# Supplementary material for: A new paradigm for leprosy diagnosis based on host gene expression
Source: PLoS Pathog. 2021 Oct 25;17(10):e1009972. doi: 10.1371/journal.ppat.1009972 (PMC8568100; doi:10.1371/journal.ppat.1009972)
Supplement: S1 Table — (XLS) [file ppat.1009972.s005.xls]

## Sheet: patient_metadata
public_id	birthday_DD/MM/YY	sample_date_DD/MM/YY	sex	age_years	group	diagnosis	leprosy_RJ_class.	16S_rRNA_Mleprae_PCR	16S_rRNA_Mleprae_PCR_cp	dataset
rts_01	09/05/71	22/10/18	M	47	PB	Leprosy	BT	pos	35.55	RT-qPCR
rts_03	28/03/58	30/10/18	M	60	ODD	Dermatitis	NA	pos	NA	RT-qPCR
rts_05	02/03/79	11/12/18	F	39	ODD	Erythema/Sporotrichosis	NA	neg	NA	RT-qPCR
rts_06	16/03/05	13/12/18	F	13	ODD	Dermatitis/Lichen	NA	neg	NA	RT-qPCR
rts_07	09/03/07	07/02/19	M	11	ODD	Erythema	NA	neg	NA	RT-qPCR
rts_08	15/05/71	07/02/19	F	47	ODD	Lichen	NA	pos	37.88	RT-qPCR
rts_09	23/04/68	21/03/19	F	50	ODD	Granuloma Annulare	NA	pos	33.66	RT-qPCR
rts_10	16/05/85	21/03/19	F	33	ODD	Ptiryriasis	NA	pos	26.22	RT-qPCR
rts_11	30/07/71	28/03/19	M	47	ODD	Eczemas	NA	pos	35.43	RT-qPCR
rts_12	25/05/83	04/04/19	F	35	ODD	Dermatitis	NA	neg	NA	RT-qPCR
rts_13	28/03/54	04/04/19	M	65	ODD	Granuloma Annulare	NA	neg	NA	RT-qPCR
rts_14	29/03/62	04/04/19	F	57	ODD	Dermatitis	NA	pos	36.3	RT-qPCR
rts_15	16/05/67	25/05/19	F	52	ODD	Granuloma Annulare	NA	neg	NA	RT-qPCR
rts_16	10/01/76	25/04/19	F	43	ODD	Granuloma Annulare	NA	neg	NA	RT-qPCR
rts_17	20/06/01	29/04/19	M	17	ODD	Psoriasis	NA	pos	35.9	RT-qPCR
rts_18	30/05/54	07/05/19	F	64	ODD	Dermatitis	NA	pos	35.5	RT-qPCR
rts_19	30/08/92	07/05/19	M	26	ODD	Lichen	NA	pos	36.6	RT-qPCR
rts_20	03/02/86	07/05/19	M	33	ODD	Psoriasis	NA	neg	NA	RT-qPCR
rts_24	29/09/71	20/05/19	M	47	ODD	Erythema	NA	neg	NA	RT-qPCR
rts_26	06/09/67	21/06/19	F	51	ODD	Dermatitis	NA	neg	NA	RT-qPCR
rts_27	20/05/02	21/06/19	F	17	ODD	Granuloma Annulare	NA	neg	NA	RT-qPCR
rts_28	28/10/56	25/06/19	F	62	ODD	Granuloma Annulare	NA	pos	37.2	RT-qPCR
rts_29	25/12/80	25/06/19	F	38	ODD	Erythema	NA	neg	NA	RT-qPCR
rts_30	01/07/57	25/06/19	M	61	MB	Leprosy	BB	pos	37.5	RT-qPCR
rts_31	11/12/96	29/04/19	M	22	ODD	Dermatitis	NA	neg	NA	RT-qPCR
rts_32	28/12/75	08/07/18	M	42	PB	Leprosy	BT	NA	NA	RT-qPCR
rts_33	25/05/69	13/10/18	F	49	PB	Leprosy	BT	NA	NA	RT-qPCR
rts_34	22/08/47	02/12/08	F	61	PB	Leprosy	BT	NA	NA	RT-qPCR
rts_35	24/08/87	30/08/12	M	25	PB	Leprosy	BT	NA	NA	RT-qPCR
rts_36	19/03/82	2009-02-05	F	27	PB	Leprosy	BT	NA	NA	RT-qPCR
rts_37	17/08/62	22/10/08	F	46	PB	Leprosy	NA	NA	NA	RT-qPCR
rts_38	22/05/52	2007-05-11	F	55	PB	Leprosy	BT	NA	NA	RT-qPCR
rts_39	13/02/39	12/02/09	M	69	PB	Leprosy	BT	NA	NA	RT-qPCR
rts_40	01/08/81	26/01/12	M	30	PB	Leprosy	BT	NA	NA	RT-qPCR
rts_41	11/11/61	24/09/12	M	50	PB	Leprosy	BT	NA	NA	RT-qPCR
rts_42	25/11/69	06/12/10	F	41	MB	Leprosy	BL	NA	NA	RT-qPCR
rts_43	14/07/56	22/02/11	M	54	MB	Leprosy	LL	NA	NA	RT-qPCR
rts_44	24/07/82	08/01/09	F	26	MB	Leprosy	LL	NA	NA	RT-qPCR
rts_45	01/11/55	03/04/12	M	56	MB	Leprosy	LL	NA	NA	RT-qPCR
rts_46	21/06/39	03/04/08	F	68	MB	Leprosy	LL	NA	NA	RT-qPCR
rts_47	23/05/39	07/10/08	M	69	MB	Leprosy	BL	NA	NA	RT-qPCR
rts_48	19/03/58	05/12/11	M	53	MB	Leprosy	LL	NA	NA	RT-qPCR
rts_49	07/01/62	30/09/08	M	46	MB	Leprosy	LL	NA	NA	RT-qPCR
rts_50	11/05/69	24/08/09	F	40	MB	Leprosy	LL	NA	NA	RT-qPCR
rts_51	18/10/87	22/03/12	F	24	MB	Leprosy	LL	NA	NA	RT-qPCR
rts_52	12/04/88	10/02/11	M	22	MB	Leprosy	LL	NA	NA	RT-qPCR
rts_53	04/03/56	03/03/11	M	54	MB	Leprosy	BL	NA	NA	RT-qPCR
rts_54	14/07/48	24/04/08	M	59	MB	Leprosy	BL	NA	NA	RT-qPCR
SBBSR1	17/03/58	06/12/10	F	52	PB	Leprosy	BT	NA	NA	RNAseq
SBBSR2	28/04/53	23/05/13	M	60	PB	Leprosy	TT	NA	NA	RNAseq
SBBSR5	19/06/57	22/08/13	M	56	PB	Leprosy	TT	NA	NA	RNAseq
SBBSR7	20/10/81	16/11/10	M	29	PB	Leprosy	RR/BT	NA	NA	RNAseq
SBBSR8	06/12/74	09/12/10	M	36	MB	Leprosy	ENH/LL	NA	NA	RNAseq
SBBSR9	23/04/75	13/12/10	M	35	MB	Leprosy	LL	NA	NA	RNAseq
SBBSR10	12/05/41	29/11/17	F	76	MB	Leprosy	ENH/BL	NA	NA	RNAseq
SBBSR12	19/03/69	14/12/17	F	48	NL	Granuloma Annulare	GA	NA	NA	RNAseq
SBBSR15	13/10/60	07/08/18	M	57	NL	Healthy	Normal	NA	NA	RNAseq
SBBSR17	25/03/09	11/07/16	M	7	PB	Leprosy	TT	NA	NA	RNAseq
SBBSR18	12/06/60	07/08/18	M	58	NL	Healthy	Normal	NA	NA	RNAseq
SBBSR19	25/07/60	10/04/18	F	57	PB	Leprosy	BT	NA	NA	RNAseq
SBBSR20	22/05/57	12/09/18	F	61	PB	Leprosy	RR/BL	NA	NA	RNAseq
SBBSR21	22/09/68	07/11/16	M	48	NL	Granuloma Annulare	GA	NA	NA	RNAseq
SBBSR22	05/03/81	22/09/11	F	30	MB	Leprosy	BL	NA	NA	RNAseq
SBBSR23	03/03/63	18/09/17	M	54	NL	Granuloma Annulare	GA	NA	NA	RNAseq
SBBSR24	20/02/72	11/07/11	M	39	MB	Leprosy	BB	NA	NA	RNAseq
SBBSR25	06/10/95	20/08/12	M	16	PB	Leprosy	RR/BL	NA	NA	RNAseq
SBBSR26	17/12/49	09/02/12	M	62	PB	Leprosy	BT	NA	NA	RNAseq
SBBSR27	17/04/72	09/06/15	F	43	PB	Leprosy	TT	NA	NA	RNAseq
SBBSR28	24/07/57	22/11/10	M	53	PB	Leprosy	BT	NA	NA	RNAseq
SBBSR29	10/12/39	05/05/11	F	71	PB	Leprosy	BT	NA	NA	RNAseq
SBBSR30	27/11/49	26/05/15	F	65	PB	Leprosy	TT	NA	NA	RNAseq
SBBSR31	06/07/99	10/05/12	M	12	PB	Leprosy	TT	NA	NA	RNAseq
SBBSR32	11/06/57	03/05/11	M	53	MB	Leprosy	BB	NA	NA	RNAseq
SBBSR33	27/05/97	17/05/18	M	20	MB	Leprosy	BL	NA	NA	RNAseq
SBBSR34	18/02/66	22/05/18	M	52	MB	Leprosy	BL	NA	NA	RNAseq
SBBSR35	23/05/49	18/11/10	M	61	MB	Leprosy	ENH/LL	NA	NA	RNAseq
SBBSR36	16/02/54	27/10/16	F	62	NL	Granuloma Annulare	GA	NA	NA	RNAseq
SBBSR38	22/10/55	28/06/17	M	61	PB	Leprosy	BT	NA	NA	RNAseq
SBBSR40	23/02/50	21/06/16	M	66	MB	Leprosy	LL	NA	NA	RNAseq
SBBSR41	29/06/80	30/06/14	M	34	MB	Leprosy	LL	NA	NA	RNAseq
SBBSR42	03/02/73	10/07/18	M	45	NL	Healthy	Normal	NA	NA	RNAseq
SBBSR44	01/11/47	21/12/17	M	70	MB	Leprosy	ENH/LL	NA	NA	RNAseq
SBBSR46	13/10/60	05/06/18	M	57	NL	Healthy	Normal	NA	NA	RNAseq
SBBSR48	09/02/90	07/02/11	M	20	MB	Leprosy	LL	NA	NA	RNAseq
SBBSR49	19/01/00	17/07/17	M	17	MB	Leprosy	LL	NA	NA	RNAseq
SBBSR52	10/10/57	06/06/18	M	60	NL	Healthy	Normal	NA	NA	RNAseq
SBBSR53	29/01/47	20/06/17	M	70	MB	Leprosy	BL	NA	NA	RNAseq
SBBSR54	29/10/80	29/05/17	M	36	MB	Leprosy	LL	NA	NA	RNAseq
SBBSR55	24/01/67	03/05/17	M	50	MB	Leprosy	LL	NA	NA	RNAseq
SBBSR56	18/04/53	10/10/16	M	63	MB	Leprosy	LL	NA	NA	RNAseq
