# Supplementary material for: A new paradigm for leprosy diagnosis based on host gene expression
Source: PLoS Pathog. 2021 Oct 25;17(10):e1009972. doi: 10.1371/journal.ppat.1009972 (PMC8568100; doi:10.1371/journal.ppat.1009972)
Supplement: S2 Table — (XLS) [file ppat.1009972.s006.xls]

## Sheet: LepVsNlep
symbol	baseMean	log2FoldChange	lfcSE	pvalue	FDR
GBP5	8880.47	2.92243	0.365162	8.96717e-19	1.57661e-14
CD38	1328.34	3.60668	0.447399	5.11728e-18	4.4986e-14
CD48	2605.33	2.31157	0.322865	1.12878e-15	4.96154e-12
CXCL11	871.692	3.49658	0.480396	1.65902e-15	5.83379e-12
CALHM6	1796.28	2.67759	0.368767	3.799e-15	1.11323e-11
ST8SIA4	653.911	1.58656	0.214987	6.0787e-15	1.5268e-11
SERPINB9	876.212	1.48365	0.20035	7.11909e-15	1.5646e-11
JAK3	2201.26	2.00282	0.285909	8.05274e-15	1.57315e-11
C1orf162	2087.89	1.75087	0.243111	1.44538e-14	2.54127e-11
LCP2	2765.08	1.844	0.265545	2.77938e-14	4.44246e-11
IKZF3	1880.19	2.41551	0.369667	6.52263e-14	9.55674e-11
GPR65	500.392	1.46316	0.209336	7.77812e-14	1.05196e-10
SLAMF7	7836.5	2.90483	0.46339	8.91372e-14	1.11944e-10
CXCL10	3974.19	2.83052	0.418483	9.64544e-14	1.13057e-10
SRGN	5849.66	1.60398	0.228797	1.23726e-13	1.3596e-10
GZMB	727.45	2.55484	0.377402	1.54992e-13	1.51393e-10
SCIMP	748.813	2.61328	0.39215	1.4792e-13	1.51393e-10
CCRL2	626.209	2.36796	0.351159	1.94935e-13	1.71634e-10
SLA	2170.11	1.7634	0.263594	1.95238e-13	1.71634e-10
IDO1	1833.78	3.7747	0.591669	2.16982e-13	1.76794e-10
SLAMF6	671.78	2.27483	0.352473	2.21218e-13	1.76794e-10
RAB27A	972.751	1.07537	0.154286	2.52573e-13	1.93075e-10
P2RX5	174.489	3.06675	0.472545	3.80014e-13	2.78392e-10
GPRIN3	1023.9	1.52955	0.228802	4.40102e-13	3.09515e-10
RARRES3	2229.06	1.91204	0.289309	1.10334e-12	7.46111e-10
CXCL9	20572.5	3.03642	0.500394	1.23611e-12	8.04936e-10
RHOH	430.295	2.00579	0.322625	1.68195e-12	1.05615e-09
KLRK1	163.371	2.56438	0.394032	1.82218e-12	1.10475e-09
CLEC4E	1928.53	2.8311	0.490198	1.94603e-12	1.12573e-09
P2RY8	702.572	1.99908	0.314265	1.98485e-12	1.12573e-09
HSH2D	518.769	2.02773	0.324669	2.30439e-12	1.23819e-09
SAMSN1	710.944	2.27997	0.355397	2.3437e-12	1.23819e-09
UBD	4972.57	2.82668	0.473196	2.39441e-12	1.23819e-09
BIN2	1280.49	1.58593	0.248376	2.48597e-12	1.24881e-09
APOBEC3G	1275.45	1.71432	0.268987	2.61842e-12	1.27881e-09
CCL4	1321.03	2.47645	0.405088	3.71523e-12	1.76544e-09
PLA2G7	2385.85	2.78985	0.467541	4.46684e-12	2.01374e-09
PLAC8	318.851	2.4388	0.377898	5.36955e-12	2.36018e-09
AOAH	1736.1	2.02349	0.330023	5.62661e-12	2.41286e-09
ITK	806.978	1.77891	0.293708	6.87882e-12	2.85402e-09
PRF1	763.21	2.15057	0.347263	6.98002e-12	2.85402e-09
KLHL6	1415.15	2.00056	0.331691	7.25693e-12	2.8998e-09
IL18BP	2340.99	2.03229	0.327174	7.45163e-12	2.91143e-09
NKG7	1382.26	2.49104	0.421365	7.86706e-12	2.94295e-09
SNX10	3148.97	2.33176	0.383585	7.85601e-12	2.94295e-09
PARP15	993.175	1.68922	0.277421	8.60903e-12	3.15341e-09
SP110	1091.72	1.11194	0.174591	1.07096e-11	3.84279e-09
GZMK	1441.33	2.62427	0.460964	1.18254e-11	4.15827e-09
CARD16	859.367	1.14575	0.17879	1.22463e-11	4.22185e-09
CD72	644.636	1.78232	0.286799	1.25055e-11	4.22829e-09
FCGR1A	2517.78	2.45158	0.416816	1.47206e-11	4.88335e-09
GPR18	100.009	2.66851	0.444285	1.63197e-11	5.31357e-09
BCL2A1	1654.89	2.41582	0.415204	1.6953e-11	5.32263e-09
GBP4	3715.68	1.77751	0.28423	1.67125e-11	5.32263e-09
PHGDH	1665.42	-1.66535	0.269297	1.9718e-11	6.08214e-09
FPR1	925.921	1.93681	0.31113	2.10758e-11	6.38886e-09
CRTAM	286.1	2.44436	0.433533	2.18758e-11	6.41033e-09
DOCK8	1917.71	1.26632	0.203022	2.17935e-11	6.41033e-09
SIRPB1	493.808	2.69099	0.444124	2.2282e-11	6.42232e-09
PARVG	2552.97	1.98456	0.340069	2.40395e-11	6.81715e-09
EBI3	120.453	2.63458	0.42724	2.63506e-11	7.35391e-09
HCLS1	5609.26	1.54116	0.255751	2.68649e-11	7.38029e-09
FCER1G	7416.57	1.82303	0.302042	3.08822e-11	8.19792e-09
MACROD1	196.991	-1.38253	0.220667	3.124e-11	8.19792e-09
PARP8	1147.06	1.1327	0.18661	3.04234e-11	8.19792e-09
SAMHD1	5747.21	1.31775	0.213852	3.26306e-11	8.43694e-09
CD53	5334.34	1.92405	0.326114	3.40675e-11	8.6808e-09
RNF213	9625.54	1.1159	0.182737	3.46408e-11	8.70077e-09
SOD2	40278.3	1.53161	0.25578	3.6585e-11	9.05969e-09
CD8A	1568.36	2.36147	0.414487	3.96815e-11	9.55726e-09
SOCS1	146.555	1.70444	0.283585	3.96258e-11	9.55726e-09
FAM49B	2285.02	1.04209	0.167775	4.07751e-11	9.68795e-09
IGHM	13643.4	4.27946	0.748119	4.17565e-11	9.78884e-09
IL12RB1	161.527	2.19947	0.384146	4.74836e-11	1.0985e-08
ARHGAP25	1875.38	1.6135	0.273077	4.90133e-11	1.11916e-08
GCH1	888.521	1.42376	0.238674	5.36089e-11	1.2084e-08
CXCR2P1	524.943	2.87488	0.515176	5.6447e-11	1.25627e-08
PIK3CD	1545.85	1.38743	0.23422	5.79092e-11	1.2727e-08
BIRC3	2289.7	1.92886	0.332453	6.1883e-11	1.34324e-08
LAG3	499.528	2.0064	0.351102	6.81278e-11	1.46076e-08
IRF1	5448.53	1.70409	0.289211	7.03311e-11	1.48983e-08
ITGAD	268.647	3.51553	0.630559	7.19052e-11	1.50504e-08
PAQR8	535.53	1.30904	0.218302	7.40775e-11	1.53227e-08
IFNG	199.592	2.78892	0.524379	7.50335e-11	1.534e-08
MICB	292.806	1.44552	0.243103	8.02168e-11	1.62112e-08
GIMAP5	2227.04	1.19841	0.197889	8.31076e-11	1.66045e-08
AC270286.1	32.1473	4.57631	0.79088	9.09231e-11	1.75601e-08
CXCR4	2652.66	1.71948	0.296726	9.08825e-11	1.75601e-08
GPR174	395.781	2.20533	0.417853	9.18854e-11	1.75601e-08
SH2D2A	323.223	2.04726	0.353983	9.0944e-11	1.75601e-08
TAGAP	737.943	1.65665	0.290041	9.49612e-11	1.79528e-08
SLC1A3	2564.06	1.80746	0.30459	9.7646e-11	1.8264e-08
KCNJ10	207.138	3.06281	0.560992	1.00115e-10	1.85287e-08
CCR5	1743.67	2.24351	0.414259	1.11265e-10	2.03778e-08
CCR7	607.524	2.30749	0.430445	1.17587e-10	2.13135e-08
LY96	849.204	1.63507	0.276453	1.19564e-10	2.14507e-08
PARP14	6453.83	1.43118	0.244876	1.37522e-10	2.44233e-08
GBP1	7514.96	1.89959	0.328339	1.48007e-10	2.60226e-08
PREX1	1746.51	1.50913	0.2613	1.79928e-10	3.13217e-08
ZNF831	304.883	2.07346	0.392945	1.89039e-10	3.25852e-08
CCL19	5844.03	2.22226	0.39312	1.92378e-10	3.28388e-08
SEL1L3	1519.14	1.75383	0.306327	1.99163e-10	3.36701e-08
UBE2L6	3634.72	1.21796	0.207031	2.06696e-10	3.46107e-08
PYHIN1	279.958	2.0467	0.384337	2.20558e-10	3.65248e-08
SEPT6	1471.63	1.24009	0.215786	2.22282e-10	3.65248e-08
ADA	574.187	1.04239	0.175006	2.35875e-10	3.83132e-08
FCRL1	74.3988	3.7999	0.648381	2.37524e-10	3.83132e-08
GPSM3	1776.39	1.44946	0.257567	2.71382e-10	4.29859e-08
SAMD9	621.84	1.28052	0.219553	2.7132e-10	4.29859e-08
SLA2	378.076	1.82733	0.338528	2.91052e-10	4.52856e-08
ITGAL	639.601	2.27733	0.423856	3.01459e-10	4.64935e-08
GBP1P1	199.132	1.55407	0.265858	3.21427e-10	4.91419e-08
ACSL5	1517.76	1.43522	0.247406	3.3313e-10	5.04922e-08
DOCK2	1806.85	1.72559	0.316804	3.42984e-10	5.15415e-08
BATF2	374.674	2.02489	0.35476	3.66342e-10	5.41263e-08
ZNF101	618.356	1.10955	0.194723	3.64325e-10	5.41263e-08
LYN	2377.91	1.3115	0.228054	3.7619e-10	5.51181e-08
RCSD1	1005.13	1.26476	0.220493	4.08988e-10	5.94283e-08
KMO	515.509	2.55374	0.5055	4.17123e-10	5.96248e-08
RASAL3	615.519	1.84898	0.354648	4.14777e-10	5.96248e-08
ADORA2A	209.856	1.40157	0.247516	4.42185e-10	6.26976e-08
PLEK	5181.76	1.96704	0.369681	4.50667e-10	6.3389e-08
CSF2RB	1676.65	1.35047	0.234518	4.75213e-10	6.63111e-08
ARPC1B	4551.55	1.22223	0.213977	5.07746e-10	7.02929e-08
FTH1	199370	1.45435	0.259346	5.41163e-10	7.43338e-08
SASH3	2054.3	1.8375	0.347495	6.13457e-10	8.36108e-08
AIM2	305.028	1.95954	0.36752	6.53463e-10	8.77037e-08
DENND1C	748.41	1.62715	0.30609	6.76303e-10	9.00815e-08
GZMA	2023.44	2.25104	0.440425	7.05465e-10	9.32593e-08
MS4A1	1151.53	2.94586	0.614484	7.15242e-10	9.38462e-08
CXCL13	414.469	2.63894	0.502502	7.68865e-10	1.00135e-07
IGSF6	4231.59	2.42077	0.487578	7.77002e-10	1.0045e-07
CD244	221.977	1.97406	0.365799	8.11692e-10	1.03414e-07
RASSF2	2677.59	1.22769	0.221603	9.2954e-10	1.17577e-07
CD3D	1697.61	1.90179	0.373809	9.76978e-10	1.22191e-07
LAP3	6329.87	1.05048	0.185104	9.86867e-10	1.22191e-07
LCP1	17599.4	1.61004	0.301011	9.84713e-10	1.22191e-07
ARHGAP9	1246.61	1.5302	0.283254	1.01236e-09	1.23607e-07
FCMR	497.424	2.01494	0.388548	1.0093e-09	1.23607e-07
ZBP1	424.637	2.16243	0.419345	1.02126e-09	1.23833e-07
APOL2	2925.24	1.23216	0.220103	1.05664e-09	1.25979e-07
IL2RB	900.74	1.43041	0.267978	1.05963e-09	1.25979e-07
NABP1	2775.86	1.3011	0.236171	1.06045e-09	1.25979e-07
ARHGDIB	9215	1.01458	0.179695	1.10352e-09	1.29347e-07
CHST11	1383.68	1.41119	0.261153	1.09956e-09	1.29347e-07
PDE6G	162.258	3.02398	0.563034	1.11438e-09	1.29756e-07
LGALS17A	122.277	3.49428	0.638214	1.13028e-09	1.3074e-07
CD80	157.146	2.36112	0.459605	1.19524e-09	1.37351e-07
NLRC3	757.13	1.85339	0.362035	1.27063e-09	1.45066e-07
LCK	1164.72	1.80236	0.355927	1.30175e-09	1.4766e-07
CSF3R	1175.7	1.69232	0.309164	1.31716e-09	1.48451e-07
CD247	808.968	1.863	0.360368	1.34423e-09	1.49129e-07
IGFLR1	778.913	1.26943	0.232671	1.34863e-09	1.49129e-07
CKB	672.818	-1.54087	0.278817	1.37726e-09	1.50695e-07
KCNA3	84.8828	1.94686	0.371956	1.37993e-09	1.50695e-07
B2M	200281	1.11261	0.197943	1.40046e-09	1.5106e-07
JAKMIP1	100.51	2.37608	0.473763	1.39458e-09	1.5106e-07
TMEM106A	350.203	1.17958	0.21447	1.41986e-09	1.5222e-07
GIMAP4	2118.76	1.14146	0.20199	1.50092e-09	1.59935e-07
LILRB2	1625.65	1.93531	0.360627	1.52812e-09	1.61852e-07
IL10RA	4167.17	1.52946	0.29085	1.57426e-09	1.6574e-07
FYB1	2287.78	1.87436	0.366639	1.58522e-09	1.659e-07
SIGLEC10	927.118	1.75621	0.330711	1.64219e-09	1.70846e-07
CTSW	578.499	1.82087	0.350336	1.69279e-09	1.75074e-07
EOMES	408.248	2.39063	0.507536	1.82862e-09	1.87433e-07
HAVCR2	1877.19	1.61632	0.30145	1.84427e-09	1.87433e-07
SLAMF8	4774.15	2.02369	0.401631	1.84163e-09	1.87433e-07
ICAM1	3523.74	1.33873	0.246905	1.89396e-09	1.89469e-07
MCOLN2	1133.24	1.70367	0.32062	1.92986e-09	1.91699e-07
SIRPG	312.45	2.23529	0.46827	1.97322e-09	1.94905e-07
LPXN	1960.13	1.40079	0.262002	2.01205e-09	1.97631e-07
GVINP1	273.367	1.6091	0.300887	2.03855e-09	1.9802e-07
TCN2	2468.67	1.853	0.341351	2.03579e-09	1.9802e-07
CD79A	385.487	2.71735	0.565792	2.07899e-09	2.00699e-07
CXCR6	923.678	2.48795	0.519951	2.11052e-09	2.00699e-07
P2RY10	137.8	2.17786	0.430343	2.10712e-09	2.00699e-07
GMFG	2597.72	1.2093	0.2197	2.30056e-09	2.14202e-07
SLFN12L	215.383	1.87522	0.364994	2.29017e-09	2.14202e-07
TNFSF14	261.554	1.7267	0.332946	2.30259e-09	2.14202e-07
RAC3	63.331	-1.28653	0.228536	2.4252e-09	2.2442e-07
LAPTM5	17040.6	1.50932	0.287058	2.58238e-09	2.35251e-07
VCAM1	1710.91	1.53932	0.293303	2.572e-09	2.35251e-07
FASLG	168.877	2.06571	0.410724	2.6138e-09	2.36886e-07
GZMH	851.55	2.37409	0.473943	2.64798e-09	2.37535e-07
SH2D1A	415.028	2.17735	0.460521	2.63897e-09	2.37535e-07
GNGT2	126.52	1.77787	0.332424	2.66897e-09	2.38202e-07
PIK3AP1	1539.68	1.52312	0.285592	2.71307e-09	2.40915e-07
PAX5	108.68	3.52423	0.732634	2.7369e-09	2.4181e-07
IDO2	221.817	2.38125	0.472233	2.84602e-09	2.48949e-07
CCL8	772.583	2.14165	0.417343	2.86038e-09	2.48966e-07
MILR1	356.044	1.53725	0.285159	2.91649e-09	2.526e-07
GRAMD1B	418.797	1.45093	0.282317	2.99097e-09	2.5778e-07
GAB3	887.793	1.3244	0.24782	3.05396e-09	2.60654e-07
STAT1	17982.9	1.64112	0.310053	3.04399e-09	2.60654e-07
CGAS	174.285	1.39551	0.258118	3.08723e-09	2.62221e-07
HS3ST3B1	303.913	1.32486	0.246047	3.1802e-09	2.68819e-07
C19orf38	152.237	1.37812	0.255675	3.33561e-09	2.79628e-07
CD274	956.517	1.97464	0.403088	3.35579e-09	2.79628e-07
SAMD9L	1839.58	1.55732	0.293612	3.34173e-09	2.79628e-07
PATL2	313.769	1.65853	0.328628	3.45292e-09	2.86365e-07
FGR	2329.08	1.63569	0.312933	3.53047e-09	2.91421e-07
C2	4708.23	1.90339	0.379332	3.61664e-09	2.97139e-07
CIITA	1582.71	1.31789	0.250543	3.65614e-09	2.98889e-07
IFI30	16124.6	1.6509	0.317709	3.67193e-09	2.98889e-07
FGD2	858.388	1.30243	0.251754	3.81034e-09	3.08725e-07
IGHG4	6435.16	3.46291	0.721306	3.83823e-09	3.09559e-07
LY86	903.177	1.989	0.392991	3.9301e-09	3.13358e-07
SIGLEC1	3833.69	1.73316	0.33702	3.94791e-09	3.13358e-07
TNFSF13B	1761.61	1.58388	0.320004	3.92295e-09	3.13358e-07
PIK3R5	1245.35	1.51804	0.293203	3.97751e-09	3.13599e-07
HTRA4	994.901	2.4605	0.518725	4.13007e-09	3.24174e-07
TOX	167.464	1.6103	0.311567	4.35512e-09	3.40319e-07
CFB	3139.37	1.45685	0.27723	4.61036e-09	3.5709e-07
LY9	481.269	2.17563	0.46254	4.67897e-09	3.60814e-07
ARRDC5	34.4083	1.7294	0.324228	4.85625e-09	3.7285e-07
CD3E	1745.78	1.82911	0.38452	4.87842e-09	3.72923e-07
LILRA5	224.052	2.04729	0.387443	5.02035e-09	3.82111e-07
RTP4	327.383	1.4864	0.28613	5.63882e-09	4.25501e-07
PDCD1	101.653	2.60025	0.547074	5.66691e-09	4.25793e-07
KLRD1	451.89	1.84983	0.361416	5.76542e-09	4.31352e-07
PRKCQ	260.046	1.65311	0.330761	5.79685e-09	4.31865e-07
RRN3P1	536.161	1.14144	0.21204	5.96856e-09	4.42782e-07
OASL	525.291	1.94528	0.392143	6.07353e-09	4.48676e-07
CD83	1998.1	1.7429	0.353576	6.22843e-09	4.56284e-07
CCL5	5422.68	1.97518	0.428547	6.52887e-09	4.75787e-07
RAB20	770.811	1.7364	0.336137	6.54877e-09	4.75787e-07
NCKAP1L	2148.86	1.6407	0.329517	6.6237e-09	4.79251e-07
APOBEC3A	1026.52	2.83788	0.671985	6.84897e-09	4.91983e-07
HLA-DMB	13863.9	1.76904	0.359751	7.01299e-09	4.99881e-07
WIPF1	3496.38	1.08533	0.212627	7.05098e-09	4.99881e-07
MGAT4A	1336.59	1.12481	0.215236	7.07947e-09	4.99884e-07
LAX1	183.858	1.69733	0.340152	7.34195e-09	5.15023e-07
SAT1	21312.1	1.10853	0.211425	7.35245e-09	5.15023e-07
DTX3L	1881.14	1.08357	0.204406	7.67478e-09	5.34342e-07
TPO	72.0997	-2.87537	0.567406	7.68903e-09	5.34342e-07
CPVL	5396.94	1.42088	0.280799	7.87565e-09	5.43018e-07
C1QB	17541.4	2.21909	0.454287	8.05459e-09	5.53186e-07
SERPINA1	7587.22	2.01013	0.407698	8.27685e-09	5.65666e-07
SLC20A1	2639.33	1.0448	0.203097	8.30064e-09	5.65666e-07
PPM1K	730.552	1.04917	0.199462	8.34376e-09	5.6641e-07
COX7A1	395.255	-1.46152	0.275025	8.40943e-09	5.68672e-07
IL7R	2159.17	1.68904	0.339789	8.52236e-09	5.741e-07
CD84	3138.2	1.86777	0.390334	9.14263e-09	6.10863e-07
TNFAIP8L2	586.666	1.49976	0.295566	9.17233e-09	6.10863e-07
PIM2	1654.13	1.67006	0.338136	9.22442e-09	6.12014e-07
ADA2	9753.6	1.93147	0.40977	9.33305e-09	6.14583e-07
CST7	764.045	1.76142	0.363511	9.30933e-09	6.14583e-07
COTL1	6001.82	1.42984	0.284591	9.3991e-09	6.16623e-07
APOC1	8508.9	2.64665	0.549409	9.4891e-09	6.17916e-07
BCAM	361.806	-1.09671	0.205281	9.70755e-09	6.27493e-07
APOL6	3304.87	1.19164	0.224939	9.89546e-09	6.34333e-07
CCR1	1392.46	1.72776	0.347993	9.95768e-09	6.34333e-07
GIMAP2	583.04	1.18753	0.227039	9.90741e-09	6.34333e-07
SNX20	1552.73	1.65111	0.341043	9.94012e-09	6.34333e-07
LIPA	14798.1	2.36284	0.480796	1.03566e-08	6.57362e-07
RNASE6	1519.93	1.61003	0.317772	1.04325e-08	6.59799e-07
TNIP3	38.5562	2.26713	0.432262	1.05769e-08	6.66533e-07
TRBC2	3672.95	1.77319	0.381268	1.06478e-08	6.68603e-07
GBP3	1079.54	1.14811	0.226427	1.09853e-08	6.87344e-07
ARHGAP15	245.131	1.43496	0.281516	1.11866e-08	6.94993e-07
RASSF4	6646.06	1.46964	0.287784	1.12314e-08	6.95317e-07
SOAT1	2334.03	1.95623	0.396724	1.13797e-08	7.02031e-07
SFMBT2	762.563	1.13874	0.221745	1.16828e-08	7.18205e-07
ST3GAL5	1336.89	1.04478	0.20636	1.21623e-08	7.45081e-07
KIF21B	629.431	1.43751	0.293564	1.23026e-08	7.51056e-07
HCK	2444.51	1.64616	0.338862	1.2416e-08	7.52751e-07
TRAF3IP3	1964.51	1.64431	0.353005	1.23836e-08	7.52751e-07
TNFRSF1B	3686.56	1.24647	0.243309	1.29669e-08	7.83452e-07
CTSC	11832.6	1.46959	0.291042	1.33105e-08	8.01457e-07
SCML4	242.842	1.6485	0.338442	1.35418e-08	8.07091e-07
TYROBP	5702.62	1.5659	0.314139	1.3486e-08	8.07091e-07
FAM78A	670.855	1.40106	0.285013	1.37729e-08	8.1534e-07
STAP1	77.4009	2.1234	0.431495	1.44528e-08	8.52714e-07
ZC3H12D	433.899	1.5231	0.31202	1.49698e-08	8.77333e-07
SP140	437.906	1.47738	0.295086	1.51585e-08	8.82001e-07
ADAMDEC1	3141.32	2.34891	0.539253	1.6603e-08	9.54696e-07
WARS	21336.1	1.78147	0.365463	1.66157e-08	9.54696e-07
DTHD1	60.3713	2.35749	0.497586	1.68467e-08	9.64819e-07
CEACAM21	143.621	1.90524	0.377687	1.74027e-08	9.89994e-07
FCGR1B	1203.65	2.28013	0.464821	1.74552e-08	9.89994e-07
SEPT1	1084.77	1.61802	0.35329	1.84626e-08	1.04042e-06
CD52	3976.75	1.71751	0.368483	1.88262e-08	1.05752e-06
PTPRJ	2492.41	1.15174	0.231254	2.02793e-08	1.12123e-06
TRAF1	1300.35	1.07237	0.215858	2.02155e-08	1.12123e-06
TRGC2	432.697	1.99835	0.425863	2.06923e-08	1.13498e-06
TRPM2	524.971	1.80687	0.375977	2.07216e-08	1.13498e-06
VAV1	1101.09	1.44542	0.302277	2.06673e-08	1.13498e-06
ABI3	488.849	1.29418	0.255246	2.10136e-08	1.14421e-06
THEMIS2	2479.8	1.43755	0.293842	2.10204e-08	1.14421e-06
CD8B	177.133	1.94533	0.414337	2.13554e-08	1.15886e-06
CD33	764.708	1.2494	0.248502	2.15985e-08	1.16844e-06
NFAM1	1778.17	1.84069	0.392108	2.17315e-08	1.17203e-06
IL2RG	3545.28	1.8482	0.407617	2.18208e-08	1.17325e-06
ADGRE2	802.166	1.11996	0.222793	2.20553e-08	1.18224e-06
FCRL3	454.413	2.5532	0.608869	2.2289e-08	1.18753e-06
PLA2G2D	3515.05	3.22905	0.867555	2.24444e-08	1.1922e-06
SELL	1459.61	1.94189	0.395332	2.32305e-08	1.23024e-06
GFI1	128.324	1.62575	0.336421	2.47124e-08	1.30088e-06
HAPLN3	1055.44	1.17696	0.235155	2.51791e-08	1.31756e-06
NOV	430.714	-1.43074	0.273708	2.55726e-08	1.33418e-06
SELPLG	1778.39	1.41109	0.294177	2.60093e-08	1.35294e-06
RGL4	95.5393	2.08452	0.437472	2.75346e-08	1.42386e-06
APOL3	5599.7	1.30858	0.261468	2.78088e-08	1.43382e-06
LGALS9	4019.43	1.51469	0.3195	2.8229e-08	1.45124e-06
MPEG1	7457.97	1.49007	0.31638	2.89978e-08	1.48588e-06
CD7	170.115	1.79798	0.375921	3.09678e-08	1.57363e-06
CD27	563.129	1.93056	0.434357	3.13538e-08	1.58409e-06
VOPP1	5076.55	1.15297	0.235681	3.13318e-08	1.58409e-06
BATF	260.659	1.68506	0.359863	3.17911e-08	1.60158e-06
MS4A7	2584.02	1.88985	0.388024	3.26238e-08	1.63883e-06
PTAFR	2588.75	1.35	0.28042	3.30643e-08	1.65152e-06
TAP1	7927.03	1.03277	0.209759	3.30573e-08	1.65152e-06
KLRC1	56.1158	1.9365	0.393209	3.7398e-08	1.8522e-06
CD37	1980.43	1.7352	0.392265	3.90973e-08	1.92708e-06
CMKLR1	2363.76	1.37048	0.286066	3.9129e-08	1.92708e-06
ARRB2	3703.87	1.14773	0.23468	3.96887e-08	1.94918e-06
SIT1	315.989	1.69447	0.375856	4.01881e-08	1.96821e-06
SDS	354.426	2.71557	0.610162	4.112e-08	2.00825e-06
RGS1	993.513	1.94557	0.43062	4.12866e-08	2.01081e-06
TRBC1	1703.96	1.75824	0.40594	4.14533e-08	2.01335e-06
SIGLEC7	225.845	2.36451	0.513877	4.37149e-08	2.11734e-06
APOL1	4119.99	1.45253	0.298825	4.45155e-08	2.15019e-06
CTSS	27377.8	2.11459	0.487495	4.54261e-08	2.18219e-06
DMXL2	1973.47	1.36122	0.283044	4.5913e-08	2.19957e-06
CD96	898.111	1.70003	0.373784	4.70453e-08	2.23554e-06
KYNU	1421.54	1.67843	0.36842	4.69913e-08	2.23554e-06
TLR7	500.453	1.88118	0.413184	4.68e-08	2.23554e-06
EVI2B	2046.88	1.54495	0.334008	4.74397e-08	2.24216e-06
KCNE3	396.368	1.23056	0.250203	5.49731e-08	2.59029e-06
CLEC4D	179.563	2.57996	0.577329	5.53874e-08	2.59685e-06
FGL2	5738.71	1.17078	0.243909	5.61827e-08	2.62714e-06
C1orf61	82.7272	2.35555	0.53145	5.88189e-08	2.73586e-06
HLA-DQB1	32561.3	2.0305	0.445984	6.11575e-08	2.82223e-06
EEF1A1P13	289.028	-2.31455	0.567497	6.26274e-08	2.86749e-06
CD28	380.788	1.72651	0.396616	6.40384e-08	2.92224e-06
EVI2A	973.083	1.47625	0.316618	6.41556e-08	2.92224e-06
ZAP70	778.931	1.6229	0.368473	6.44153e-08	2.92649e-06
MEP1A	43.347	3.22619	0.796865	6.57882e-08	2.98116e-06
CTSZ	32640.9	1.76736	0.385055	6.75626e-08	3.03032e-06
SIGLEC8	220.229	2.34512	0.525435	6.78387e-08	3.03496e-06
AC040162.1	289.11	1.20584	0.255165	7.33629e-08	3.25724e-06
RNF212	68.2304	-1.48416	0.301569	7.65723e-08	3.39117e-06
NR1H3	3195.43	1.54365	0.328829	7.71946e-08	3.41014e-06
TRIM22	4331.2	1.14252	0.238548	7.76588e-08	3.42205e-06
RAB39B	45.9642	1.54282	0.326481	7.85361e-08	3.44345e-06
TMEM156	144.705	1.71522	0.369763	7.95942e-08	3.47252e-06
NPL	3489.45	2.04112	0.458994	8.04386e-08	3.50067e-06
CTIF	865.973	-1.23479	0.249175	8.11581e-08	3.52326e-06
RIPOR2	853.798	1.14235	0.242712	8.32186e-08	3.60381e-06
CTSL	2444.4	1.18357	0.247145	8.64585e-08	3.73492e-06
CD226	472.225	1.7632	0.39983	8.73675e-08	3.76494e-06
TMEM229B	255.759	1.0336	0.218744	8.92177e-08	3.83527e-06
CYBB	10919.7	1.79047	0.407402	9.16931e-08	3.91568e-06
OTOA	139.097	2.52425	0.598253	9.17563e-08	3.91568e-06
MNDA	1444.82	1.17512	0.247724	9.43712e-08	4.00781e-06
NFKBIE	1057.64	1.28237	0.281128	9.60182e-08	4.05816e-06
GPR183	703.461	1.47616	0.322933	9.87063e-08	4.16176e-06
MEI1	304.766	1.43628	0.315623	1.05217e-07	4.41257e-06
TLR8	864.834	1.93134	0.445059	1.05408e-07	4.41257e-06
IGHV1-46	212.045	3.29615	0.813553	1.06982e-07	4.46781e-06
PTPN22	419.417	1.53592	0.348313	1.0992e-07	4.57965e-06
CD22	332.831	1.94682	0.465306	1.11099e-07	4.61783e-06
CASP5	44.9089	2.08185	0.432981	1.11666e-07	4.63046e-06
SLC15A3	3236.62	1.73114	0.391729	1.12367e-07	4.64855e-06
PILRA	1485.06	1.44254	0.316567	1.13374e-07	4.6792e-06
HLA-DMA	11365.8	1.38433	0.302915	1.17424e-07	4.81247e-06
OAS2	1884.54	1.59526	0.344304	1.18874e-07	4.86056e-06
HLA-L	217.401	1.2012	0.258512	1.2227e-07	4.97626e-06
TBX21	248.176	1.78681	0.409589	1.23937e-07	5.03245e-06
GPR141	65.1535	2.01011	0.472396	1.28723e-07	5.20278e-06
NLRC4	77.1476	1.98015	0.430957	1.30008e-07	5.24266e-06
IL32	5729.82	1.57304	0.357946	1.32746e-07	5.34082e-06
XCL2	94.1584	2.27358	0.534016	1.35595e-07	5.43059e-06
ISG20	551.746	1.41761	0.309075	1.3667e-07	5.46122e-06
IGHV1-3	247.865	3.5152	0.816669	1.39615e-07	5.56623e-06
PCED1B	406.116	1.1019	0.236946	1.46809e-07	5.8249e-06
GPR19	30.6206	1.44927	0.31477	1.49578e-07	5.90983e-06
LILRA6	952.755	1.5324	0.33774	1.50526e-07	5.93396e-06
P2RY6	204.563	1.90833	0.430448	1.52279e-07	5.97629e-06
ALOX15B	1817.7	2.01767	0.460584	1.5854e-07	6.1806e-06
IL18RAP	329.944	1.6856	0.396173	1.60542e-07	6.23102e-06
CXCR5	61.5192	2.61862	0.645591	1.62574e-07	6.29598e-06
SLC25A10	196.417	-1.64603	0.356164	1.62996e-07	6.29844e-06
IL10	116.14	1.78584	0.416509	1.67617e-07	6.46281e-06
ARHGEF16	95.4659	-1.32412	0.273787	1.70266e-07	6.5506e-06
BTN2A2	1223.98	1.01238	0.21842	1.70672e-07	6.55185e-06
IGLV4-69	177.969	3.26405	0.755097	1.72724e-07	6.60182e-06
TYRO3	534.598	-1.16306	0.243907	1.74024e-07	6.63708e-06
IGHV3-48	515.596	2.94806	0.710321	1.77522e-07	6.75584e-06
TLR1	535.531	1.03956	0.222244	1.85486e-07	7.02849e-06
NCEH1	637.5	1.21448	0.267816	1.86233e-07	7.04159e-06
TRBV13	9.29686	2.86123	0.605332	1.87239e-07	7.06445e-06
KLRG1	138.936	1.82142	0.420777	1.88563e-07	7.09916e-06
PTPRCAP	475.535	1.51668	0.348549	1.92316e-07	7.22499e-06
CD2	2364.33	1.84705	0.487445	1.96304e-07	7.33469e-06
STAG3	358.172	1.20515	0.267161	1.96487e-07	7.33469e-06
PIK3CG	202.889	1.54786	0.344589	1.98843e-07	7.40688e-06
GJC3	54.4341	-1.91686	0.433778	1.99699e-07	7.42307e-06
CRIP2	987.434	-1.21645	0.252135	2.02756e-07	7.50496e-06
GPR132	256.163	1.18942	0.262212	2.09497e-07	7.7346e-06
NEURL3	74.4883	1.90873	0.466299	2.0984e-07	7.7346e-06
TLR10	156.679	1.79412	0.432721	2.1103e-07	7.76219e-06
LILRB4	5305.97	2.02251	0.505002	2.17109e-07	7.95253e-06
TNFRSF13B	31.0113	2.59518	0.612423	2.23897e-07	8.15021e-06
LILRA1	100.018	1.57409	0.342844	2.2486e-07	8.16837e-06
EAF2	132.722	1.25706	0.271861	2.2864e-07	8.28856e-06
CHRNA1	351.683	3.4691	0.868788	2.3805e-07	8.5591e-06
STAT4	582.332	1.02297	0.222007	2.42225e-07	8.69142e-06
AC233282.1	21.6201	2.471	0.55703	2.52583e-07	9.02624e-06
PTPN7	1236.41	1.55223	0.376747	2.53851e-07	9.05318e-06
C3AR1	1621.89	1.61347	0.36901	2.67767e-07	9.45878e-06
CD300A	697.651	1.24014	0.270582	2.68639e-07	9.46534e-06
TRAC	3274.16	1.49342	0.367423	2.76193e-07	9.65412e-06
PLXNC1	1677.61	1.1182	0.253877	2.87098e-07	1.00154e-05
CTSB	58253.8	1.45734	0.333262	2.90481e-07	1.00536e-05
LIPG	233.812	1.78517	0.411564	2.89491e-07	1.00536e-05
THEMIS	181.359	1.82605	0.451072	2.95929e-07	1.0202e-05
PKD2L1	329.827	3.42296	0.882911	2.97446e-07	1.02343e-05
LRMP	524.861	1.08448	0.237263	3.03241e-07	1.03974e-05
S100A1	263.097	-2.4143	0.576821	3.03371e-07	1.03974e-05
SLC24A3	245.743	-1.12108	0.240596	3.1863e-07	1.08569e-05
MPP2	64.6765	-1.13149	0.241742	3.19456e-07	1.0864e-05
HCST	1058.61	1.31346	0.301572	3.22803e-07	1.09355e-05
PLCB2	2019.31	1.3786	0.325968	3.3643e-07	1.13316e-05
SIGLEC14	256.079	2.14043	0.494161	3.37135e-07	1.13337e-05
ADGRG5	89.4301	1.747	0.411688	3.39433e-07	1.13891e-05
CD79B	285.459	1.50413	0.349043	3.44694e-07	1.15436e-05
ADIRF	1864.09	-1.8075	0.455644	3.49438e-07	1.16802e-05
FCGR1CP	200.971	2.12776	0.512096	3.64012e-07	1.20756e-05
LST1	2475.68	1.28852	0.296856	3.745e-07	1.23768e-05
HIST1H4H	81.1209	1.13278	0.250402	3.84306e-07	1.26297e-05
TLR4	1244.84	1.04229	0.228059	3.86372e-07	1.26739e-05
CD3G	684.251	1.99714	0.620791	3.9551e-07	1.29214e-05
NT5DC4	216.468	3.56565	1.23915	3.95905e-07	1.29214e-05
RAB37	363.137	1.44293	0.34079	3.96124e-07	1.29214e-05
TMEM150B	69.2988	2.20309	0.531556	4.04763e-07	1.31788e-05
LGMN	9637.87	1.67252	0.388257	4.06592e-07	1.32139e-05
MYO1G	641.113	1.19672	0.281379	4.13685e-07	1.34196e-05
C4orf50	12.7497	2.14878	0.473229	4.17057e-07	1.3504e-05
TTC24	40.4596	2.362	0.562167	4.21428e-07	1.36205e-05
TLR2	1541.88	1.12353	0.252975	4.25118e-07	1.37145e-05
IGKV1-33	1512.72	2.8244	0.724032	4.35455e-07	1.39711e-05
PLA1A	134.898	1.67623	0.378486	4.37239e-07	1.40028e-05
DRAM1	137.828	2.02312	0.494442	4.60627e-07	1.46187e-05
ACP2	2125.69	1.17091	0.265304	4.78028e-07	1.51163e-05
TRIM14	1534.58	1.04918	0.239341	4.83201e-07	1.52525e-05
CD180	258.512	1.62721	0.380217	4.94033e-07	1.55386e-05
IGKV1-17	699.876	2.9133	0.765514	4.93937e-07	1.55386e-05
SLC2A6	640.306	1.59824	0.377727	5.03555e-07	1.58098e-05
TRDV1	25.2126	3.11985	0.747131	5.10654e-07	1.60041e-05
CLEC12A	631.618	1.63774	0.407718	5.15368e-07	1.61231e-05
AL159163.1	64.3725	1.76585	0.431088	5.21859e-07	1.62972e-05
MMP25	479.23	1.55406	0.385411	5.41937e-07	1.68345e-05
NUDT8	125.371	-1.04899	0.230556	5.47593e-07	1.68908e-05
TRBV3-1	26.1982	1.9364	0.452182	5.46678e-07	1.68908e-05
LILRA2	389.35	1.76225	0.421737	5.533e-07	1.70185e-05
LIMD2	1562.75	1.37218	0.340041	5.55285e-07	1.70185e-05
P2RY13	789.619	1.44527	0.341097	5.55272e-07	1.70185e-05
TNFSF15	325.048	1.84477	0.462464	5.66031e-07	1.72942e-05
TRBV10-3	22.087	2.27627	0.557588	5.66571e-07	1.72942e-05
PSMB9	2918.12	1.24507	0.284986	5.73831e-07	1.74808e-05
CD40	1478.47	1.07701	0.245718	5.77891e-07	1.75483e-05
FPR3	2178.45	1.58004	0.380156	5.79894e-07	1.75788e-05
CAMK1G	23.823	1.81087	0.42509	5.86792e-07	1.77268e-05
TIGIT	893.3	2.2058	0.683262	5.94807e-07	1.79381e-05
RAB42	328.647	1.79593	0.431227	6.8385e-07	2.04829e-05
INHA	17.7452	-1.10681	0.246955	6.87972e-07	2.05713e-05
TBC1D10C	1268.01	1.5563	0.401429	6.95323e-07	2.07558e-05
LTBP4	688.061	-1.05916	0.23405	7.0279e-07	2.08883e-05
MARCH1	100.107	2.09671	0.541871	7.03325e-07	2.08883e-05
TRAV19	26.8933	2.32782	0.587539	7.22609e-07	2.13887e-05
PTPN6	2886.99	1.00918	0.240226	7.64355e-07	2.25485e-05
SPOCK2	1870.52	1.59407	0.422789	7.80273e-07	2.29795e-05
HEATR9	39.6893	1.9961	0.49678	8.19149e-07	2.40439e-05
TRAV13-1	42.2718	1.86497	0.462209	8.27908e-07	2.42201e-05
CR1	382.757	1.73018	0.421529	8.2969e-07	2.42293e-05
PDCD1LG2	667.697	1.25109	0.302223	8.44234e-07	2.4575e-05
HLA-DRA	124734	1.47074	0.365525	8.57577e-07	2.48811e-05
CCL3	1220.39	1.8701	0.507923	8.63353e-07	2.50074e-05
PLEKHO1	3322.7	1.04642	0.245308	8.74884e-07	2.52167e-05
DCSTAMP	341.533	2.41805	0.707218	8.83876e-07	2.54342e-05
APOC1P1	64.6903	2.351	0.609149	9.31434e-07	2.66718e-05
C16orf54	342.603	1.44345	0.355656	9.34556e-07	2.67177e-05
LILRB1	1189.59	1.95183	0.49146	9.56414e-07	2.72982e-05
GALM	1181.73	1.08038	0.254852	9.60016e-07	2.73566e-05
C1QA	16881.6	1.66811	0.415019	1.00195e-06	2.83676e-05
MEFV	152.359	1.6367	0.391993	1.00894e-06	2.85196e-05
TFEC	752.163	1.83051	0.463211	1.0166e-06	2.8644e-05
SLC27A2	173.871	1.90911	0.47491	1.02088e-06	2.87184e-05
RUNDC3A	78.6917	-1.40778	0.330216	1.03013e-06	2.89325e-05
CXCL16	3109.53	1.15799	0.276299	1.04583e-06	2.93266e-05
CD69	550.233	1.59916	0.408375	1.05449e-06	2.95223e-05
IRF8	3664.73	1.48135	0.375959	1.08461e-06	3.01734e-05
CD300LB	39.0286	1.38159	0.323991	1.10404e-06	3.05208e-05
ZNF80	37.5869	1.44882	0.356288	1.10387e-06	3.05208e-05
ADORA3	290.38	1.96172	0.497503	1.11507e-06	3.0729e-05
RARRES1	1812.98	2.34541	0.608607	1.12119e-06	3.08181e-05
CCL2	2060.88	1.40358	0.33419	1.12803e-06	3.09035e-05
BTLA	144.049	1.36113	0.336828	1.15015e-06	3.14493e-05
TCL1A	63.2512	2.93976	0.758962	1.19305e-06	3.25511e-05
VNN1	691.881	1.94977	0.525314	1.20684e-06	3.28462e-05
SLC29A3	1038.13	1.58984	0.414437	1.21154e-06	3.29231e-05
IGKV1-8	148.23	3.02882	0.80629	1.24643e-06	3.36233e-05
TMEM155	24.0845	2.73726	0.699037	1.24687e-06	3.36233e-05
KLRC2	25.7445	2.19739	0.522857	1.28875e-06	3.45406e-05
ACP5	7983.02	1.72661	0.469038	1.34065e-06	3.57682e-05
TRBV27	37.6949	1.99075	0.518814	1.35202e-06	3.6017e-05
KCNQ4	36.4495	-1.0372	0.236131	1.36146e-06	3.62136e-05
XCL1	93.6646	1.81774	0.494814	1.38142e-06	3.66891e-05
CRLF1	171.232	-1.55717	0.358663	1.39822e-06	3.70792e-05
PPIAL4G	47.5914	1.28365	0.304562	1.40461e-06	3.71365e-05
AKR1B1	3481.14	1.16583	0.283072	1.42716e-06	3.75051e-05
SKAP1	453.533	1.34007	0.34905	1.42921e-06	3.75051e-05
TENT5C	683.517	1.4537	0.362206	1.42531e-06	3.75051e-05
TNF	358.888	1.41108	0.355539	1.42169e-06	3.75051e-05
TIFAB	653.318	1.91624	0.54498	1.45039e-06	3.8004e-05
MS4A6A	5182.03	1.36717	0.332785	1.48097e-06	3.86501e-05
TMC8	1917.19	1.4222	0.385007	1.48384e-06	3.86501e-05
SP140L	925.184	1.04236	0.247197	1.51118e-06	3.9304e-05
C11orf21	456.432	1.53153	0.39521	1.53244e-06	3.97981e-05
FUCA1	3923.75	1.54741	0.384081	1.59084e-06	4.09558e-05
MAP4K1	1139.44	1.41293	0.385436	1.59099e-06	4.09558e-05
SELENBP1	1168.02	-1.19697	0.285696	1.63115e-06	4.18671e-05
TNFSF13	1499.73	1.22839	0.301812	1.67672e-06	4.29113e-05
IL12B	25.4564	2.22297	0.607827	1.68098e-06	4.29577e-05
NRROS	437.466	1.22211	0.299741	1.68514e-06	4.30015e-05
AKNA	1966.56	1.15941	0.286819	1.70312e-06	4.33347e-05
VNN2	256.917	1.65627	0.427602	1.71833e-06	4.36585e-05
ALDH1A1	3646.42	1.49958	0.370092	1.74789e-06	4.43456e-05
KIR2DL4	21.1611	2.69648	0.671186	1.75603e-06	4.44238e-05
LRP5	84.6733	-1.77484	0.454433	1.75512e-06	4.44238e-05
PLEKHO2	2449.84	1.07491	0.265746	1.76178e-06	4.45052e-05
NAPSB	1001.75	1.53587	0.423357	1.77523e-06	4.47164e-05
DHRS11	268.11	-1.00897	0.237567	1.80237e-06	4.52703e-05
KCNE1	68.2926	1.72419	0.485523	1.80853e-06	4.53602e-05
IKBKE	937.595	1.11463	0.277868	1.81673e-06	4.55011e-05
TRBV20-1	99.6892	1.82673	0.490804	1.82159e-06	4.55169e-05
TRPV2	584.049	1.13659	0.282374	1.83344e-06	4.57241e-05
CCR2	544.819	1.38801	0.340958	1.89034e-06	4.68772e-05
HS3ST3A1	27.25	1.80986	0.48017	2.13866e-06	5.23703e-05
IFI6	1376.63	1.56342	0.393037	2.13788e-06	5.23703e-05
TRBV12-3	25.9906	2.14084	0.574982	2.14547e-06	5.24642e-05
FAT3	34.1813	-2.15372	0.515304	2.157e-06	5.26675e-05
IGKV2-30	713.48	2.88723	0.869554	2.16278e-06	5.26675e-05
GPR171	542.293	2.12498	0.579276	2.19531e-06	5.33754e-05
HLA-DOB	575.715	1.35934	0.354253	2.22371e-06	5.3853e-05
KCNJ5	869.536	1.98222	0.566539	2.23823e-06	5.413e-05
AL031846.1	37.6415	1.81257	0.478719	2.2775e-06	5.48534e-05
ABHD3	451.326	1.07305	0.256027	2.30251e-06	5.53043e-05
IGKV3D-11	135.752	2.98878	0.806948	2.35893e-06	5.64282e-05
SIGLEC9	299.249	1.62262	0.433833	2.37874e-06	5.6705e-05
CYTH4	643.292	1.422	0.384558	2.45319e-06	5.80511e-05
FTH1P23	88.0396	1.30605	0.323077	2.45099e-06	5.80511e-05
ITGAX	5169.95	1.71986	0.478909	2.45303e-06	5.80511e-05
PLSCR1	1293.59	1.049	0.251614	2.47005e-06	5.82931e-05
CYS1	77.7391	-1.21239	0.283023	2.51774e-06	5.92597e-05
CD86	1471.85	1.35069	0.345229	2.62351e-06	6.1502e-05
AZGP1	6000.25	-1.14239	0.271796	2.67228e-06	6.2562e-05
NCR1	18.4811	2.06747	0.538227	2.68763e-06	6.28375e-05
PSAP	95592.6	1.23004	0.315151	2.70547e-06	6.31707e-05
WDFY4	902.298	1.40404	0.395303	2.71057e-06	6.32058e-05
C15orf48	2451.66	1.74528	0.462112	2.74899e-06	6.40168e-05
CCL15	16.6911	4.06418	1.09616	2.76828e-06	6.43808e-05
PIK3R6	243.146	1.06396	0.266115	2.79422e-06	6.48983e-05
CTSH	9328.94	1.10358	0.284421	2.84406e-06	6.59636e-05
GM2A	15131.6	1.21216	0.317105	2.85518e-06	6.60522e-05
HLA-DPA1	42888.4	1.37145	0.362613	2.87804e-06	6.64936e-05
TRAV14DV4	19.3218	1.97289	0.540017	2.885e-06	6.64952e-05
HSPB3	22.4496	-1.70685	0.409607	2.97895e-06	6.83758e-05
BOK	581.151	-1.72084	0.519049	3.05196e-06	6.99602e-05
IFIH1	1045.86	1.12683	0.283136	3.11002e-06	7.11984e-05
CR933540.2	99.1638	5.06151	1.57652	3.12911e-06	7.12643e-05
DNASE2B	111.904	2.89537	1.05667	3.12782e-06	7.12643e-05
AKR1C2	1821.5	-1.62697	0.4399	3.15994e-06	7.18274e-05
ICAM3	848.867	1.05182	0.262232	3.16201e-06	7.18274e-05
C1QC	6624.01	1.7267	0.467066	3.18587e-06	7.22761e-05
RBP5	287.473	1.31807	0.34214	3.2855e-06	7.43444e-05
CD5	655.479	1.49261	0.430647	3.36447e-06	7.58386e-05
TMEM176B	3957.81	1.28603	0.329936	3.38973e-06	7.62153e-05
TRAV8-3	20.5221	1.94023	0.536041	3.41187e-06	7.65147e-05
GCSAM	156.886	1.40943	0.377484	3.48126e-06	7.78721e-05
MS4A4A	1624.09	1.38857	0.355448	3.51267e-06	7.8425e-05
CSF2RA	1057.42	1.04273	0.258908	3.5473e-06	7.90477e-05
NR1D1	709.059	-1.25201	0.314763	3.69304e-06	8.18802e-05
AC234301.3	258.281	3.19586	0.997602	3.73544e-06	8.26119e-05
IGKV4-1	2678.99	2.77573	0.826208	3.7344e-06	8.26119e-05
CTLA4	700.312	1.80853	0.52545	3.74986e-06	8.28267e-05
BCL2L14	76.2735	1.75611	0.481421	3.80721e-06	8.39878e-05
CYTIP	967.273	1.1851	0.308225	3.86561e-06	8.51693e-05
KCNAB2	2088.37	1.05226	0.27623	4.10414e-06	8.96385e-05
SAMD3	310.862	1.62312	0.4684	4.12449e-06	8.99712e-05
IGKV1-39	302.535	3.128	0.88997	4.1885e-06	9.12543e-05
LNX1	292.973	-1.18629	0.291925	4.21218e-06	9.16567e-05
CD1D	134.063	1.33687	0.336145	4.32059e-06	9.34375e-05
PM20D1	1156.22	3.27492	1.08437	4.36007e-06	9.41754e-05
TRBV4-2	11.646	2.56158	0.692311	4.48278e-06	9.65886e-05
CD4	6126	1.20842	0.326562	4.56955e-06	9.83375e-05
CARD10	217.085	-1.11483	0.279172	4.60327e-06	9.88213e-05
TRGV8	6.56958	2.63236	0.67519	4.59967e-06	9.88213e-05
SLC2A9	215.474	1.08263	0.278948	4.6504e-06	9.97113e-05
LILRB3	614.282	1.69269	0.467021	4.68863e-06	0.000100287
DUSP14	909.032	-1.03802	0.253468	4.74012e-06	0.000101265
CRNN	50.6203	-1.91924	0.530315	4.77675e-06	0.000101923
SLC6A8	1120.18	-1.14061	0.274698	4.81666e-06	0.00010265
MZB1	713.562	2.18244	0.669615	4.93078e-06	0.000104955
TNFRSF9	260.585	1.80872	0.555948	4.9522e-06	0.000105156
NTF3	21.1558	-1.09185	0.265473	5.01789e-06	0.000106423
TTYH1	86.3637	-1.62498	0.400278	5.04639e-06	0.000106778
CD74	108204	1.29044	0.355739	5.13488e-06	0.000108251
SMCO4	572.762	1.04309	0.266374	5.15432e-06	0.000108531
LAMP3	786.881	1.43844	0.388295	5.1805e-06	0.000108952
CXorf21	146.849	1.19285	0.312672	5.2334e-06	0.000109753
PTGER3	528.858	-1.10433	0.276422	5.2318e-06	0.000109753
HSD11B1	1143.98	1.4045	0.383632	5.28374e-06	0.000110594
FTH1P11	22.4835	1.67218	0.424222	5.31626e-06	0.00011101
RINL	292.314	1.14789	0.30243	5.39398e-06	0.000112233
TRBV29-1	48.8218	1.65635	0.484055	5.44664e-06	0.000113061
NCF1B	501.75	1.87327	0.554261	5.49925e-06	0.000114019
TMEM140	829.93	1.06739	0.269544	5.5336e-06	0.000114596
TNFAIP3	2601.49	1.00802	0.268617	5.63547e-06	0.000116255
TRGC1	112.406	1.79534	0.494534	5.65389e-06	0.000116401
JAML	4658.18	1.19943	0.335339	6.12008e-06	0.000124975
FCRL5	385.523	2.03407	0.646783	6.15091e-06	0.000125313
KLRB1	377.251	1.48131	0.40905	6.17137e-06	0.000125585
TNFRSF17	82.8962	2.16687	0.629172	6.2588e-06	0.000126923
NDRG4	523.215	-1.23998	0.310057	6.27698e-06	0.000127145
CARMIL2	231.361	1.29694	0.367743	6.50937e-06	0.000131247
FTH1P22	17.5592	1.986	0.585849	6.56184e-06	0.000131973
GK	1320.29	1.18066	0.319181	6.55581e-06	0.000131973
TRAV8-2	17.9383	1.92732	0.527009	6.56789e-06	0.000131973
CLEC7A	1937.1	1.24464	0.347238	6.63331e-06	0.000132832
HLA-DOA	4463.12	1.32866	0.382097	6.7299e-06	0.00013446
SEMA4G	256.839	-1.14888	0.295164	6.79895e-06	0.000135378
P2RX4	997.177	1.06543	0.285033	6.80687e-06	0.000135383
IFIT2	867.533	1.40312	0.371559	6.84286e-06	0.000135791
FAM30B	12.285	2.86683	0.743739	6.86007e-06	0.00013598
IGHV4-4	182.479	3.49299	1.2509	7.01862e-06	0.000138498
IQGAP2	1375.32	1.10654	0.297202	7.08594e-06	0.000139517
TRBV5-1	65.0489	1.81977	0.555877	7.11582e-06	0.000139788
PLCXD2	109.787	1.00301	0.264229	7.26894e-06	0.000142637
TNFSF8	201.582	1.08843	0.298148	7.4188e-06	0.000145415
TNFAIP2	11850.4	1.01658	0.270923	7.45168e-06	0.000145897
AKR1C1	1352	-1.27741	0.328534	7.48695e-06	0.000146358
IGKV3-20	4879.21	2.52159	0.844705	7.61131e-06	0.000148526
HLA-DPB2	55.7851	2.40407	0.753895	7.69375e-06	0.000149802
SLC22A17	184.029	-1.03629	0.257682	7.6881e-06	0.000149802
HLA-K	74.8133	1.32337	0.358216	7.74148e-06	0.000150565
DGAT2L6	307.177	4.29432	1.71966	7.76703e-06	0.000150895
IGLV6-57	352.399	2.52835	0.768946	7.8772e-06	0.000152362
LILRA4	94.4266	1.79194	0.537652	7.89645e-06	0.000152566
TRAV12-2	31.2505	1.93772	0.573559	7.96145e-06	0.000153653
TRBV7-9	50.8336	1.86757	0.554765	7.99134e-06	0.000154061
ITGB2	9937.75	1.42275	0.422481	8.32845e-06	0.000160209
NCF1C	761.148	1.79934	0.55656	8.46116e-06	0.000162229
LYZ	77846	1.7504	0.573954	8.60603e-06	0.000164469
S1PR4	91.942	1.30952	0.358075	8.62008e-06	0.000164558
LILRB5	2243.95	1.36748	0.37574	8.63002e-06	0.000164569
AC093311.1	10.2846	2.3874	0.63255	8.65029e-06	0.000164777
DCANP1	256.61	1.75703	0.54175	8.68493e-06	0.000165079
IGHV3-7	731.378	2.41902	0.816137	8.99164e-06	0.000169808
AADACL3	419.006	4.47161	2.02835	9.00576e-06	0.000169892
NTM	143.724	-1.22083	0.3071	9.14727e-06	0.000172192
DPYS	29.9948	1.86111	0.526129	9.16771e-06	0.000172392
NNAT	156.74	-2.00156	0.703492	9.17839e-06	0.000172409
ZMYND15	355.531	1.15933	0.317991	9.20078e-06	0.000172645
HS3ST2	1334.87	2.22048	0.692677	9.28196e-06	0.000173982
TMEM176A	2146.15	1.14661	0.309464	9.39766e-06	0.000175589
IFIT3	2079.8	1.42733	0.388742	9.42788e-06	0.000175967
IGLV4-60	64.6526	3.35805	0.994713	9.636e-06	0.000179661
IGLC2	27389.4	2.2892	0.75102	9.67313e-06	0.000180162
CCR4	174.975	1.39186	0.415409	9.83564e-06	0.000182608
IGFBP6	857.223	-1.02431	0.257677	9.90534e-06	0.000183709
IGLV3-1	881.775	2.36281	0.706569	9.94101e-06	0.00018409
PPP1R1B	783.167	-1.81325	0.540585	9.94687e-06	0.00018409
GPR31	17.3347	2.54395	0.738177	1.00056e-05	0.000184763
SPN	1222.68	1.28598	0.380591	1.03152e-05	0.000189709
SNAI3	65.4998	1.18102	0.323792	1.04177e-05	0.000191194
PNOC	43.3673	1.97212	0.601976	1.06795e-05	0.000195388
AKR1C3	809.62	-1.14584	0.30911	1.07382e-05	0.000196258
TVP23A	111.635	1.8899	0.554595	1.08045e-05	0.000197264
TRAV13-2	15.6554	1.69583	0.483703	1.09091e-05	0.000198967
DOK2	896.395	1.23987	0.356314	1.09494e-05	0.000199288
ARHGAP45	1165.47	1.07468	0.303899	1.10286e-05	0.000200523
FAM30C	22.0315	2.27	0.639385	1.11062e-05	0.000201308
CAMK4	238.518	1.46735	0.431686	1.13467e-05	0.000204194
HLA-DPB1	38422.2	1.26519	0.373174	1.14432e-05	0.0002053
TRAV5	12.6702	1.99269	0.554685	1.15911e-05	0.000206899
CCL18	4502.15	2.13212	0.703487	1.16258e-05	0.000207307
FERMT3	1771.55	1.22189	0.357265	1.17166e-05	0.000208511
DIPK1B	112.859	-1.09518	0.281329	1.19537e-05	0.000212079
CMPK2	394.998	1.46437	0.408005	1.20058e-05	0.000212575
CXCR3	240.225	1.59316	0.53386	1.20232e-05	0.000212667
MPO	55.0808	2.46199	0.798618	1.21871e-05	0.000215135
IL4I1	571.534	1.76518	0.604912	1.22999e-05	0.000216472
BTK	1065.08	1.06821	0.293991	1.25333e-05	0.00022014
MYO7A	501.839	1.11946	0.301812	1.26259e-05	0.000221546
IRF4	618.916	1.02758	0.289376	1.2702e-05	0.000222437
SOWAHD	82.9207	1.2263	0.346889	1.27344e-05	0.000222782
TRBV2	41.5149	1.89359	0.604619	1.27587e-05	0.000222986
WAS	1065.64	1.2725	0.364817	1.33267e-05	0.00023176
C5AR1	806.82	1.14778	0.315838	1.34864e-05	0.000234306
ANKRD44	1745.83	1.17605	0.33111	1.35627e-05	0.0002354
TRBV19	49.2302	1.52877	0.44706	1.3599e-05	0.000235797
C1QTNF2	61.7086	-1.13421	0.296655	1.41598e-05	0.000244556
ZNF804A	26.6552	1.56524	0.446034	1.41991e-05	0.000244753
SPTB	35.2425	-1.31311	0.342504	1.43141e-05	0.000246253
PACSIN3	58.2511	-1.01816	0.265515	1.44683e-05	0.000248419
DLGAP2	18.7389	-1.96716	0.534035	1.46536e-05	0.000251124
GP1BA	136.888	2.48628	0.847744	1.49501e-05	0.000255629
FTLP3	36.7766	1.62645	0.459837	1.4985e-05	0.000255792
CYP27A1	4529.28	1.51674	0.473276	1.57403e-05	0.000267387
DPEP2	637.121	1.35267	0.398145	1.5756e-05	0.000267395
YBX2	94.3858	-1.39408	0.391975	1.58992e-05	0.000269047
CLEC9A	125.2	1.59426	0.511816	1.59442e-05	0.000269549
TYMP	4048.1	1.18161	0.338628	1.60115e-05	0.000270427
AGMAT	32.778	1.04886	0.284282	1.61296e-05	0.000271899
MMP9	8682.91	1.90098	0.745376	1.62893e-05	0.000274328
FTH1P20	91.6996	1.3567	0.380517	1.63453e-05	0.000275008
PALM	391.523	-1.10021	0.288796	1.66487e-05	0.00027931
BTN3A1	351.204	1.07955	0.300605	1.70772e-05	0.000285682
ALDH3A1	500.594	-1.34145	0.360528	1.72725e-05	0.000288401
OAS1	1737.25	1.1799	0.333332	1.74025e-05	0.00028988
IGLV1-47	594.755	2.30678	0.834886	1.7565e-05	0.000291498
OR2I1P	26.1139	1.68008	0.529818	1.76247e-05	0.000291787
ADAD2	9.93637	-1.67394	0.455968	1.79475e-05	0.000296572
PLCD3	745.301	-1.19384	0.315758	1.80646e-05	0.000298226
CACNA1E	88.6203	1.85394	0.664239	1.8124e-05	0.000298927
MYO1F	2016.02	1.30795	0.41053	1.84298e-05	0.000303402
RAB39A	28.179	1.70975	0.514029	1.91849e-05	0.000314068
APOBEC3D	191.692	1.45462	0.431469	1.99175e-05	0.000324851
IGF2	355.453	-1.81006	0.494996	2.00981e-05	0.000326368
SLC46A3	492.256	1.30748	0.393054	2.07545e-05	0.0003357
IGHG3	16091.2	2.34929	0.88221	2.08364e-05	0.000336714
ADAM19	970.791	1.14402	0.338928	2.12954e-05	0.000343076
TRBV9	32.719	1.42519	0.424281	2.13081e-05	0.000343076
SLCO2B1	3746.52	1.1763	0.347352	2.13316e-05	0.00034314
CD163	8695.56	1.24585	0.354792	2.13817e-05	0.000343632
IGHV3-13	133.543	3.07141	1.0153	2.16167e-05	0.000346898
TM4SF19	165.463	1.68835	0.523925	2.17726e-05	0.000348639
XAF1	3735.7	1.20455	0.344428	2.27536e-05	0.000363025
MX2	1274.43	1.19766	0.351222	2.40635e-05	0.000381157
RTP5	9.43949	2.71901	0.814689	2.43175e-05	0.000384568
ACOD1	113.045	3.19922	1.13545	2.46809e-05	0.000389532
SORBS2	319.269	-1.20143	0.344791	2.47952e-05	0.000390986
SMIM35	10.4049	1.80069	0.526559	2.50083e-05	0.000393288
SLC9A3R2	317.665	-1.18124	0.338371	2.53035e-05	0.00039722
CYBA	2233.39	1.15333	0.344173	2.54282e-05	0.00039811
SPIB	189.182	1.77371	0.553945	2.5486e-05	0.000398661
KCNMA1	1499.57	1.25178	0.377004	2.56172e-05	0.000400357
KIF26A	63.3556	-1.09638	0.307785	2.5763e-05	0.000401802
SLC24A4	131.646	1.06803	0.308065	2.63985e-05	0.000408932
AL022318.4	115.577	2.26587	0.922857	2.65419e-05	0.000410431
AMPD1	27.33	2.436	0.78273	2.66858e-05	0.000411932
NCF1	1972.23	1.68488	0.60172	2.66766e-05	0.000411932
RHBG	208.236	-1.36714	0.407683	2.68724e-05	0.000414448
TMIGD3	285.96	1.97315	0.669739	2.70998e-05	0.000417589
IGLV2-23	1177.61	2.55758	0.963084	2.72452e-05	0.000419094
IGHV1-24	294.08	2.73321	0.906389	2.7401e-05	0.000420021
CACNA1I	124.3	2.58608	1.00702	2.76005e-05	0.000422343
ENTPD3	79.4135	-1.10571	0.301109	2.78767e-05	0.00042509
IGHV3-53	118.743	2.38527	0.92127	2.80678e-05	0.000427632
IL17D	69.7731	-1.1678	0.332607	2.85455e-05	0.000434158
IGKV5-2	18.9072	3.31336	1.06389	2.89671e-05	0.00044019
OSCAR	571.75	1.174	0.357928	2.92022e-05	0.000442997
LIMS2	485.55	-1.0036	0.27533	2.93501e-05	0.000444091
TRAV25	9.56761	2.29223	0.733002	2.99381e-05	0.000451821
KLHDC7B	247.44	1.35633	0.461962	3.02634e-05	0.000456339
CKMT2	57.8155	-1.41932	0.456814	3.04225e-05	0.00045756
ADAP1	170.978	1.08789	0.31983	3.08513e-05	0.000462823
METTL7B	82.626	2.52205	0.9043	3.1123e-05	0.000466102
TREML2	30.63	1.58265	0.474606	3.13821e-05	0.00046937
TXLNB	93.5935	1.30922	0.396755	3.13945e-05	0.00046937
AC068775.1	37.9067	2.27672	0.726691	3.15368e-05	0.000471096
TBXAS1	874.823	1.11662	0.336612	3.15956e-05	0.000471574
IGHV1-69	262.394	3.05652	1.12878	3.17499e-05	0.000473476
SHISAL2A	37.088	1.28226	0.384615	3.25409e-05	0.00048363
NCF2	4265.99	1.13941	0.360525	3.30491e-05	0.000489116
TCN1	296.122	-2.19895	1.53301	3.39331e-05	0.000498006
INSL3	25.6378	1.49479	0.45873	3.40307e-05	0.000499022
IGKV3D-20	381.191	2.68652	1.11628	3.42474e-05	0.000501247
FTH1P3	9.02799	1.69441	0.483243	3.4502e-05	0.000503832
ARHGAP4	1150.71	1.04785	0.329097	3.56545e-05	0.000519369
CFP	417.816	1.28897	0.39014	3.61219e-05	0.000524872
APOBR	930.303	1.06278	0.328741	3.65051e-05	0.000529137
KIR3DL2	19.0153	1.77312	0.544601	3.66855e-05	0.000531305
CD300C	124.636	1.19496	0.366379	3.69966e-05	0.000535369
IGLV9-49	35.2098	2.83044	0.958904	3.72428e-05	0.000538387
SMTN	924.775	-1.09273	0.311114	3.7441e-05	0.000540366
TENT5B	948.806	-1.01251	0.29582	3.82312e-05	0.000550066
HLA-DPA3	15.673	2.80112	0.976875	3.82986e-05	0.000550586
AC023794.3	81.0036	1.63003	0.539517	3.83679e-05	0.000551131
CORO1A	2877.75	1.17981	0.37818	3.8613e-05	0.0005542
CLLU1OS	109.347	3.48587	1.46882	3.88471e-05	0.00055665
CD19	85.4121	1.80481	0.600307	3.90137e-05	0.000558127
TRAV3	19.3391	1.67871	0.568125	3.92853e-05	0.0005611
FTH1P12	17.879	1.33566	0.389337	3.96601e-05	0.000565993
IGLVI-70	19.6185	3.66896	1.30534	4.10085e-05	0.000581461
FTH1P16	29.08	1.2522	0.379005	4.1081e-05	0.000582019
TMEM52	15.0606	-1.25872	0.362035	4.12304e-05	0.000583196
SLCO5A1	54.5526	1.11854	0.33272	4.16057e-05	0.000587088
IGKV1D-8	71.7575	2.66175	1.12243	4.16777e-05	0.000587162
SLC12A3	46.6475	1.86484	0.692589	4.23096e-05	0.000595109
IGKV3-15	2634.69	2.27645	0.901493	4.23838e-05	0.000595678
FTH1P15	35.3783	1.17913	0.34518	4.27305e-05	0.000599592
AMZ1	77.1564	1.8462	0.708507	4.30116e-05	0.000602093
CR2	182.926	2.50026	1.33573	4.32041e-05	0.000603827
RENBP	767.823	1.00123	0.303256	4.32762e-05	0.000604354
IGLV3-25	823.36	2.45303	0.857667	4.34241e-05	0.000605938
MAP6	130.03	-1.15554	0.327568	4.42028e-05	0.000615827
IL1B	405.415	1.95549	0.64749	4.42998e-05	0.00061669
SEMA3B	126.904	-1.06337	0.299376	4.49837e-05	0.000622877
THBS4	402.248	-1.52642	0.452074	4.53417e-05	0.000627222
TRBV5-4	24.0809	1.89047	0.646822	4.63448e-05	0.000637585
APOBEC3H	74.5167	1.28772	0.43595	4.67485e-05	0.000641133
TRAV20	12.4635	1.94525	0.576816	4.77776e-05	0.000652701
CRYAB	1746.43	-1.0952	0.332662	4.86837e-05	0.000662381
B3GAT1	49.0699	1.44967	0.45929	5.07503e-05	0.000687436
SUCNR1	260.051	1.02066	0.311806	5.0867e-05	0.000688486
FTH1P4	6.30077	1.75757	0.520622	5.1595e-05	0.000695662
IL15	528.464	1.02551	0.317049	5.15627e-05	0.000695662
HVCN1	466.453	1.72261	0.629668	5.20303e-05	0.000699386
IL21R	439.622	1.43616	0.550858	5.20111e-05	0.000699386
CASKIN2	216.381	-1.02707	0.290492	5.21137e-05	0.000699972
TESPA1	453.028	1.14863	0.396166	5.23805e-05	0.000703019
CD300LF	379.692	1.88485	0.682784	5.35176e-05	0.000716223
IGHV4-59	492.326	2.47721	1.25888	5.35303e-05	0.000716223
IGKC	138299	2.06755	0.835915	5.36036e-05	0.000716223
IGLV1-36	33.8025	2.53746	0.868842	5.36087e-05	0.000716223
TRBV6-2	21.0114	1.85104	0.634337	5.45255e-05	0.000727039
AKAP5	80.7839	1.22857	0.393173	5.55315e-05	0.000737429
SCN4B	241.516	-1.26474	0.405711	5.56389e-05	0.00073774
IGKV1D-12	649.338	2.44611	0.916789	5.73929e-05	0.00075757
PRRT4	36.1777	-1.78447	0.709393	5.73832e-05	0.00075757
HSPA2	550.58	-1.02942	0.296222	5.77903e-05	0.0007611
C2orf40	89.6347	-1.49662	0.457875	5.79057e-05	0.000762049
SLC46A1	397.797	1.01582	0.302542	5.80952e-05	0.000763972
LGMNP1	84.3781	1.45447	0.471937	5.82782e-05	0.000765234
TRAV4	24.4827	1.66513	0.607151	5.96618e-05	0.000782233
CEACAM3	34.3693	1.58677	0.512178	6.04734e-05	0.000791104
TREM2	1255.91	1.84352	0.663663	6.06828e-05	0.000792664
GPR84	259.027	1.19564	0.373529	6.24535e-05	0.000812774
FLT3	84.4402	1.42261	0.523846	6.32058e-05	0.000820137
FGF22	101.352	-1.09382	0.337726	6.34106e-05	0.000822187
AC119396.1	10.0288	2.13229	0.759296	6.41042e-05	0.000829195
RUFY4	146.204	1.43762	0.500697	6.41398e-05	0.000829195
ADGRB2	30.429	-1.05704	0.303208	6.43912e-05	0.000831223
CHIT1	38021.3	1.9263	1.04391	6.45406e-05	0.00083254
CLEC17A	20.623	1.98569	0.881218	6.57882e-05	0.000847391
APOC2	362.359	1.67868	0.683281	6.59974e-05	0.000849463
GTSF1	38.2627	1.34959	0.416535	6.66763e-05	0.000856946
TSPAN32	201.541	1.04378	0.331999	6.75049e-05	0.000865067
GPNMB	41774.7	1.18931	0.397152	6.81837e-05	0.000872493
RSAD2	619.236	1.45631	0.470455	6.96228e-05	0.000887678
FAXC	84.4611	-1.25927	0.388604	7.04344e-05	0.000895429
SH2D1B	26.2243	1.4329	0.441473	7.0747e-05	0.000898752
OR7E140P	6.87352	4.54059	1.64364	7.39552e-05	0.00093411
TRAV41	7.43661	1.8933	0.599244	7.51896e-05	0.000948339
TRBV7-3	26.5074	1.83945	0.677326	7.7031e-05	0.000968091
PGAM2	13.2915	-1.60973	0.553231	7.77893e-05	0.000975815
PVRIG	70.2783	1.50946	0.492359	7.78121e-05	0.000975815
POU2AF1	469.297	1.59695	0.585351	7.83565e-05	0.000981242
GPA33	17.0818	1.51852	0.496601	7.88943e-05	0.00098587
TFRC	6256.32	1.02718	0.343754	7.90206e-05	0.000986747
IGHV3-23	1763.57	2.00433	0.761429	7.98444e-05	0.00099562
SLC38A6	729.28	1.04413	0.333677	8.06448e-05	0.00100418
CARD11	344.671	1.18917	0.449959	8.07734e-05	0.00100507
GZMM	74.0174	1.30021	0.448918	8.17882e-05	0.00101625
PDZK1	129.215	2.12035	0.741035	8.39039e-05	0.00103814
HAMP	166.335	1.85281	0.661416	8.422e-05	0.00104132
HEY2	47.0365	-1.11576	0.353097	8.65216e-05	0.00106678
IGLV3-19	943.811	2.19498	0.857835	8.7009e-05	0.00107128
CLECL1	76.3062	1.33211	0.454151	8.76848e-05	0.00107809
FAM25G	231.497	-1.43934	0.484776	8.81304e-05	0.00108282
AIF1	5205.28	1.2897	0.428878	8.83835e-05	0.00108517
DGAT2	3592.91	-1.3686	0.506785	8.93619e-05	0.00109489
IGLV2-34	20.9878	2.90616	1.06257	9.18444e-05	0.00111984
INSYN1	157.459	-1.02744	0.319984	9.41679e-05	0.00114183
TMPRSS5	65.3617	-1.18096	0.359697	9.51341e-05	0.00115038
SERTAD4	376.509	-1.00406	0.302854	9.56111e-05	0.00115413
CD6	362.18	1.29706	0.524252	9.58363e-05	0.0011549
SECTM1	728.903	1.07939	0.34972	9.79615e-05	0.00117889
CASS4	155.89	1.05293	0.351701	9.89129e-05	0.00118871
CCL20	44.904	1.45392	0.473538	9.91104e-05	0.00118971
IGHV3-30	483.742	2.12284	1.00629	9.91986e-05	0.00118971
IGLV2-14	1876.28	2.01493	0.85082	0.000100729	0.0012056
NUGGC	96.0154	1.32132	0.501048	0.000104783	0.00124563
FTH1P8	31.4765	1.26586	0.425176	0.000107815	0.0012765
HRASLS	35.732	-1.24244	0.39374	0.000109498	0.00129382
MTCO3P12	713.895	3.28643	1.53078	0.000112067	0.00131992
RGS11	60.5335	-1.10129	0.342184	0.000112357	0.00132226
RBP7	504.594	-1.39491	0.771966	0.000114266	0.00133846
IGHGP	2053.12	2.02589	0.94243	0.000114788	0.00134278
SORBS1	546.536	-1.97079	0.704375	0.000115062	0.0013451
IFI44L	1589.81	1.39604	0.479851	0.000117304	0.00136766
CXorf65	302.391	1.21353	0.460588	0.000117546	0.00136957
IGHV1-58	45.4346	2.89533	1.14528	0.000118213	0.00137553
IGHV1-18	458.898	2.11611	1.03368	0.000118425	0.00137708
CSPG4	364.34	-1.06192	0.330865	0.00011909	0.00138298
MSR1	2801.17	1.37863	0.48253	0.000119216	0.00138353
PPP1R9A	38.4376	-1.07456	0.330086	0.000120749	0.00139762
TCF15	7.61584	-1.72429	0.782116	0.000125085	0.00143554
FGFBP2	200.623	-1.46517	0.461775	0.000125182	0.00143571
ATP1B2	54.3877	-1.13268	0.368821	0.000127918	0.00145578
PCYT1B	7.38158	-1.2608	0.395016	0.000127518	0.00145578
IGHV3-69-1	42.4702	2.51737	1.13493	0.000128502	0.00145994
CLDN5	325.066	-1.29505	0.485391	0.000133074	0.00150463
ITGA4	392.052	1.05725	0.382007	0.000136668	0.00153899
TMEM35A	19.3079	-1.50706	0.566762	0.000136695	0.00153899
IL27	18.0591	1.6422	0.560089	0.000137093	0.0015404
NSUN7	52.908	-1.02026	0.317414	0.000137114	0.0015404
IGF2BP3	75.2412	1.01321	0.34224	0.000138491	0.00155192
COMP	1551.5	-1.83532	0.636624	0.000140097	0.00156691
TRBV12-4	25.7762	1.51712	0.529518	0.000140819	0.00157399
KLHL14	14.2488	1.55396	0.532013	0.000142304	0.00158856
HS3ST6	92.9424	-1.04346	0.353833	0.000142982	0.00159512
SPIC	4.88063	2.91421	1.14265	0.000143182	0.00159532
OTOAP1	126.332	1.55118	0.570723	0.000145299	0.00161584
CA4	57.2131	-1.47344	1.24945	0.000146364	0.00162563
TREML4	12.2615	3.14312	1.52526	0.000153722	0.0016977
AC136616.2	39.4568	2.53111	1.13279	0.000154077	0.00169995
IGHD	335.938	2.09598	1.14599	0.000154119	0.00169995
TRAV12-1	19.2094	1.59823	0.703779	0.000154483	0.00170289
TRBV11-1	8.77994	2.26768	0.928498	0.000158857	0.00174129
IGKV1D-39	2628.51	2.00647	1.01397	0.000160523	0.0017573
IGLV3-12	27.8568	2.82308	1.84838	0.000160618	0.0017573
TRAV35	7.64534	1.90533	0.697801	0.000160935	0.00175968
CCNI2	22.9231	1.49043	0.536087	0.000161036	0.00175969
CCR8	16.0403	1.66746	0.648478	0.000162486	0.00177333
XCR1	605.848	1.18194	0.453268	0.000162947	0.00177726
IGLV8-61	298.044	2.10208	0.902811	0.000164084	0.00178633
SLC7A4	15.1313	-1.4635	0.529657	0.000164507	0.00178872
TEX14	72.6672	1.55523	0.626837	0.0001684	0.00182428
TRBV15	12.3463	1.83817	0.720194	0.000169609	0.00183624
FSD1	41.3697	1.54993	0.617235	0.000169913	0.00183835
IGHV7-4-1	122.307	3.49654	1.69666	0.000173794	0.00187463
SLC16A3	1871.68	1.13699	0.40856	0.000174274	0.00187751
MYO16	13.6898	-1.28347	0.414921	0.00017597	0.00189114
GP1BB	167.753	-1.19729	0.382377	0.000176157	0.00189199
HLA-J	85.3373	1.10356	0.389049	0.000177463	0.00190274
IGLV7-43	231.974	2.19823	1.10492	0.000178376	0.00190999
PDE6B	81.4144	1.20895	0.417602	0.000178625	0.00191149
PNPLA5	68.3566	2.12913	1.36421	0.000185901	0.00197971
HLA-DRB5	11248.1	2.69381	1.65449	0.000186994	0.00198774
SNCG	227.229	-1.20071	0.442916	0.000187543	0.00199184
HLA-DRB3	14915.5	1.92616	1.08774	0.000190655	0.00201812
HLA-DRB7	138.886	2.8669	1.81798	0.000191573	0.00202418
FCN1	871.643	1.11557	0.411715	0.00019188	0.00202621
CALML5	6145.61	-1.15877	0.404681	0.000192989	0.00203465
FTLP2	7.3754	1.81055	0.608798	0.000193197	0.00203465
BMS1P3	34.8105	-1.08061	0.344122	0.000195165	0.00204982
SYNDIG1	33.2506	-1.35266	0.430845	0.000198726	0.00207729
PSTPIP1	640.485	1.03334	0.397613	0.000199727	0.00208403
ACADL	64.8564	-1.42485	0.548331	0.000201683	0.00210071
IGLC3	11918.5	1.78108	0.910988	0.000205188	0.00212964
CR1L	16.1448	1.62818	0.588535	0.000210483	0.00217305
IGHV4-61	285.053	1.94916	0.865624	0.000211884	0.00218624
IGHG2	16421.2	1.86115	1.10387	0.000216415	0.00222255
EDIL3	138.042	-1.10743	0.353573	0.000216794	0.00222514
TOMM20P2	9.50065	1.45525	0.505699	0.000218244	0.00223872
CLEC10A	1621.98	1.11145	0.427323	0.000219639	0.00225041
CNN1	529.61	-1.41234	0.575267	0.000221025	0.00225878
MMP15	164.408	-1.11935	0.408789	0.00023073	0.00234355
TRBV6-1	19.1193	1.60927	0.826891	0.000231365	0.00234864
CA3	172.148	-1.38182	0.871078	0.000234026	0.00236882
CXCL1	171.486	1.39555	0.531959	0.000236273	0.00239019
IGHV3-20	210.426	1.88899	1.13238	0.000237261	0.00239467
NR4A3	150.144	1.0356	0.375742	0.000237009	0.00239467
LCE1F	306.006	-1.30444	0.479311	0.000238699	0.00240643
AC245297.1	238.504	1.47487	0.580561	0.000239305	0.00241115
CYP4F8	544.978	2.33803	1.31573	0.000241699	0.00243109
GNLY	890.74	1.19632	0.444462	0.000244213	0.00245345
SPI1	1314.64	1.00065	0.376843	0.000246299	0.00247029
TTC16	77.4076	1.15953	0.451324	0.000247734	0.00248328
FASN	3894.84	-1.3576	0.800216	0.000250087	0.00250115
EPSTI1	438.169	2.24063	1.03722	0.000252327	0.00251783
TRAV22	10.7665	1.76831	0.688477	0.00025572	0.00254879
SLC7A7	1713.91	1.15561	0.451821	0.000256495	0.00255362
AC009093.9	14.5614	1.00732	0.331805	0.000257607	0.00256324
CABP1	20.0729	-1.08017	0.384121	0.000262354	0.00260605
C1QTNF9	12.4275	-1.57256	0.571023	0.000264204	0.00262295
ROS1	35.2567	3.31723	1.46309	0.000267046	0.00264445
TRAV27	10.5286	1.57401	0.606862	0.000267133	0.00264445
LTB	1107.71	1.26108	0.616157	0.000269704	0.0026655
TRBV5-6	14.7376	1.5848	0.620039	0.000272773	0.00268877
PTPN13	297.23	-1.13176	0.470502	0.000273125	0.00269024
C4orf19	27.4161	-1.10443	0.374684	0.000273652	0.00269242
IFI44	1628.2	1.01206	0.35745	0.0002735	0.00269242
LRRC25	538.734	1.02439	0.377786	0.000274207	0.00269636
FCRL2	103.769	1.31266	0.583737	0.000276918	0.00271695
SIRPB2	508.491	1.03093	0.406281	0.000283333	0.00276446
LILRA3	69.636	1.6692	0.676055	0.000284058	0.00276757
TRBV18	19.5613	1.56494	0.648634	0.000290493	0.00281713
LRP3	182.775	-1.0837	0.364178	0.00029399	0.00283851
PHTF2	165.17	1.34711	0.524673	0.000294575	0.00284258
IGLV5-45	75.5877	2.08571	0.971255	0.000296078	0.00285241
MT1XP1	216.721	-1.02669	0.345359	0.000297581	0.00286375
AC092868.1	5.57351	1.89631	0.713741	0.00030078	0.00289137
IGHV1-69D	566.884	1.93075	1.10276	0.000303328	0.00291108
TRAV17	37.1504	1.51885	0.68907	0.000303833	0.00291117
AL357143.1	27.4944	1.53308	0.632142	0.000309475	0.00295235
IGKV1-13	25.9462	3.42033	1.94928	0.000310574	0.00295872
PCOLCE2	381.174	-1.30222	0.452008	0.000314184	0.00298433
ITGA11	375.234	-1.17583	0.432965	0.000318689	0.00301733
GALNT17	35.4826	-1.02199	0.340982	0.000319395	0.00302239
PCDHGA3	6.587	-1.269	0.457666	0.000326129	0.00307949
AC241401.1	29.3371	1.90927	0.886465	0.000328047	0.00309262
HOXC11	75.2948	-1.00967	0.344754	0.000327835	0.00309262
RPGRIP1	67.9007	1.15856	0.446871	0.000334087	0.00314618
TRAV21	22.2431	1.43	0.60146	0.000334467	0.00314808
SGCG	65.888	-1.34838	0.474343	0.000335067	0.00315035
CAP2	107.308	-1.15375	0.455741	0.000336129	0.00315696
CD5L	15.1096	2.32594	0.974304	0.000336468	0.00315845
TRBV28	46.3727	1.72529	0.816554	0.000338372	0.00317332
COL25A1	38.3466	-1.50758	1.11104	0.000340922	0.00319207
TRDMT1	222.276	1.00109	0.37504	0.000343787	0.00321514
ERMN	248.173	1.00221	0.384248	0.000351053	0.00327438
LCE1B	3331.28	-1.0119	0.364752	0.000351498	0.00327679
SLCO4C1	24.2414	1.78521	0.737934	0.000358189	0.00333035
TNFRSF6B	83.5747	1.52858	0.707906	0.000358935	0.00333552
DNAJC5B	231.464	1.42899	0.705513	0.000359879	0.00333964
IGKV3D-15	138.218	1.92189	0.975463	0.000359913	0.00333964
IGHV3-21	814.276	1.90218	1.09883	0.000364275	0.003378
OR52N4	28.57	1.13741	0.429617	0.0003659	0.00339128
CEACAM4	50.0173	1.18405	0.452966	0.000369313	0.00341931
IKZF1	2215.18	1.03246	0.446218	0.000372772	0.00344709
LTA	138.365	1.17297	0.569767	0.000374376	0.00345708
IL26	28.0592	2.35974	1.28855	0.000393272	0.00358451
AVPR2	36.7053	-1.05098	0.3735	0.000393494	0.00358467
MT1JP	99.8853	2.58743	1.48377	0.000394633	0.00358947
CCL4L2	705.379	1.32334	0.609444	0.000397928	0.0036101
CFAP74	10.8408	-1.39949	0.516977	0.000409201	0.00369283
MCF2	9.50586	1.24384	0.480139	0.000409358	0.00369283
AGPAT2	836.723	-1.01303	0.38773	0.000411833	0.00370755
TRAV36DV7	10.6568	1.64793	0.790228	0.000412687	0.00371334
LUZP2	10.8777	-1.58999	0.572655	0.000419337	0.00375971
CHCHD6	700.706	1.17185	0.511773	0.000420523	0.0037665
ADCY5	169.108	-1.0805	0.398866	0.000426073	0.00381232
GDA	92.648	-1.53174	0.546108	0.000427335	0.00382167
CHI3L1	13074.7	1.2472	0.523808	0.000427956	0.00382376
BCAN	93.2049	-1.0155	0.408355	0.00042885	0.00382743
GPR85	146.288	1.15139	0.472896	0.000431341	0.00384576
TRAV12-3	29.9033	1.28598	0.663437	0.000437438	0.00389419
GDF10	95.6692	-1.15066	0.405991	0.000438025	0.00389596
FLG	26741.2	-1.38798	0.524804	0.00044154	0.00391683
ASPN	386.48	-1.11818	0.395047	0.00045138	0.00398802
UPB1	90.1155	1.30194	0.556998	0.000457123	0.00402302
CYSRT1	208.839	-1.01463	0.360311	0.000460124	0.00404495
ACACB	2305.89	-1.20051	0.518214	0.000465221	0.00408159
ATP6V0D2	288.048	1.67653	0.929361	0.000470178	0.00411892
FABP3	1005.13	1.21165	0.503139	0.000475021	0.0041572
SPRR4	621.75	1.65342	0.729889	0.000481337	0.00420202
SSTR3	16.5156	1.24789	0.489576	0.000486267	0.00424085
CLEC6A	48.3821	1.59748	0.799444	0.000491764	0.00427374
LCE1C	4147.15	-1.07808	0.407643	0.000491984	0.00427374
IGHV1OR15-1	119.736	1.47439	0.720814	0.000497468	0.00430192
HAO2	73.2919	1.72341	1.0016	0.00049849	0.00430474
MYL9	4136.73	-1.07291	0.429748	0.000507985	0.00436529
NTRK3	328.775	-1.43797	0.616955	0.000512962	0.00440376
PSMD10P1	8.59392	1.44371	0.56225	0.000514672	0.00441628
AC234301.4	36.0157	2.20946	1.48392	0.00051604	0.00442155
AKAP6	90.1926	-1.03287	0.380901	0.000525194	0.00448686
FCRLA	120.192	1.11502	0.502111	0.000526048	0.00449197
SLC16A9	28.7103	-1.05751	0.387365	0.000529573	0.00451769
NPY5R	15.9196	-1.3697	0.513567	0.000531692	0.00453137
ANXA9	461.024	-1.08816	0.399195	0.000531999	0.00453178
HSF5	7.25366	1.39348	0.561596	0.000533928	0.00454381
TRBV6-6	13.5288	1.33481	0.545192	0.000542117	0.00459349
IGKV1-12	206.383	1.9156	1.2623	0.000546442	0.00462032
APOC4	11.591	2.04944	0.89505	0.000552822	0.0046623
ALDH3B1	80.0503	1.12223	0.498343	0.000566231	0.00475883
DOK3	173.685	1.00114	0.412954	0.000568462	0.00477074
AC233755.2	78.4954	1.8671	1.26642	0.000570613	0.00477963
IGKV1-27	425.26	1.65748	1.25377	0.000579722	0.00483736
SIRPD	15.2147	1.69261	0.809375	0.000584566	0.0048595
GALNT10	25.3619	1.15668	0.464961	0.000585023	0.004861
KLRC4-KLRK1	66.0729	1.22266	0.584569	0.000587906	0.00488034
UNC45B	8.81913	1.26339	0.487866	0.000592883	0.0049147
NEFL	39.0052	-1.50264	0.639865	0.000599589	0.00496093
STC1	55.5763	-1.10139	0.394291	0.000611642	0.00503931
CD160	174.715	1.55853	0.957734	0.000614897	0.00505902
IGLV3-9	104.772	1.72048	1.45036	0.000620681	0.00509231
USH1G	77.0682	-1.20729	0.533978	0.000626634	0.00513157
KLHL31	51.9006	-1.11892	0.460743	0.000632831	0.00517028
IGKV1-6	438.598	1.66737	1.14681	0.000656946	0.00532278
CNTN6	14.4898	-1.79359	0.918201	0.000658617	0.0053314
FAM181B	6.93273	-1.05428	0.41197	0.000666915	0.0053837
MS4A14	232.881	1.02966	0.420923	0.000714492	0.00567912
KCNK3	29.8113	-1.20268	0.63298	0.000721319	0.0057282
LCE2D	1200.93	-1.00236	0.395467	0.000726997	0.00576028
LGR5	129.723	-1.25074	0.629237	0.000738696	0.00582672
SGCA	98.7794	-1.01457	0.386685	0.000749815	0.00589064
TRGV10	22.6717	1.17927	0.609645	0.000752099	0.00590594
AC119044.1	17.9063	1.15067	0.494599	0.000755612	0.00592559
ITLN1	12.3339	1.67653	0.785687	0.000756357	0.00592879
KLRC4	18.5243	1.95476	1.0237	0.000762101	0.00596583
DHRS9	814.285	1.15088	0.59084	0.000767491	0.00599468
TMEM240	8.09103	-1.0163	0.384725	0.000785591	0.00611162
CNR2	80.1738	1.02828	0.490606	0.00079336	0.00615321
INA	34.5922	-1.36181	0.618227	0.000796277	0.00616475
ORM1	108.947	1.9875	1.11582	0.000805156	0.00622253
MUSTN1	155.481	-1.26715	0.564744	0.00080854	0.00624319
BLK	62.056	1.45159	0.867463	0.000809042	0.00624431
HSPB7	288.435	-1.18976	0.507647	0.000809394	0.00624431
LCE1A	596.342	-1.02103	0.425725	0.000826168	0.00635697
SCRG1	32.7116	-1.16211	0.467004	0.000835104	0.00640331
HYAL1	209.395	-1.00796	0.385569	0.000837251	0.00641697
IL2RA	427.68	1.16165	0.623192	0.000856946	0.0065451
PTCRA	13.9195	1.43487	0.609892	0.00086009	0.00656341
IGKV3-11	1917.74	1.34869	1.38424	0.000865371	0.00659652
ADGRE3	13.1229	1.74787	0.914899	0.000866429	0.00659747
CD36	5042.24	-1.1117	0.757222	0.000871981	0.006634
PADI4	16.9918	1.50484	0.675989	0.000879675	0.00667809
FTH1P10	25.1362	1.10316	0.464006	0.000887352	0.00673346
FPR2	65.9352	1.30423	0.603416	0.000888752	0.00674117
PLEKHG6	187.291	-1.13999	0.459917	0.000897398	0.00679502
PDE1C	37.1557	-1.12207	0.536808	0.000901242	0.00681826
AZGP1P1	187.367	-1.01899	0.410354	0.000912159	0.00688604
MCAM	3982.68	-1.1443	0.58601	0.00092213	0.0069464
ADAMTS4	551.995	1.30376	0.6099	0.000926155	0.00697074
EPYC	35.7962	-2.0331	1.2259	0.000938959	0.00705202
PCDH12	145.182	-1.08626	0.562182	0.000940213	0.00705842
IGHJ5	10.6021	2.27874	1.14978	0.00094678	0.00709922
OVCH2	28.5831	-1.30063	0.747489	0.000951775	0.00712696
FOLR1	22.5913	-1.16175	0.48277	0.000982011	0.00731908
CXCL2	384.235	1.10436	0.591242	0.000984399	0.00732756
KNL1	174.164	1.15358	0.535928	0.000993765	0.00737274
KLB	153.259	-1.15636	0.570445	0.000998492	0.00739801
MMP11	367.208	-1.17291	0.839981	0.00100438	0.00743671
TRGV2	8.30306	1.64785	0.967187	0.00103931	0.00763975
LOR	11604.5	-1.11264	0.485853	0.00105124	0.00771407
IGKV3OR2-268	161.855	1.54961	1.20127	0.00106498	0.00778566
TPTEP2-CSNK1E	5.79025	-1.35284	0.547779	0.00107063	0.00781723
ELANE	32.137	-1.32493	0.615494	0.00107223	0.00781953
IGLL5	1518.76	1.33541	1.19139	0.00107228	0.00781953
IGHV3-72	112.697	1.45478	1.07045	0.00108367	0.00788946
HYDIN	18.2444	-1.00336	0.390244	0.0010847	0.0078937
SIGLEC15	130.567	1.2597	0.86898	0.00109504	0.00794595
IGHE	12.2997	1.92627	1.37196	0.00110622	0.00801053
JCHAIN	6295.97	1.19491	1.39578	0.00110907	0.00802789
TRGV7	5.33323	1.39049	0.62867	0.00111884	0.00808931
UGT1A6	21.0773	-1.14667	0.496025	0.0011244	0.00812124
APOE	7994.46	1.1127	0.507563	0.00113131	0.00815195
TRAV6	8.34035	1.46941	0.74408	0.00114621	0.00825249
TRDV2	9.59232	1.47383	0.684695	0.00114842	0.00826503
TRAV16	15.0107	1.15233	0.690945	0.00116858	0.00839638
RNF223	53.3725	-1.06797	0.463924	0.00117151	0.00841054
TNFAIP6	502.578	1.11105	0.521758	0.00117712	0.00843294
MLXIPL	270.932	-1.0273	0.855803	0.00120355	0.00859082
PPIAL4H	7.28131	1.68911	0.780547	0.00120395	0.00859082
IGHV3-15	596.482	1.29168	1.4987	0.0012216	0.00870267
ADGRE1	60.6653	1.15051	0.521803	0.00122424	0.00871176
C6orf15	56.9738	-1.15385	0.501164	0.00127057	0.00900911
TREML1	111.718	1.14026	0.614351	0.00127623	0.00904144
SLC2A4	31.6031	-1.68191	0.997787	0.00130378	0.00918395
KANK4	61.7329	-1.39089	0.735334	0.00132414	0.00930176
AC270285.3	5693.18	1.06781	0.528468	0.00134338	0.00942884
TRAV10	7.30281	1.36991	0.702561	0.00137644	0.0096034
PRG4	494.859	-1.22939	0.745811	0.00143138	0.0099042
AC146944.2	114.826	1.41292	0.833512	0.00144406	0.00997059
UPK1A	145.025	-1.38834	1.12343	0.00144462	0.00997059
