# Supplementary material for: A new paradigm for leprosy diagnosis based on host gene expression
Source: PLoS Pathog. 2021 Oct 25;17(10):e1009972. doi: 10.1371/journal.ppat.1009972 (PMC8568100; doi:10.1371/journal.ppat.1009972)
Supplement: S3 Table — (XLS) [file ppat.1009972.s007.xls]

## Sheet: LepvsNonLep_GOBP_UpReg
Reg	ID	Description	GeneRatio	BgRatio	pvalue	p.adjust	qvalue	geneID	Count
Up-regulated	GO:0002250	adaptive immune response	224/800	498/13935	1.00346e-150	4.11016e-147	3.18994e-147	ADA/ADGRE1/B2M/BATF/BTK/BTLA/BTN3A1/C1QA/C1QB/C1QC/C2/CAMK4/CCL19/CCR2/CD160/CD19/CD226/CD244/CD247/CD27/CD274/CD28/CD3D/CD3E/CD3G/CD4/CD40/CD48/CD6/CD7/CD74/CD79A/CD79B/CD80/CD84/CD86/CD8B/CLEC10A/CLEC4D/CLEC6A/CR1/CR2/CTLA4/CTSC/CTSH/CTSL/CTSS/CXCL13/EBI3/EOMES/FAM49B/FCER1G/FCGR1B/FGL2/GPR183/GZMM/HAVCR2/HLA-DQB1/ICAM1/IGHG2/IGHG3/IGHG4/IGHM/IGHV1-69/IGHV1OR15-1/IGHV3-13/IGHV3-23/IGHV3-30/IGHV…	224
Up-regulated	GO:0002768	immune response-regulating cell surface receptor signaling pathway	130/800	412/13935	1.53167e-62	3.13686e-59	2.43455e-59	ADA/ARPC1B/BLK/BTK/BTLA/BTN2A2/BTN3A1/C3AR1/C5AR1/CARD11/CCR7/CD160/CD19/CD22/CD226/CD247/CD300A/CD38/CD3D/CD3E/CD3G/CD4/CD40/CD79A/CLEC10A/CLEC4D/CLEC4E/CLEC6A/CR1/CR2/CTLA4/FCER1G/FCGR1A/FCGR1B/FCN1/FCRL3/FGR/FPR2/FYB1/GBP1/GCSAM/HCK/HLA-DPA1/HLA-DPB1/HLA-DQB1/HLA-DRA/HLA-DRB3/HLA-DRB5/ICAM3/IGHE/IGHG2/IGHG3/IGHG4/IGHV1-69/IGHV1OR15-1/IGHV3-13/IGHV3-23/IGHV3-30/IGHV3-48/IGHV3-53/IGHV3-7/IGHV4-5…	130
Up-regulated	GO:0002697	regulation of immune effector process	127/800	403/13935	5.54441e-61	7.56997e-58	5.87513e-58	ADGRE2/AIM2/APOBEC3G/ARRB2/B2M/BIRC3/BTK/C1QA/C1QB/C1QC/C2/C3AR1/C5AR1/CCL19/CCR2/CD160/CD19/CD22/CD226/CD244/CD28/CD300A/CD40/CD5L/CD74/CD80/CD84/CD86/CD96/CFB/CFP/CGAS/CR1/CR1L/CR2/CRTAM/DTX3L/FAM49B/FCER1G/FCRL3/FGL2/FGR/HAVCR2/HLA-DMB/IFNG/IGHG2/IGHG3/IGHG4/IGHV1-69/IGHV1OR15-1/IGHV3-13/IGHV3-23/IGHV3-30/IGHV3-48/IGHV3-53/IGHV3-7/IGHV4-59/IGKC/IGKV1-12/IGKV1-17/IGKV1-39/IGKV1D-12/IGKV1D-39/IG…	127
Up-regulated	GO:0002694	regulation of leukocyte activation	133/800	453/13935	9.20026e-60	7.53685e-57	5.84943e-57	ADA/ADGRE2/ADORA2A/AIF1/BTK/BTLA/BTN2A2/C1QA/C5AR1/CAMK4/CARD11/CCL19/CCL2/CCL3/CCL5/CCR2/CCR7/CD160/CD19/CD1D/CD2/CD22/CD226/CD27/CD274/CD28/CD300A/CD300LF/CD38/CD3E/CD4/CD40/CD6/CD74/CD80/CD83/CD84/CD86/CGAS/CLEC4D/CLECL1/CNR2/CORO1A/CR1/CST7/CTLA4/CTSC/DOCK8/EBI3/FAM49B/FCER1G/FCRL3/FGR/GPNMB/GPR183/HAVCR2/HLA-DMB/HLA-DOA/HLA-DPA1/HLA-DPB1/IDO1/IFNG/IKZF3/IL10/IL12B/IL12RB1/IL15/IL1B/IL27/IL2R…	133
Up-regulated	GO:0002449	lymphocyte mediated immunity	104/800	273/13935	5.88501e-59	3.44357e-56	2.67259e-56	ARRB2/B2M/BATF/BTK/C1QA/C1QB/C1QC/C2/CCR2/CD160/CD19/CD226/CD27/CD28/CD40/CD74/CD96/CORO1A/CR1/CR2/CRTAM/CTSC/CTSH/FAM49B/FCER1G/FGL2/GZMB/GZMM/HAVCR2/HLA-DQB1/ICAM1/IGHG2/IGHG3/IGHG4/IGHV1-69/IGHV1OR15-1/IGHV3-13/IGHV3-23/IGHV3-30/IGHV3-48/IGHV3-53/IGHV3-7/IGHV4-59/IGKC/IGKV1-12/IGKV1-17/IGKV1-39/IGKV1D-12/IGKV1D-39/IGKV2-30/IGKV3-15/IGKV3-20/IGKV3D-11/IGKV3D-20/IGKV4-1/IGKV5-2/IGLC2/IGLC3/IGLV1…	104
Up-regulated	GO:0042110	T cell activation	126/800	418/13935	5.5194e-58	2.82593e-55	2.19323e-55	ADA/ADORA2A/AIF1/B2M/BATF/BTLA/BTN2A2/BTN3A1/CAMK4/CARD11/CCL19/CCL2/CCL5/CCR2/CCR7/CD160/CD1D/CD2/CD27/CD274/CD28/CD300A/CD3D/CD3E/CD3G/CD4/CD6/CD7/CD74/CD80/CD83/CD86/CD8A/CD8B/CGAS/CLEC4D/CLEC4E/CLEC7A/CLECL1/CORO1A/CR1/CTLA4/DOCK2/DOCK8/EBI3/EOMES/FAM49B/FGL2/GPNMB/GPR18/GPR183/HAVCR2/HLA-DMB/HLA-DOA/HLA-DPA1/HLA-DPB1/ICAM1/IDO1/IFNG/IL10/IL12B/IL12RB1/IL15/IL1B/IL27/IL2RA/IL7R/IRF1/IRF4/ITGA…	126
Up-regulated	GO:0050900	leukocyte migration	118/800	429/13935	1.60759e-49	6.58468e-47	5.11044e-47	ADA/ADGRE2/AIF1/C3AR1/C5AR1/CCL19/CCL2/CCL20/CCL3/CCL4/CCL5/CCL8/CCR1/CCR2/CCR5/CCR7/CD2/CD244/CD300A/CD48/CD74/CD84/CEACAM3/CMKLR1/CNR2/CORO1A/CSF3R/CXCL10/CXCL11/CXCL13/CXCR3/CXCR4/CXCR5/DOCK8/DOK2/FCER1G/FPR2/GCSAM/GPR18/GPR183/GPSM3/HCK/ICAM1/IGHM/IGHV1-69/IGHV1OR15-1/IGHV3-13/IGHV3-23/IGHV3-30/IGHV3-48/IGHV3-53/IGHV3-7/IGHV4-59/IGKC/IGKV1-12/IGKV1-17/IGKV1-39/IGKV1D-12/IGKV1D-39/IGKV2-30/IGK…	118
Up-regulated	GO:0050863	regulation of T cell activation	90/800	288/13935	1.13884e-42	3.33193e-40	2.58594e-40	ADA/ADORA2A/AIF1/BTLA/BTN2A2/CAMK4/CARD11/CCL19/CCL2/CCL5/CCR2/CCR7/CD160/CD1D/CD2/CD27/CD274/CD28/CD300A/CD3E/CD4/CD6/CD74/CD80/CD83/CD86/CGAS/CLECL1/CORO1A/CR1/CTLA4/DOCK8/EBI3/FAM49B/GPNMB/HAVCR2/HLA-DMB/HLA-DOA/HLA-DPA1/HLA-DPB1/IDO1/IFNG/IL10/IL12B/IL12RB1/IL15/IL1B/IL27/IL2RA/IL7R/IRF1/IRF4/JAK3/KLRC4-KLRK1/KLRK1/LAG3/LAX1/LCK/LGALS9/LILRB1/LILRB2/LILRB4/LYN/NCKAP1L/PDCD1/PDCD1LG2/PIK3R6/PR…	90
Up-regulated	GO:1903037	regulation of leukocyte cell-cell adhesion	87/800	269/13935	1.36036e-42	3.7147e-40	2.88301e-40	ADA/ADORA2A/AIF1/BTLA/BTN2A2/CARD11/CCL19/CCL2/CCL5/CCR2/CCR7/CD160/CD1D/CD27/CD274/CD28/CD300A/CD3E/CD4/CD6/CD74/CD80/CD83/CD86/CLECL1/CORO1A/CTLA4/DOCK8/EBI3/FAM49B/GPNMB/HAVCR2/HLA-DMB/HLA-DPA1/HLA-DPB1/ICAM1/IDO1/IFNG/IL10/IL12B/IL12RB1/IL15/IL1B/IL2RA/IL7R/IRF1/ITGA4/ITGB2/JAK3/KLRC4-KLRK1/KLRK1/LAG3/LAX1/LCK/LGALS9/LILRB1/LILRB2/LILRB4/LYN/NCKAP1L/NR4A3/PDCD1/PDCD1LG2/PIK3R6/PRKCQ/PTAFR/PTP…	87
Up-regulated	GO:0007159	leukocyte cell-cell adhesion	91/800	299/13935	4.47135e-42	1.14467e-39	8.88387e-40	ADA/ADORA2A/AIF1/BTLA/BTN2A2/CARD11/CCL19/CCL2/CCL5/CCR2/CCR7/CD160/CD1D/CD27/CD274/CD28/CD300A/CD3E/CD4/CD6/CD74/CD80/CD83/CD86/CLECL1/CORO1A/CTLA4/DOCK8/EBI3/FAM49B/FERMT3/GPNMB/HAVCR2/HLA-DMB/HLA-DPA1/HLA-DPB1/ICAM1/IDO1/IFNG/IL10/IL12B/IL12RB1/IL15/IL1B/IL2RA/IL7R/IRF1/ITGA4/ITGAL/ITGB2/JAK3/KLRC4-KLRK1/KLRK1/LAG3/LAX1/LCK/LGALS9/LILRB1/LILRB2/LILRB4/LYN/NCKAP1L/NR4A3/PDCD1/PDCD1LG2/PIK3R6/PR…	91
Up-regulated	GO:0002521	leukocyte differentiation	109/800	441/13935	7.91412e-41	1.90684e-38	1.47992e-38	ADA/B2M/BATF/BATF2/BTK/BTN2A2/C1QC/CAMK4/CARD11/CCL19/CCL3/CCR1/CCR2/CCR7/CD19/CD1D/CD2/CD27/CD28/CD3D/CD3E/CD4/CD74/CD79A/CD80/CD83/CD86/CLEC4D/CLEC4E/CR1/CR2/CTLA4/DCSTAMP/DOCK2/EOMES/EVI2B/FCER1G/FCRL3/FLT3/GAB3/GPR18/GPR183/HCLS1/HLA-DOA/IFNG/IKZF1/IKZF3/IL10/IL12B/IL12RB1/IL15/IL27/IL2RA/IL7R/IRF1/IRF4/ITGA4/JAK3/LAG3/LCK/LGALS9/LILRB1/LILRB2/LILRB3/LILRB4/LY9/LYN/MMP9/MS4A1/NCKAP1L/NFAM1/NR…	109
Up-regulated	GO:0050727	regulation of inflammatory response	101/800	384/13935	2.17511e-40	4.94959e-38	3.84143e-38	ACOD1/ACP5/ADA/ADORA2A/AKNA/APOE/BIRC3/BTK/C1QA/C1QB/C1QC/C2/C3AR1/C5AR1/CCL3/CCL5/CCR2/CCR7/CD19/CD28/CD5L/CD6/CFB/CFP/CNR2/CR1/CR1L/CR2/CST7/CTSC/FCER1G/FPR2/GBP5/GPSM3/HCK/IDO1/IGHG2/IGHG3/IGHG4/IGHV1-69/IGHV1OR15-1/IGHV3-13/IGHV3-23/IGHV3-30/IGHV3-48/IGHV3-53/IGHV3-7/IGHV4-59/IGKC/IGKV1-12/IGKV1-17/IGKV1-39/IGKV1D-12/IGKV1D-39/IGKV2-30/IGKV3-15/IGKV3-20/IGKV3D-11/IGKV3D-20/IGKV4-1/IGKV5-2/IGL…	101
Up-regulated	GO:0006909	phagocytosis	86/800	284/13935	1.406e-39	3.03105e-37	2.35243e-37	ADORA2A/AIF1/ARHGAP25/ARPC1B/BIN2/C2/CCL2/CD247/CD300A/CD300LF/CD3G/CEACAM4/CLEC7A/CORO1A/CYBA/DOCK2/FCER1G/FCGR1A/FCN1/FGR/FPR2/HCK/ICAM3/IGHG2/IGHG3/IGHG4/IGHV1-69/IGHV1OR15-1/IGHV3-13/IGHV3-23/IGHV3-30/IGHV3-48/IGHV3-53/IGHV3-7/IGHV4-59/IGKC/IGKV1-12/IGKV1-17/IGKV1-39/IGKV1D-12/IGKV1D-39/IGKV2-30/IGKV3-15/IGKV3-20/IGKV3D-11/IGKV3D-20/IGKV4-1/IGKV5-2/IGLC2/IGLC3/IGLV1-47/IGLV2-14/IGLV2-23/IGLV3…	86
Up-regulated	GO:0002920	regulation of humoral immune response	55/800	117/13935	3.17602e-37	5.65608e-35	4.38974e-35	ACOD1/C1QA/C1QB/C1QC/C2/C3AR1/C5AR1/CCR7/CD19/CD5L/CFB/CFP/CR1/CR1L/CR2/CXCL13/IGHG2/IGHG3/IGHG4/IGHV1-69/IGHV1OR15-1/IGHV3-13/IGHV3-23/IGHV3-30/IGHV3-48/IGHV3-53/IGHV3-7/IGHV4-59/IGKC/IGKV1-12/IGKV1-17/IGKV1-39/IGKV1D-12/IGKV1D-39/IGKV2-30/IGKV3-15/IGKV3-20/IGKV3D-11/IGKV3D-20/IGKV4-1/IGKV5-2/IGLC2/IGLC3/IGLV1-47/IGLV2-14/IGLV2-23/IGLV3-1/IGLV3-19/IGLV3-25/IGLV6-57/IGLV7-43/IL1B/LTA/PTPN6/TNF	55
Up-regulated	GO:0032943	mononuclear cell proliferation	74/800	225/13935	7.66205e-37	1.25535e-34	9.7429e-35	ADA/AIF1/BTK/BTN2A2/BTN3A1/CARD11/CCL19/CCL5/CCR2/CD19/CD1D/CD22/CD274/CD28/CD300A/CD38/CD3E/CD4/CD40/CD6/CD74/CD79A/CLECL1/CORO1A/CR2/CTLA4/DOCK2/DOCK8/EBI3/FCRL3/FLT3/GPNMB/GPR183/HAVCR2/HLA-DMB/HLA-DPA1/HLA-DPB1/IDO1/IKZF3/IL10/IL12B/IL12RB1/IL15/IL1B/IL27/IL2RA/IL7R/IRF1/LGALS9/LILRB1/LILRB2/LST1/MNDA/MS4A1/MZB1/NCKAP1L/PDCD1LG2/PIK3CG/PRKCQ/PTPN22/PTPN6/RASAL3/SASH3/SPN/TFRC/TLR4/TNFRSF1B/TN…	74
Up-regulated	GO:0030449	regulation of complement activation	49/800	100/13935	2.30537e-34	2.86145e-32	2.2208e-32	C1QA/C1QB/C1QC/C2/C3AR1/C5AR1/CD19/CD5L/CFB/CFP/CR1/CR1L/CR2/IGHG2/IGHG3/IGHG4/IGHV1-69/IGHV1OR15-1/IGHV3-13/IGHV3-23/IGHV3-30/IGHV3-48/IGHV3-53/IGHV3-7/IGHV4-59/IGKC/IGKV1-12/IGKV1-17/IGKV1-39/IGKV1D-12/IGKV1D-39/IGKV2-30/IGKV3-15/IGKV3-20/IGKV3D-11/IGKV3D-20/IGKV4-1/IGKV5-2/IGLC2/IGLC3/IGLV1-47/IGLV2-14/IGLV2-23/IGLV3-1/IGLV3-19/IGLV3-25/IGLV6-57/IGLV7-43/IL1B	49
Up-regulated	GO:2000257	regulation of protein activation cascade	49/800	100/13935	2.30537e-34	2.86145e-32	2.2208e-32	C1QA/C1QB/C1QC/C2/C3AR1/C5AR1/CD19/CD5L/CFB/CFP/CR1/CR1L/CR2/IGHG2/IGHG3/IGHG4/IGHV1-69/IGHV1OR15-1/IGHV3-13/IGHV3-23/IGHV3-30/IGHV3-48/IGHV3-53/IGHV3-7/IGHV4-59/IGKC/IGKV1-12/IGKV1-17/IGKV1-39/IGKV1D-12/IGKV1D-39/IGKV2-30/IGKV3-15/IGKV3-20/IGKV3D-11/IGKV3D-20/IGKV4-1/IGKV5-2/IGLC2/IGLC3/IGLV1-47/IGLV2-14/IGLV2-23/IGLV3-1/IGLV3-19/IGLV3-25/IGLV6-57/IGLV7-43/IL1B	49
Up-regulated	GO:0070663	regulation of leukocyte proliferation	66/800	192/13935	2.88828e-34	3.47952e-32	2.70049e-32	ADA/AIF1/BTK/BTN2A2/CARD11/CCL19/CCL5/CCL8/CCR2/CD1D/CD22/CD274/CD28/CD300A/CD38/CD3E/CD4/CD40/CD6/CD74/CLECL1/CORO1A/CTLA4/EBI3/FCRL3/GPNMB/GPR183/HAVCR2/HLA-DMB/HLA-DPA1/HLA-DPB1/IDO1/IKZF3/IL10/IL12B/IL12RB1/IL15/IL1B/IL27/IL2RA/IRF1/LGALS9/LILRB1/LILRB2/LST1/LYN/MNDA/MZB1/NCKAP1L/PDCD1LG2/PRKCQ/PTPN22/PTPN6/RASAL3/SASH3/SPN/TFRC/TLR4/TNFAIP3/TNFRSF1B/TNFSF13B/TNFSF8/TYROBP/VCAM1/XCL1/ZAP70	66
Up-regulated	GO:0006956	complement activation	50/800	107/13935	9.06339e-34	1.06068e-31	8.23201e-32	C1QA/C1QB/C1QC/C2/C3AR1/C5AR1/CD19/CD5L/CFB/CFP/CR1/CR1L/CR2/FCN1/IGHG2/IGHG3/IGHG4/IGHV1-69/IGHV1OR15-1/IGHV3-13/IGHV3-23/IGHV3-30/IGHV3-48/IGHV3-53/IGHV3-7/IGHV4-59/IGKC/IGKV1-12/IGKV1-17/IGKV1-39/IGKV1D-12/IGKV1D-39/IGKV2-30/IGKV3-15/IGKV3-20/IGKV3D-11/IGKV3D-20/IGKV4-1/IGKV5-2/IGLC2/IGLC3/IGLV1-47/IGLV2-14/IGLV2-23/IGLV3-1/IGLV3-19/IGLV3-25/IGLV6-57/IGLV7-43/IL1B	50
Up-regulated	GO:0002526	acute inflammatory response	64/800	186/13935	2.79802e-33	3.08183e-31	2.39184e-31	APOL2/BTK/C1QA/C1QB/C1QC/C2/C3AR1/C5AR1/CCR7/CD163/CD19/CD5L/CD6/CFB/CFP/CR1/CR1L/CR2/FCER1G/HAMP/ICAM1/IGHG2/IGHG3/IGHG4/IGHV1-69/IGHV1OR15-1/IGHV3-13/IGHV3-23/IGHV3-30/IGHV3-48/IGHV3-53/IGHV3-7/IGHV4-59/IGKC/IGKV1-12/IGKV1-17/IGKV1-39/IGKV1D-12/IGKV1D-39/IGKV2-30/IGKV3-15/IGKV3-20/IGKV3D-11/IGKV3D-20/IGKV4-1/IGKV5-2/IGLC2/IGLC3/IGLV1-47/IGLV2-14/IGLV2-23/IGLV3-1/IGLV3-19/IGLV3-25/IGLV6-57/IGLV7…	64
Up-regulated	GO:0072376	protein activation cascade	51/800	120/13935	6.46227e-32	6.61737e-30	5.13581e-30	C1QA/C1QB/C1QC/C2/C3AR1/C5AR1/CD19/CD5L/CFB/CFP/CR1/CR1L/CR2/FCN1/GP1BA/IGHG2/IGHG3/IGHG4/IGHV1-69/IGHV1OR15-1/IGHV3-13/IGHV3-23/IGHV3-30/IGHV3-48/IGHV3-53/IGHV3-7/IGHV4-59/IGKC/IGKV1-12/IGKV1-17/IGKV1-39/IGKV1D-12/IGKV1D-39/IGKV2-30/IGKV3-15/IGKV3-20/IGKV3D-11/IGKV3D-20/IGKV4-1/IGKV5-2/IGLC2/IGLC3/IGLV1-47/IGLV2-14/IGLV2-23/IGLV3-1/IGLV3-19/IGLV3-25/IGLV6-57/IGLV7-43/IL1B	51
Up-regulated	GO:0001819	positive regulation of cytokine production	92/800	407/13935	3.61596e-31	3.52642e-29	2.73689e-29	AIF1/AIM2/ALOX15B/B2M/BIRC3/C3AR1/C5AR1/CARD11/CCL19/CCL3/CCR2/CCR7/CD160/CD2/CD244/CD274/CD28/CD3E/CD4/CD40/CD6/CD74/CD80/CD83/CD86/CGAS/CLEC4E/CLEC6A/CLEC9A/CRTAM/CYBA/CYBB/EBI3/FAM49B/FCER1G/FCN1/FGR/GBP5/GPSM3/HAVCR2/HLA-DPA1/HLA-DPB1/IDO1/IFIH1/IFNG/IGHD/IL10/IL12B/IL12RB1/IL15/IL1B/IL26/IL27/IRF1/IRF4/IRF8/KIR2DL4/KLRC4-KLRK1/KLRK1/LGALS9/LILRA2/LILRA5/LILRB1/LILRB2/LTA/LTB/LY9/LY96/MCOLN2/…	92
Up-regulated	GO:0098542	defense response to other organism	84/800	363/13935	2.9436e-29	2.62108e-27	2.03425e-27	ACP5/AIM2/APOBEC3A/APOBEC3D/APOBEC3G/APOBEC3H/BATF/BATF2/BIRC3/C5AR1/CCL20/CD160/CD4/CD40/CFP/CGAS/CLEC4D/CLEC4E/CLEC6A/CLEC7A/COTL1/CXCL10/CXCL13/CXCL9/CYBA/DTX3L/FGL2/FGR/FPR2/GBP1/GBP3/GNLY/HAMP/HAVCR2/IFI44L/IFI6/IFIH1/IFNG/IGHM/IGKV3-20/IL10/IL12B/IL12RB1/IL15/IL1B/IL27/IL2RA/IRF1/IRF4/IRF8/ISG20/JCHAIN/KLRC4-KLRK1/KLRK1/LILRB1/LTA/LYZ/MICB/MPEG1/MPO/MX2/NLRC4/OAS1/OAS2/OASL/PLAC8/PLSCR1/PRF…	84
Up-regulated	GO:0045088	regulation of innate immune response	87/800	396/13935	1.56499e-28	1.33546e-26	1.03646e-26	ACOD1/AIM2/APOE/ARRB2/BIRC3/BTK/CARD11/CCL5/CD160/CD1D/CD226/CD300A/CD300LF/CD96/CGAS/CLEC10A/CLEC4D/CLEC4E/CLEC6A/CLEC7A/CR1/CRTAM/CTSB/CTSL/CTSS/CYBA/FCER1G/FCN1/FCRL3/FGR/FPR2/GBP5/GFI1/HAVCR2/HCK/ICAM3/IFIH1/IFNG/IKBKE/IL12B/IL18RAP/IRF1/IRF4/ITGB2/KIR2DL4/KLRC4-KLRK1/KLRK1/LAG3/LGALS9/LGMN/LILRA2/LILRA4/LILRB1/LY96/LYN/MNDA/NCR1/NLRC3/NLRC4/NR1H3/PARP14/PIK3AP1/PIK3R6/PLSCR1/PSMB9/PTPN22/PTP…	87
Up-regulated	GO:0070613	regulation of protein processing	52/800	149/13935	1.47977e-27	1.14361e-25	8.87568e-26	C1QA/C1QB/C1QC/C2/C3AR1/C5AR1/CARD16/CD19/CD5L/CFB/CFP/CR1/CR1L/CR2/CST7/CTSZ/IGHG2/IGHG3/IGHG4/IGHV1-69/IGHV1OR15-1/IGHV3-13/IGHV3-23/IGHV3-30/IGHV3-48/IGHV3-53/IGHV3-7/IGHV4-59/IGKC/IGKV1-12/IGKV1-17/IGKV1-39/IGKV1D-12/IGKV1D-39/IGKV2-30/IGKV3-15/IGKV3-20/IGKV3D-11/IGKV3D-20/IGKV4-1/IGKV5-2/IGLC2/IGLC3/IGLV1-47/IGLV2-14/IGLV2-23/IGLV3-1/IGLV3-19/IGLV3-25/IGLV6-57/IGLV7-43/IL1B	52
Up-regulated	GO:0031349	positive regulation of defense response	89/800	444/13935	4.16421e-26	3.04582e-24	2.36389e-24	ACOD1/AIM2/ARRB2/BIRC3/BTK/C1QA/CARD11/CCL3/CCL5/CCR2/CCR7/CD160/CD1D/CD226/CD28/CD300A/CD300LF/CD6/CGAS/CLEC10A/CLEC4D/CLEC4E/CLEC6A/CLEC7A/CRTAM/CTSB/CTSC/CTSL/CTSS/CYBA/FCER1G/FCN1/FCRL3/FPR2/GBP5/GFI1/GPSM3/HAVCR2/HCK/ICAM3/IDO1/IFIH1/IKBKE/IL12B/IL15/IL18RAP/IL1B/IRF1/IRF4/ITGB2/KIR2DL4/KLRC4-KLRK1/KLRK1/LAG3/LGMN/LILRA2/LILRA4/LILRA5/LTA/LY96/LYN/MNDA/NLRC4/NR1H3/PIK3AP1/PIK3CG/PLA2G7/PLSCR…	89
Up-regulated	GO:1902105	regulation of leukocyte differentiation	63/800	242/13935	4.17784e-25	2.85208e-23	2.21352e-23	ADA/BTK/BTN2A2/C1QC/CAMK4/CARD11/CCL19/CCL3/CCR1/CCR2/CD2/CD27/CD28/CD4/CD74/CD80/CD83/CD86/CR1/CTLA4/DCSTAMP/EVI2B/FCRL3/HCLS1/HLA-DOA/IFNG/IKZF3/IL12B/IL12RB1/IL15/IL27/IL2RA/IL7R/IRF1/IRF4/JAK3/LAG3/LGALS9/LILRB1/LILRB2/LILRB3/LILRB4/LYN/NCKAP1L/NFAM1/PIK3R6/PTPN6/RASSF2/SASH3/SIGLEC15/SLAMF8/SOCS1/TBX21/TESPA1/TLR4/TMEM176A/TMEM176B/TNF/TOX/TREM2/TYROBP/VNN1/ZAP70	63
Up-regulated	GO:0036230	granulocyte activation	89/800	487/13935	3.83365e-23	2.45354e-21	1.90422e-21	ADA2/ADGRE3/ALDH3B1/ARHGAP45/ARHGAP9/B2M/BIN2/C3AR1/C5AR1/CCL3/CCL5/CCR2/CD300A/CD33/CD53/CEACAM3/CFP/CHI3L1/CHIT1/CLEC12A/CLEC4D/COTL1/CR1/CTSB/CTSC/CTSH/CTSS/CTSZ/CXCL1/CYBA/CYBB/DOCK2/DOK3/FCER1G/FCN1/FGL2/FGR/FPR1/FPR2/FTH1/FUCA1/GM2A/GMFG/GPR84/HVCN1/IL15/IL18RAP/IQGAP2/ITGAL/ITGAX/ITGB2/KCNAB2/LILRA2/LILRA3/LILRB2/LILRB3/LRMP/LYZ/MMP25/MMP9/MNDA/MPO/NCKAP1L/NFAM1/ORM1/OSCAR/PLAC8/PLEKHO2/PR…	89
Up-regulated	GO:0032609	interferon-gamma production	38/800	96/13935	9.95254e-23	5.90806e-21	4.58531e-21	BTN3A1/CCR2/CCR7/CD160/CD2/CD244/CD274/CD3E/CD96/EBI3/EOMES/FAM49B/HAVCR2/HLA-DPA1/HLA-DPB1/IL10/IL12B/IL12RB1/IL18RAP/IL1B/IL27/IRF8/ITK/KLRC4-KLRK1/KLRK1/LGALS9/LILRB1/LTA/PDCD1LG2/PTPN22/SASH3/SLAMF6/SPN/TLR4/TLR7/TLR8/TNF/XCL1	38
Up-regulated	GO:0001906	cell killing	43/800	128/13935	3.14042e-22	1.81171e-20	1.40609e-20	APOL1/ARRB2/B2M/CD160/CD226/CD5L/CORO1A/CR1L/CRTAM/CTSC/CTSH/FAM49B/GNLY/GZMB/GZMM/HAMP/HAVCR2/ICAM1/IFNG/IL12B/IL12RB1/IL18RAP/IL7R/KIR2DL4/KLRC4-KLRK1/KLRK1/LAG3/LGALS9/LILRB1/LYZ/NCR1/PIK3R6/PRF1/PTPN6/RAB27A/SERPINB9/SH2D1A/SLAMF6/SLAMF7/STAP1/TYROBP/VAV1/XCL1	43
Up-regulated	GO:0001909	leukocyte mediated cytotoxicity	36/800	91/13935	1.37638e-21	7.72284e-20	5.99377e-20	ARRB2/B2M/CD160/CD226/CORO1A/CRTAM/CTSC/CTSH/FAM49B/GZMB/GZMM/HAVCR2/ICAM1/IL12B/IL12RB1/IL18RAP/IL7R/KIR2DL4/KLRC4-KLRK1/KLRK1/LAG3/LGALS9/LILRB1/NCR1/PIK3R6/PRF1/PTPN6/RAB27A/SERPINB9/SH2D1A/SLAMF6/SLAMF7/STAP1/TYROBP/VAV1/XCL1	36
Up-regulated	GO:0034341	response to interferon-gamma	48/800	168/13935	2.9945e-21	1.6354e-19	1.26925e-19	ACOD1/AIF1/B2M/CCL2/CCL3/CCL5/CD40/CIITA/CXCL16/FCGR1A/FCGR1B/GBP1/GBP4/GBP5/GCH1/HCK/HLA-DPA1/HLA-DPB1/HLA-DQB1/HLA-DRA/HLA-DRB3/HLA-DRB5/ICAM1/IFI30/IFNG/IL12B/IL12RB1/IRF1/IRF4/IRF8/KYNU/LGALS9/MEFV/NR1H3/OAS1/OAS2/OASL/PARP14/PTAFR/RAB20/SOCS1/STAT1/TLR2/TLR4/TRIM22/UBD/VCAM1/WAS	48
Up-regulated	GO:0002283	neutrophil activation involved in immune response	83/800	471/13935	1.43217e-20	7.42551e-19	5.76301e-19	ADA2/ADGRE3/ALDH3B1/ARHGAP45/ARHGAP9/B2M/BIN2/C3AR1/C5AR1/CD300A/CD33/CD53/CEACAM3/CFP/CHI3L1/CHIT1/CLEC12A/CLEC4D/COTL1/CR1/CTSB/CTSC/CTSH/CTSS/CTSZ/CXCL1/CYBA/CYBB/DOCK2/DOK3/FCER1G/FCN1/FGL2/FGR/FPR1/FPR2/FTH1/FUCA1/GM2A/GMFG/GPR84/HVCN1/IQGAP2/ITGAL/ITGAX/ITGB2/KCNAB2/LILRA2/LILRA3/LILRB2/LILRB3/LRMP/LYZ/MMP25/MMP9/MNDA/MPO/NCKAP1L/NFAM1/ORM1/OSCAR/PLAC8/PLEKHO2/PSAP/PTAFR/PTPN6/PTPRJ/RAB27A/…	83
Up-regulated	GO:0043312	neutrophil degranulation	82/800	468/13935	3.60747e-20	1.82422e-18	1.4158e-18	ADA2/ADGRE3/ALDH3B1/ARHGAP45/ARHGAP9/B2M/BIN2/C3AR1/C5AR1/CD300A/CD33/CD53/CEACAM3/CFP/CHI3L1/CHIT1/CLEC12A/CLEC4D/COTL1/CR1/CTSB/CTSC/CTSH/CTSS/CTSZ/CXCL1/CYBA/CYBB/DOCK2/DOK3/FCER1G/FCN1/FGL2/FGR/FPR1/FPR2/FTH1/FUCA1/GM2A/GMFG/GPR84/HVCN1/IQGAP2/ITGAL/ITGAX/ITGB2/KCNAB2/LILRA3/LILRB2/LILRB3/LRMP/LYZ/MMP25/MMP9/MNDA/MPO/NCKAP1L/NFAM1/ORM1/OSCAR/PLAC8/PLEKHO2/PSAP/PTAFR/PTPN6/PTPRJ/RAB27A/RAB37/S…	82
Up-regulated	GO:0050663	cytokine secretion	51/800	201/13935	5.4838e-20	2.73922e-18	2.12594e-18	AIF1/AIM2/ALOX15B/BTN2A2/BTN3A1/CARD11/CARD16/CCL19/CCL3/CCR7/CD160/CD2/CD244/CD274/CHI3L1/CLEC4E/CLEC6A/CLEC9A/CLECL1/CRTAM/FCN1/FGR/GBP1/GBP5/HAVCR2/IFIH1/IGHD/IL10/IL1B/IL26/LCP2/LGALS9/LILRA2/LILRA5/LILRB1/LYN/MCOLN2/NLRC4/ORM1/PTPN22/SOCS1/SRGN/TLR1/TLR10/TLR2/TLR4/TLR8/TMEM106A/TNF/TNFAIP3/TNFRSF1B	51
Up-regulated	GO:0002228	natural killer cell mediated immunity	28/800	59/13935	1.14009e-19	5.55928e-18	4.31461e-18	ARRB2/CD160/CD226/CD96/CORO1A/CRTAM/GZMB/HAVCR2/IL12B/IL18RAP/KIR2DL4/KLRC2/KLRC4-KLRK1/KLRD1/KLRK1/LAG3/LGALS9/LILRB1/NCR1/PIK3R6/PTPN6/RAB27A/SERPINB9/SH2D1A/SH2D1B/SLAMF6/SLAMF7/VAV1	28
Up-regulated	GO:0002446	neutrophil mediated immunity	82/800	479/13935	1.6118e-19	7.767e-18	6.02805e-18	ADA2/ADGRE3/ALDH3B1/ARHGAP45/ARHGAP9/B2M/BIN2/C3AR1/C5AR1/CD300A/CD33/CD53/CEACAM3/CFP/CHI3L1/CHIT1/CLEC12A/CLEC4D/COTL1/CR1/CTSB/CTSC/CTSH/CTSS/CTSZ/CXCL1/CYBA/CYBB/DOCK2/DOK3/FCER1G/FCN1/FGL2/FGR/FPR1/FPR2/FTH1/FUCA1/GM2A/GMFG/GPR84/HVCN1/IQGAP2/ITGAL/ITGAX/ITGB2/KCNAB2/LILRA3/LILRB2/LILRB3/LRMP/LYZ/MMP25/MMP9/MNDA/MPO/NCKAP1L/NFAM1/ORM1/OSCAR/PLAC8/PLEKHO2/PSAP/PTAFR/PTPN6/PTPRJ/RAB27A/RAB37/S…	82
Up-regulated	GO:0031341	regulation of cell killing	31/800	77/13935	4.93378e-19	2.27065e-17	1.76227e-17	ARRB2/B2M/CD160/CD226/CD5L/CR1L/CRTAM/FAM49B/HAVCR2/ICAM1/IFNG/IL12B/IL12RB1/IL18RAP/IL7R/KIR2DL4/KLRC4-KLRK1/KLRK1/LAG3/LGALS9/LILRB1/NCR1/PIK3R6/PRF1/SERPINB9/SH2D1A/SLAMF6/STAP1/TYROBP/VAV1/XCL1	31
Up-regulated	GO:0016485	protein processing	56/800	251/13935	5.41391e-19	2.46393e-17	1.91228e-17	C1QA/C1QB/C1QC/C2/C3AR1/C5AR1/CARD16/CD19/CD5L/CFB/CFP/CR1/CR1L/CR2/CST7/CTSH/CTSS/CTSZ/IGHG2/IGHG3/IGHG4/IGHV1-69/IGHV1OR15-1/IGHV3-13/IGHV3-23/IGHV3-30/IGHV3-48/IGHV3-53/IGHV3-7/IGHV4-59/IGKC/IGKV1-12/IGKV1-17/IGKV1-39/IGKV1D-12/IGKV1D-39/IGKV2-30/IGKV3-15/IGKV3-20/IGKV3D-11/IGKV3D-20/IGKV4-1/IGKV5-2/IGLC2/IGLC3/IGLV1-47/IGLV2-14/IGLV2-23/IGLV3-1/IGLV3-19/IGLV3-25/IGLV6-57/IGLV7-43/IL1B/LGMN/SR…	56
Up-regulated	GO:0006968	cellular defense response	24/800	48/13935	1.01828e-17	4.12957e-16	3.20501e-16	ADORA2A/C5AR1/CCR2/CCR5/CD300C/CD5L/CXCL9/FCMR/GNLY/ITK/KIR2DL4/KIR3DL2/KLRC2/KLRG1/LILRB2/LY96/MNDA/NCF1/NCF2/NCR1/PRF1/SH2D1A/SPN/TYROBP	24
Up-regulated	GO:0002685	regulation of leukocyte migration	44/800	180/13935	9.50845e-17	3.7092e-15	2.87875e-15	ADA/AIF1/C3AR1/C5AR1/CCL19/CCL2/CCL20/CCL3/CCL4/CCL5/CCL8/CCR1/CCR2/CCR7/CD300A/CD74/CMKLR1/CXCL10/CXCL13/CXCR3/DOCK8/FPR2/GCSAM/GPR18/GPSM3/ICAM1/ITGA4/KLRC4-KLRK1/KLRK1/LGALS9/LGMN/LYN/NCKAP1L/P2RX4/PLA2G7/PTAFR/RIPOR2/SLAMF8/SPN/STAP1/TNF/TNFSF14/TREM2/XCL1	44
Up-regulated	GO:0032103	positive regulation of response to external stimulus	55/800	271/13935	1.02062e-16	3.90697e-15	3.03224e-15	ACOD1/AIF1/BTK/C1QA/C3AR1/C5AR1/CCL19/CCL3/CCL4/CCL5/CCR1/CCR2/CCR4/CCR7/CD180/CD28/CD6/CD74/CMKLR1/CTSC/CXCL10/CXCL13/CXCR4/CYBA/FCER1G/FPR2/GBP5/GPSM3/HAVCR2/IDO1/IL12B/IL15/IL1B/ITGB2/LGALS9/LGMN/LILRA5/LTA/LY86/LY96/NCKAP1L/P2RX4/PIK3CG/PLA2G7/RIPOR2/STAP1/SUCNR1/TLR10/TLR2/TLR4/TLR7/TNF/TNFSF14/TREM2/XCL1	55
Up-regulated	GO:0050707	regulation of cytokine secretion	42/800	173/13935	6.2665e-16	2.25154e-14	1.74744e-14	AIF1/AIM2/ALOX15B/BTN2A2/CARD16/CCL19/CCL3/CCR7/CD160/CD2/CD244/CD274/CLEC4E/CLEC6A/CLEC9A/CRTAM/FCN1/FGR/GBP1/HAVCR2/IFIH1/IGHD/IL10/IL1B/IL26/LGALS9/LILRA2/LILRA5/LILRB1/LYN/ORM1/PTPN22/SOCS1/SRGN/TLR1/TLR10/TLR2/TLR4/TLR8/TNF/TNFAIP3/TNFRSF1B	42
Up-regulated	GO:0042108	positive regulation of cytokine biosynthetic process	24/800	58/13935	2.33793e-15	8.04719e-14	6.2455e-14	CARD11/CCR2/CD28/CD3E/CD4/CD80/CD86/CYBB/EBI3/IL12B/IL1B/IL27/IRF1/IRF4/LTB/PRKCQ/PTAFR/SPN/TLR1/TLR4/TLR7/TLR8/TNF/TYROBP	24
Up-regulated	GO:0071216	cellular response to biotic stimulus	43/800	189/13935	3.48161e-15	1.16891e-13	9.07201e-14	ACOD1/BTK/CARD16/CCL2/CCL3/CCL5/CCR5/CD180/CD40/CD6/CMPK2/CXCL10/GFI1/HAMP/HAVCR2/HCK/ICAM1/IL10/IL12B/IL1B/IRF8/KLRC4-KLRK1/KLRK1/KMO/LILRA2/LILRB1/LILRB2/LY86/LY96/LYN/NR1H3/NUGGC/PTAFR/PTPN22/STAP1/TLR1/TLR2/TLR4/TNF/TNFAIP3/TNFRSF1B/TNIP3/TREM2	43
Up-regulated	GO:0006935	chemotaxis	74/800	488/13935	9.19479e-15	2.85317e-13	2.21437e-13	ADGRE2/AIF1/ARRB2/BIN2/C3AR1/C5AR1/CCL15/CCL18/CCL19/CCL2/CCL20/CCL3/CCL4/CCL5/CCL8/CCR1/CCR2/CCR4/CCR5/CCR7/CD74/CMKLR1/CNR2/CORO1A/CSF3R/CXCL1/CXCL10/CXCL11/CXCL13/CXCL16/CXCL2/CXCL9/CXCR3/CXCR4/CXCR5/DOCK2/DOK2/FPR1/FPR2/FPR3/GPNMB/GPR18/GPR183/GPSM3/IL10/ITGB2/JAML/KLRC4-KLRK1/KLRK1/LGALS9/LGMN/LYN/NCKAP1L/NR4A3/P2RX4/PIK3CD/PIK3CG/PLA2G7/PREX1/PRKCQ/PTAFR/PTPRJ/RIPOR2/SLAMF8/SPN/STAP1/SUCNR1…	74
Up-regulated	GO:0006898	receptor-mediated endocytosis	52/800	272/13935	9.58965e-15	2.95332e-13	2.2921e-13	APOC1/APOC2/APOE/APOL1/ARRB2/B2M/CCL19/CD163/CLEC9A/CXCL16/FCER1G/FCGR1A/FCGR1B/FPR2/IGHV1-69/IGHV1OR15-1/IGHV3-13/IGHV3-23/IGHV3-30/IGHV3-48/IGHV3-53/IGHV3-7/IGHV4-59/IGKC/IGKV1-12/IGKV1-17/IGKV1-39/IGKV1D-12/IGKV1D-39/IGKV2-30/IGKV3-15/IGKV3-20/IGKV3D-11/IGKV3D-20/IGKV4-1/IGKV5-2/IGLC2/IGLC3/IGLV1-47/IGLV2-14/IGLV2-23/IGLV3-1/IGLV3-19/IGLV3-25/IGLV6-57/IGLV7-43/ITGA4/ITGB2/JCHAIN/LILRB1/MSR1/TF…	52
Up-regulated	GO:0002440	production of molecular mediator of immune response	40/800	174/13935	2.24649e-14	6.66783e-13	5.17497e-13	B2M/BATF/BTK/CARD11/CCR2/CD160/CD22/CD244/CD28/CD40/CD74/CD96/CGAS/FCER1G/FCRL3/FGL2/HLA-DQB1/IL10/IL12B/IL18RAP/IL1B/IL7R/JAK3/KIR2DL4/LAX1/LILRB1/MZB1/NR4A3/RSAD2/SAMHD1/SASH3/TBX21/TFRC/TLR2/TLR4/TNF/TNFRSF1B/TNFSF13/TNFSF13B/XCL1	40
Up-regulated	GO:2000106	regulation of leukocyte apoptotic process	24/800	74/13935	1.32539e-12	3.25079e-11	2.52297e-11	ADA/BTK/CCL19/CCL5/CCR5/CCR7/CD27/CD274/CD3G/CD74/DOCK8/FCER1G/HCLS1/IDO1/IL10/IL7R/JAK3/LGALS9/LILRB1/LYN/NR4A3/PDCD1/PIK3CD/PRKCQ	24
Up-regulated	GO:0071887	leukocyte apoptotic process	27/800	94/13935	1.39943e-12	3.39175e-11	2.63237e-11	ADA/BTK/CCL19/CCL5/CCR5/CCR7/CD27/CD274/CD3G/CD74/CTSL/DOCK8/FASLG/FCER1G/HCLS1/IDO1/IL10/IL2RA/IL7R/JAK3/LGALS9/LILRB1/LYN/NR4A3/PDCD1/PIK3CD/PRKCQ	27
Up-regulated	GO:0002790	peptide secretion	69/800	491/13935	3.18124e-12	7.44593e-11	5.77886e-11	ADORA2A/AIF1/AIM2/ALOX15B/APOE/BLK/BTN2A2/BTN3A1/CACNA1E/CARD11/CARD16/CCL19/CCL3/CCL5/CCR7/CD160/CD2/CD22/CD244/CD274/CD33/CD38/CD40/CD74/CHI3L1/CLEC4E/CLEC6A/CLEC9A/CLECL1/CRTAM/FCN1/FGR/GBP1/GBP5/HAVCR2/IFIH1/IFNG/IGHD/IL10/IL1B/IL26/LAX1/LCP2/LGALS9/LILRA2/LILRA5/LILRB1/LYN/MCOLN2/NLRC4/NR1H3/ORM1/PLEK/PTPN22/RSAD2/SOCS1/SRGN/SUCNR1/TLR1/TLR10/TLR2/TLR4/TLR8/TMEM106A/TNF/TNFAIP3/TNFRSF1B/TNFS…	69
Up-regulated	GO:0050920	regulation of chemotaxis	36/800	172/13935	8.70523e-12	1.99199e-10	1.546e-10	AIF1/C3AR1/C5AR1/CCL19/CCL2/CCL3/CCL4/CCL5/CCR1/CCR2/CCR4/CCR7/CD74/CMKLR1/CXCL10/CXCL13/CXCR4/FPR2/GPR18/GPR183/GPSM3/KLRC4-KLRK1/KLRK1/LGALS9/LGMN/LYN/NCKAP1L/P2RX4/PLA2G7/RIPOR2/SLAMF8/STAP1/SUCNR1/TNFSF14/TREM2/XCL1	36
Up-regulated	GO:0150076	neuroinflammatory response	20/800	55/13935	8.95275e-12	2.03725e-10	1.58113e-10	ADORA2A/AIF1/C1QA/C5AR1/CCL3/CST7/CTSC/FPR2/IFNG/IL1B/ITGB2/MMP9/STAP1/TLR2/TLR7/TLR8/TNF/TNFRSF1B/TREM2/TYROBP	20
Up-regulated	GO:0043900	regulation of multi-organism process	56/800	364/13935	1.07819e-11	2.41326e-10	1.87295e-10	ACOD1/ADA/AIM2/APOBEC3A/APOBEC3D/APOBEC3G/APOBEC3H/APOE/ARHGDIB/BIRC3/CARD16/CCL3/CCL4/CCL5/CCL8/CD180/CD28/CD4/CD74/CGAS/CXCR4/CYBA/DTX3L/FCN1/FGL2/HAVCR2/IFNG/IL10/IL12B/IL12RB1/IL15/IL1B/IL27/IL2RA/IRF8/ISG20/LAMP3/LGALS9/LILRA2/LILRB1/LTA/LY86/LY96/MICB/MPO/OAS1/OASL/PLSCR1/PRF1/PTAFR/RSAD2/STAT1/TNF/TNFAIP3/TRIM14/TSPAN32	56
Up-regulated	GO:0061900	glial cell activation	18/800	45/13935	1.50198e-11	3.34354e-10	2.59496e-10	ADORA2A/AIF1/C1QA/C5AR1/CCL3/CST7/CTSC/FPR2/IFNG/IL1B/ITGB2/STAP1/TLR2/TLR7/TLR8/TNF/TREM2/TYROBP	18
Up-regulated	GO:0002269	leukocyte activation involved in inflammatory response	16/800	38/13935	8.1164e-11	1.68755e-09	1.30973e-09	AIF1/C1QA/C5AR1/CCL3/CST7/CTSC/FPR2/IFNG/ITGB2/STAP1/TLR2/TLR7/TLR8/TNF/TREM2/TYROBP	16
Up-regulated	GO:1990868	response to chemokine	19/800	56/13935	1.20617e-10	2.45794e-09	1.90763e-09	CCL5/CCR1/CCR2/CCR4/CCR5/CCR7/CCR8/CCRL2/CMKLR1/CXCL10/CXCL11/CXCR3/CXCR4/CXCR5/CXCR6/DOCK8/RIPOR2/TREM2/XCR1	19
Up-regulated	GO:1990869	cellular response to chemokine	19/800	56/13935	1.20617e-10	2.45794e-09	1.90763e-09	CCL5/CCR1/CCR2/CCR4/CCR5/CCR7/CCR8/CCRL2/CMKLR1/CXCL10/CXCL11/CXCR3/CXCR4/CXCR5/CXCR6/DOCK8/RIPOR2/TREM2/XCR1	19
Up-regulated	GO:0002831	regulation of response to biotic stimulus	29/800	131/13935	2.28419e-10	4.56392e-09	3.54211e-09	ACOD1/AIM2/APOBEC3G/BIRC3/CARD16/CD160/CD180/CD226/CD274/CGAS/CRTAM/CYBA/DTX3L/FGL2/HAVCR2/IL12B/IL12RB1/IL15/IL1B/IL27/IL2RA/LILRA2/LILRB1/LY86/LY96/MICB/STAT1/TNFAIP3/TSPAN32	29
Up-regulated	GO:0019882	antigen processing and presentation	37/800	213/13935	1.24921e-09	2.28426e-08	1.77284e-08	B2M/CCL19/CCR7/CD1D/CD74/CD8A/CTSH/CTSL/CTSS/CYBA/CYBB/FCGR1A/FCGR1B/FGL2/HLA-DMA/HLA-DMB/HLA-DOA/HLA-DOB/HLA-DPA1/HLA-DPB1/HLA-DQB1/HLA-DRA/HLA-DRB3/HLA-DRB5/ICAM1/IFI30/LAG3/LGMN/LILRB2/MARCH1/NCF1/NCF2/PSMB9/RAB27A/TAP1/TREM2/WAS	37
Up-regulated	GO:0002507	tolerance induction	12/800	25/13935	3.07216e-09	5.37759e-08	4.1736e-08	ACOD1/CCR4/CD274/CD3E/HAVCR2/IDO1/IL2RA/LGALS9/LILRB2/LYN/PDCD1/TNFAIP3	12
Up-regulated	GO:0002718	regulation of cytokine production involved in immune response	20/800	76/13935	6.12988e-09	1.03752e-07	8.0523e-08	B2M/BTK/CCR2/CD160/CD74/CD96/FCER1G/IL10/IL1B/JAK3/KIR2DL4/LILRB1/NR4A3/RSAD2/SASH3/TBX21/TLR4/TNF/TNFRSF1B/XCL1	20
Up-regulated	GO:0031348	negative regulation of defense response	31/800	180/13935	3.38994e-08	5.23969e-07	4.06658e-07	ACOD1/ACP5/ADA/ADORA2A/APOE/ARRB2/CD96/CNR2/CR1/CST7/FGL2/FPR2/HAVCR2/IL10/IL12B/IL2RA/KIR2DL4/LGALS9/LILRB1/MEFV/MICB/NLRC3/NR1H3/PARP14/SAMHD1/SERPINB9/SIGLEC10/SLAMF8/TNFAIP3/TNFAIP6/TNFRSF1B	31
Up-regulated	GO:0050764	regulation of phagocytosis	19/800	76/13935	3.64873e-08	5.61849e-07	4.36057e-07	C2/CCL2/CD300A/CD300LF/CYBA/DOCK2/FGR/FPR2/HCK/IL15/IL1B/IL2RB/IL2RG/NCKAP1L/PTPRJ/RAB27A/STAP1/TLR2/TNF	19
Up-regulated	GO:0040017	positive regulation of locomotion	59/800	489/13935	4.3641e-08	6.57183e-07	5.10046e-07	AIF1/C3AR1/C5AR1/CARMIL2/CASS4/CCL19/CCL20/CCL3/CCL4/CCL5/CCL8/CCR1/CCR2/CCR4/CCR7/CD274/CD40/CD74/CMKLR1/CORO1A/CTSH/CXCL10/CXCL13/CXCL16/CXCR4/DOCK8/FERMT3/FGR/FPR2/GPNMB/GPSM3/ICAM1/IFNG/IL1B/INSL3/ITGA4/ITGAX/LGALS9/LGMN/LYN/MMP9/NCKAP1L/NR4A3/P2RX4/P2RY6/PIK3CD/PLA2G7/PREX1/PTAFR/RIPOR2/SOD2/SPN/SPOCK2/SUCNR1/TNF/TNFAIP6/TNFSF14/TREM2/XCL1	59
Up-regulated	GO:0050691	regulation of defense response to virus by host	13/800	36/13935	4.50013e-08	6.70274e-07	5.20207e-07	AIM2/APOBEC3G/CGAS/DTX3L/IL12B/IL12RB1/IL15/IL1B/IL27/LILRB1/MICB/STAT1/TNFAIP3	13
Up-regulated	GO:0001776	leukocyte homeostasis	19/800	79/13935	7.16059e-08	1.05884e-06	8.21773e-07	ADA/CCR2/CD74/CORO1A/FCER1G/FLT3/GPR174/GPR183/IL2RA/JAK3/LGALS9/LYN/NCKAP1L/PIK3CD/SIT1/TNFAIP3/TNFRSF17/TNFSF13B/TNFSF14	19
Up-regulated	GO:0150077	regulation of neuroinflammatory response	12/800	32/13935	9.17813e-08	1.32372e-06	1.02735e-06	C1QA/C5AR1/CCL3/CST7/CTSC/IL1B/ITGB2/MMP9/STAP1/TNF/TNFRSF1B/TREM2	12
Up-regulated	GO:0035587	purinergic receptor signaling pathway	11/800	27/13935	1.16424e-07	1.64439e-06	1.27623e-06	ADA/ADORA2A/ADORA3/GPR171/P2RX4/P2RX5/P2RY10/P2RY13/P2RY6/P2RY8/PTAFR	11
Up-regulated	GO:0051924	regulation of calcium ion transport	32/800	201/13935	1.37085e-07	1.90987e-06	1.48227e-06	ADORA2A/ARRB2/CCL2/CCL3/CCL4/CCL5/CCR1/CD19/CD33/CD4/CD84/CORO1A/CXCL10/CXCL11/CXCL9/CXCR4/CYBA/FCRL3/ICAM1/KCNE3/LILRA2/LILRA5/LILRB1/LILRB2/LYN/P2RX4/P2RX5/P2RY6/PIK3CG/PTPN6/TRPV2/XCL1	32
Up-regulated	GO:0002577	regulation of antigen processing and presentation	9/800	19/13935	3.55267e-07	4.67901e-06	3.63143e-06	CCL19/CCR7/CD74/FGL2/HLA-DOA/HLA-DOB/LILRB2/TREM2/WAS	9
Up-regulated	GO:1904894	positive regulation of STAT cascade	17/800	71/13935	3.73113e-07	4.85165e-06	3.76541e-06	AKR1B1/CCL5/CD300A/CD40/FLT3/HCLS1/IFNG/IL10/IL10RA/IL12B/IL15/IL26/IL7R/LYN/PARP14/SOCS1/TNF	17
Up-regulated	GO:0045730	respiratory burst	11/800	32/13935	8.83925e-07	1.1106e-05	8.61948e-06	CD52/CYBA/CYBB/HCK/JCHAIN/MPO/NCF1/NCF2/PIK3CD/PIK3CG/SLAMF8	11
Up-regulated	GO:0150078	positive regulation of neuroinflammatory response	8/800	16/13935	9.71055e-07	1.21263e-05	9.41138e-06	C1QA/CCL3/CTSC/IL1B/ITGB2/STAP1/TNF/TREM2	8
Up-regulated	GO:0060402	calcium ion transport into cytosol	22/800	124/13935	1.97082e-06	2.30642e-05	1.79003e-05	CCL19/CCL3/CCR5/CCR7/CD19/CD4/CORO1A/CXCL10/CXCL11/CXCL9/CYBA/FASLG/LCK/LYN/MCOLN2/MS4A1/P2RX4/P2RX5/P2RY6/PTPN6/TRPM2/XCL1	22
Up-regulated	GO:0006801	superoxide metabolic process	14/800	58/13935	3.59156e-06	3.97595e-05	3.08578e-05	ACP5/CYBA/CYBB/FPR2/GCH1/ITGB2/MPO/NCF1/NCF2/NRROS/PREX1/SOD2/TNF/TYROBP	14
Up-regulated	GO:1904407	positive regulation of nitric oxide metabolic process	11/800	37/13935	4.49612e-06	4.92409e-05	3.82164e-05	AIF1/ICAM1/IFNG/IL1B/ITGB2/KLRC4-KLRK1/KLRK1/P2RX4/TLR4/TMEM106A/TNF	11
Up-regulated	GO:0001771	immunological synapse formation	7/800	14/13935	4.81583e-06	5.23226e-05	4.06081e-05	CCL19/CCR7/CD6/DOCK2/DOCK8/HAVCR2/PRF1	7
Up-regulated	GO:0048525	negative regulation of viral process	17/800	85/13935	5.39226e-06	5.76677e-05	4.47565e-05	APOBEC3A/APOBEC3D/APOBEC3G/APOBEC3H/CCL3/CCL4/CCL5/CCL8/FCN1/ISG20/OAS1/OASL/PLSCR1/RSAD2/STAT1/TNF/TRIM14	17
Up-regulated	GO:1901658	glycosyl compound catabolic process	10/800	32/13935	7.45872e-06	7.84432e-05	6.08805e-05	ADA/ADA2/APOBEC3A/APOBEC3D/APOBEC3G/APOBEC3H/DPYS/FUCA1/TYMP/UPB1	10
Up-regulated	GO:0009595	detection of biotic stimulus	8/800	20/13935	7.73344e-06	8.03964e-05	6.23965e-05	CD1D/CRTAM/LY96/NLRC4/TLR1/TLR2/TLR4/TREM2	8
Up-regulated	GO:2001057	reactive nitrogen species metabolic process	15/800	70/13935	7.90398e-06	8.19613e-05	6.3611e-05	ACP5/AIF1/GCH1/ICAM1/IFNG/IL10/IL1B/ITGB2/KLRC4-KLRK1/KLRK1/P2RX4/TLR2/TLR4/TMEM106A/TNF	15
Up-regulated	GO:0007204	positive regulation of cytosolic calcium ion concentration	29/800	208/13935	8.13202e-06	8.39012e-05	6.51166e-05	C3AR1/CCL19/CCL3/CCR1/CCR5/CCR7/CD19/CD38/CD4/CD52/CORO1A/CXCL10/CXCL11/CXCL13/CXCL9/CYBA/FASLG/LCK/LYN/MCOLN2/MS4A1/P2RX4/P2RX5/P2RY6/PIK3CG/PTPN6/S1PR4/TRPM2/XCL1	29
Up-regulated	GO:1905517	macrophage migration	12/800	47/13935	9.55994e-06	9.57396e-05	7.43045e-05	C3AR1/C5AR1/CCL2/CCL3/CCL5/CCR2/CMKLR1/MCOLN2/P2RX4/SLAMF8/STAP1/TREM2	12
Up-regulated	GO:0070374	positive regulation of ERK1 and ERK2 cascade	23/800	148/13935	1.17409e-05	0.000116161	9.01538e-05	APOE/ARRB2/C5AR1/CCL19/CCL3/CCR1/CCR7/CD4/CD74/CHI3L1/FPR2/GPNMB/GPR183/HAVCR2/ICAM1/IL26/LGALS9/P2RY6/PTPN22/SCIMP/TLR4/TNF/TREM2	23
Up-regulated	GO:0009164	nucleoside catabolic process	9/800	27/13935	1.18807e-05	0.000116979	9.07886e-05	ADA/ADA2/APOBEC3A/APOBEC3D/APOBEC3G/APOBEC3H/DPYS/TYMP/UPB1	9
Up-regulated	GO:0051235	maintenance of location	33/800	260/13935	1.50658e-05	0.000143845	0.000111639	APOC4/APOE/CCL19/CCL3/CCR5/CCR7/CD19/CD4/CORO1A/CXCL10/CXCL11/CXCL9/CYBA/FASLG/FTH1/GM2A/IKBKE/IL10/IL1B/LCK/LYN/MCOLN2/MSR1/NFKBIE/NR1H3/NRROS/P2RY6/PTPN6/SOAT1/SRGN/TNF/TRPM2/XCL1	33
Up-regulated	GO:0033627	cell adhesion mediated by integrin	13/800	58/13935	1.89607e-05	0.000177719	0.000137929	ADA/CCL5/CD3E/CXCL13/FERMT3/ICAM1/ITGA4/LPXN/LYN/NCKAP1L/PIK3CG/PTPN6/SKAP1	13
Up-regulated	GO:0042136	neurotransmitter biosynthetic process	15/800	75/13935	1.90966e-05	0.000178584	0.000138601	ACP5/AIF1/GCH1/ICAM1/IFNG/IL10/IL1B/ITGB2/KLRC4-KLRK1/KLRK1/P2RX4/SLC1A3/TLR4/TNF/UPB1	15
Up-regulated	GO:0019835	cytolysis	9/800	29/13935	2.28816e-05	0.000211565	0.000164198	APOL1/GZMA/GZMB/GZMH/GZMM/LILRB1/LYZ/MICB/PRF1	9
Up-regulated	GO:0002418	immune response to tumor cell	7/800	17/13935	2.34344e-05	0.000215702	0.000167408	CD160/CD226/CD274/CRTAM/HAVCR2/IL12B/PRF1	7
Up-regulated	GO:0060142	regulation of syncytium formation by plasma membrane fusion	8/800	23/13935	2.57972e-05	0.000231722	0.000179842	CD53/CXCL10/CXCL9/DCSTAMP/RIPOR2/TNFSF14/TREM2/TYROBP	8
Up-regulated	GO:0006809	nitric oxide biosynthetic process	13/800	62/13935	4.03471e-05	0.000347919	0.000270024	ACP5/AIF1/GCH1/ICAM1/IFNG/IL10/IL1B/ITGB2/KLRC4-KLRK1/KLRK1/P2RX4/TLR4/TNF	13
Up-regulated	GO:0055074	calcium ion homeostasis	37/800	322/13935	4.35173e-05	0.000368278	0.000285825	APOE/C3AR1/CCL15/CCL19/CCL3/CCL5/CCL8/CCR1/CCR2/CCR5/CCR7/CD19/CD38/CD4/CD40/CD52/CORO1A/CXCL10/CXCL11/CXCL13/CXCL9/CYBA/FASLG/LCK/LYN/MCOLN2/MS4A1/P2RX4/P2RX5/P2RY6/PDE6B/PIK3CG/PTPN6/S1PR4/SNX10/TRPM2/XCL1	37
Up-regulated	GO:0048143	astrocyte activation	7/800	19/13935	5.48661e-05	0.000454003	0.000352356	ADORA2A/C1QA/C5AR1/FPR2/IL1B/TNF/TREM2	7
Up-regulated	GO:0140131	positive regulation of lymphocyte chemotaxis	7/800	19/13935	5.48661e-05	0.000454003	0.000352356	CCL3/CCL4/CCL5/CCR2/CXCL13/TNFSF14/XCL1	7
Up-regulated	GO:0043300	regulation of leukocyte degranulation	10/800	40/13935	6.44708e-05	0.000530266	0.000411545	ADGRE2/CCR2/CD300A/CD84/FCER1G/FGR/ITGB2/LGALS9/LYN/PTAFR	10
Up-regulated	GO:0043551	regulation of phosphatidylinositol 3-kinase activity	11/800	48/13935	6.65316e-05	0.000545027	0.000423001	CCL19/CCR7/CD19/FGR/FLT3/FPR2/LYN/PIK3R5/PIK3R6/SLA2/SOCS1	11
Up-regulated	GO:0051222	positive regulation of protein transport	40/800	366/13935	6.72041e-05	0.000549437	0.000426424	ADORA2A/AIF1/AIM2/ALOX15B/BLK/CCL19/CCL3/CD160/CD2/CD244/CD274/CD33/CD38/CLEC4E/CLEC6A/CLEC9A/CRTAM/FCN1/FGR/HAVCR2/HCLS1/IFIH1/IFNG/IGHD/IL10/IL1B/IL26/ITGB2/LGALS9/LILRA2/LILRA5/ORM1/PDZK1/PTPN22/TLR1/TLR2/TLR4/TLR8/TNF/TREM2	40
Up-regulated	GO:0032102	negative regulation of response to external stimulus	32/800	268/13935	6.77838e-05	0.000552572	0.000428857	ACOD1/ACP5/ADA/ADORA2A/AIF1/APOE/CARD16/CCL2/CNR2/CST7/CXCL13/FGL2/FPR2/GP1BA/GPR18/HAVCR2/IL10/IL12B/IL2RA/KLRC4-KLRK1/KLRK1/LILRA2/MEFV/MICB/NLRC3/NR1H3/SIGLEC10/SLAMF8/STAP1/TNFAIP3/TNFAIP6/TNFRSF1B	32
Up-regulated	GO:0044117	growth of symbiont in host	6/800	14/13935	7.08529e-05	0.000563521	0.000437354	IL10/IL12B/IRF8/LTA/MPO/TNF	6
Up-regulated	GO:1903975	regulation of glial cell migration	6/800	14/13935	7.08529e-05	0.000563521	0.000437354	CCL3/CCR2/GPR183/P2RX4/STAP1/TREM2	6
Up-regulated	GO:0002347	response to tumor cell	7/800	20/13935	8.02452e-05	0.00062846	0.000487754	CD160/CD226/CD274/CRTAM/HAVCR2/IL12B/PRF1	7
Up-regulated	GO:1905523	positive regulation of macrophage migration	7/800	20/13935	8.02452e-05	0.00062846	0.000487754	C3AR1/C5AR1/CCL3/CCL5/CMKLR1/P2RX4/TREM2	7
Up-regulated	GO:0002532	production of molecular mediator involved in inflammatory response	12/800	58/13935	9.11128e-05	0.000704147	0.000546496	BTK/CD6/CD96/FCER1G/GBP5/GPSM3/IDO1/LYN/MEFV/NLRC3/SLAMF8/TLR4	12
Up-regulated	GO:1905521	regulation of macrophage migration	9/800	34/13935	9.24722e-05	0.000713307	0.000553605	C3AR1/C5AR1/CCL3/CCL5/CMKLR1/P2RX4/SLAMF8/STAP1/TREM2	9
Up-regulated	GO:0030168	platelet activation	20/800	136/13935	9.52665e-05	0.000722614	0.000560828	APOE/ARRB2/CD40/FCER1G/FERMT3/GP1BA/LCK/LCP2/LYN/PIK3CG/PIK3R5/PIK3R6/PLEK/PLSCR1/PRKCQ/PTPN6/TLR4/TREML1/TSPAN32/VAV1	20
Up-regulated	GO:0099024	plasma membrane invagination	11/800	50/13935	9.90112e-05	0.000748247	0.000580722	AIF1/ARHGAP25/BIN2/CD300A/FCER1G/FCGR1A/ITGB2/MSR1/NCKAP1L/STAP1/TREM2	11
Up-regulated	GO:0060759	regulation of response to cytokine stimulus	22/800	160/13935	0.000120749	0.000889354	0.000690237	BIRC3/CARD16/CCL5/CD300LF/CD74/GFI1/IFIH1/IFNG/IKBKE/NR1H3/PARP14/PTPN6/SAMHD1/SOCS1/STAP1/STAT1/TLR2/TLR4/TNF/TNFAIP3/TRAF1/TREM2	22
Up-regulated	GO:0045346	regulation of MHC class II biosynthetic process	5/800	10/13935	0.000121809	0.000889354	0.000690237	CIITA/IL10/SPI1/TLR4/TMEM106A	5
Up-regulated	GO:0032418	lysosome localization	12/800	62/13935	0.000178672	0.00127277	0.000987807	ADGRE2/BTK/CD300A/CD84/FCER1G/FGR/LGALS9/LYN/MILR1/NR4A3/PIK3CD/PIK3CG	12
Up-regulated	GO:0045342	MHC class II biosynthetic process	5/800	11/13935	0.000212769	0.00147963	0.00114836	CIITA/IL10/SPI1/TLR4/TMEM106A	5
Up-regulated	GO:0034381	plasma lipoprotein particle clearance	10/800	47/13935	0.000273392	0.00186636	0.0014485	APOBR/APOC1/APOC2/APOC4/APOE/LIPA/LIPG/MSR1/NCEH1/SOAT1	10
Up-regulated	GO:0002679	respiratory burst involved in defense response	5/800	12/13935	0.000347546	0.00232986	0.00180823	HCK/MPO/PIK3CD/PIK3CG/SLAMF8	5
Up-regulated	GO:0042368	vitamin D biosynthetic process	5/800	12/13935	0.000347546	0.00232986	0.00180823	CYP27A1/GFI1/IFNG/IL1B/TNF	5
Up-regulated	GO:0010324	membrane invagination	11/800	58/13935	0.000396719	0.00262938	0.00204069	AIF1/ARHGAP25/BIN2/CD300A/FCER1G/FCGR1A/ITGB2/MSR1/NCKAP1L/STAP1/TREM2	11
Up-regulated	GO:0033006	regulation of mast cell activation involved in immune response	7/800	26/13935	0.000503142	0.00328687	0.00255098	ADGRE2/CD300A/CD84/FCER1G/FGR/LGALS9/LYN	7
Up-regulated	GO:0000768	syncytium formation by plasma membrane fusion	9/800	43/13935	0.000624776	0.0040111	0.00311305	CD53/CXCL10/CXCL9/DCSTAMP/PLEKHO1/RIPOR2/TNFSF14/TREM2/TYROBP	9
Up-regulated	GO:0140253	cell-cell fusion	9/800	43/13935	0.000624776	0.0040111	0.00311305	CD53/CXCL10/CXCL9/DCSTAMP/PLEKHO1/RIPOR2/TNFSF14/TREM2/TYROBP	9
Up-regulated	GO:0042359	vitamin D metabolic process	6/800	20/13935	0.000679426	0.00433478	0.00336427	CYP27A1/GFI1/IFNG/IL1B/LGMN/TNF	6
Up-regulated	GO:0097006	regulation of plasma lipoprotein particle levels	12/800	72/13935	0.000750561	0.00475898	0.00369349	APOBR/APOC1/APOC2/APOC4/APOE/LIPA/LIPG/MPO/MSR1/NCEH1/PLA2G7/SOAT1	12
Up-regulated	GO:0071827	plasma lipoprotein particle organization	8/800	36/13935	0.000819054	0.00510631	0.00396306	APOC1/APOC2/APOC4/APOE/LIPG/MPO/PLA2G7/SOAT1	8
Up-regulated	GO:0034367	protein-containing complex remodeling	6/800	21/13935	0.000905423	0.00560213	0.00434787	APOC1/APOC2/APOE/LIPG/MPO/PLA2G7	6
Up-regulated	GO:0034368	protein-lipid complex remodeling	6/800	21/13935	0.000905423	0.00560213	0.00434787	APOC1/APOC2/APOE/LIPG/MPO/PLA2G7	6
Up-regulated	GO:0051043	regulation of membrane protein ectodomain proteolysis	6/800	21/13935	0.000905423	0.00560213	0.00434787	APOE/IFNG/IL10/IL1B/TNF/TNFRSF1B	6
Up-regulated	GO:1902932	positive regulation of alcohol biosynthetic process	6/800	21/13935	0.000905423	0.00560213	0.00434787	CD244/IFNG/IL1B/P2RY6/PTAFR/TNF	6
Up-regulated	GO:0019058	viral life cycle	31/800	297/13935	0.000934742	0.00577482	0.00448189	APOBEC3A/APOBEC3D/APOBEC3G/APOBEC3H/APOE/CCL2/CCL5/CCL8/CCR5/CD28/CD4/CD74/CD80/CD86/CR1/CR2/CTSB/CXCR4/CXCR6/FCN1/ICAM1/ISG20/LAMP3/LGALS9/OAS1/OASL/PLSCR1/RSAD2/SELPLG/TFRC/TNF	31
Up-regulated	GO:0045834	positive regulation of lipid metabolic process	16/800	117/13935	0.00104154	0.00639605	0.00496404	APOC1/APOC2/APOE/CCL19/CCR7/CD19/FABP3/FGR/FLT3/FPR2/IFNG/IL1B/LYN/NR1H3/NR4A3/TNF	16
Up-regulated	GO:0002467	germinal center formation	5/800	15/13935	0.0011405	0.00691046	0.00536328	ADA/CXCL13/KLHL6/TNFAIP3/TNFSF13B	5
Up-regulated	GO:0042362	fat-soluble vitamin biosynthetic process	5/800	15/13935	0.0011405	0.00691046	0.00536328	CYP27A1/GFI1/IFNG/IL1B/TNF	5
Up-regulated	GO:0072529	pyrimidine-containing compound catabolic process	7/800	30/13935	0.00127392	0.00761748	0.005912	APOBEC3A/APOBEC3D/APOBEC3G/APOBEC3H/DPYS/TYMP/UPB1	7
Up-regulated	GO:0051092	positive regulation of NF-kappaB transcription factor activity	18/800	143/13935	0.00138977	0.00829812	0.00644026	AIM2/BTK/CARD11/CARD16/CD40/ICAM1/IL18RAP/IL1B/ITGB2/LGALS9/NLRC4/PRKCQ/TLR2/TLR4/TNF/TRAF1/TRIM14/TRIM22	18
Up-regulated	GO:0006509	membrane protein ectodomain proteolysis	8/800	39/13935	0.00142984	0.00851252	0.00660665	ADAM19/APOE/IFNG/IL10/IL1B/PRKCQ/TNF/TNFRSF1B	8
Up-regulated	GO:0045006	DNA deamination	4/800	10/13935	0.00171305	0.00993857	0.00771343	APOBEC3A/APOBEC3D/APOBEC3G/APOBEC3H	4
Up-regulated	GO:0050817	coagulation	28/800	270/13935	0.00177919	0.0103077	0.00799992	ADORA2A/APOE/ARRB2/CD40/DOCK8/FCER1G/FERMT3/GP1BA/IRF1/LCK/LCP2/LYN/P2RX4/P2RX5/PIK3CG/PIK3R5/PIK3R6/PLEK/PLSCR1/PRKCQ/PTPN6/RAB27A/SERPINA1/TLR4/TREML1/TSPAN32/VAV1/WAS	28
Up-regulated	GO:2000116	regulation of cysteine-type endopeptidase activity	22/800	197/13935	0.00212697	0.0122189	0.00948322	ADORA2A/AIM2/ARRB2/BIRC3/CARD16/CD27/CST7/CTSH/FASLG/IFI6/LAMP3/LCK/LGALS9/LGMN/MEFV/MMP9/NLRC4/PSMB9/SERPINB9/TNF/TNFSF14/TNFSF15	22
Up-regulated	GO:0007599	hemostasis	28/800	274/13935	0.00220837	0.012651	0.0098186	ADORA2A/APOE/ARRB2/CD40/DOCK8/FCER1G/FERMT3/GP1BA/IRF1/LCK/LCP2/LYN/P2RX4/P2RX5/PIK3CG/PIK3R5/PIK3R6/PLEK/PLSCR1/PRKCQ/PTPN6/RAB27A/SERPINA1/TLR4/TREML1/TSPAN32/VAV1/WAS	28
Up-regulated	GO:0048660	regulation of smooth muscle cell proliferation	16/800	126/13935	0.00228695	0.0130829	0.0101538	AIF1/AKR1B1/CCL5/CYBA/IFNG/IL10/IL12B/IL15/MMP9/NR4A3/P2RY6/PTAFR/SOD2/STAT1/TNF/TNFAIP3	16
Up-regulated	GO:0048659	smooth muscle cell proliferation	16/800	127/13935	0.00248109	0.0140951	0.0109393	AIF1/AKR1B1/CCL5/CYBA/IFNG/IL10/IL12B/IL15/MMP9/NR4A3/P2RY6/PTAFR/SOD2/STAT1/TNF/TNFAIP3	16
Up-regulated	GO:0001845	phagolysosome assembly	4/800	11/13935	0.00257035	0.0143631	0.0111473	CORO1A/MYO7A/RAB20/RAB39A	4
Up-regulated	GO:0006568	tryptophan metabolic process	4/800	11/13935	0.00257035	0.0143631	0.0111473	IDO1/IDO2/KMO/KYNU	4
Up-regulated	GO:0070189	kynurenine metabolic process	4/800	11/13935	0.00257035	0.0143631	0.0111473	IDO1/IDO2/KMO/KYNU	4
Up-regulated	GO:1900225	regulation of NLRP3 inflammasome complex assembly	4/800	11/13935	0.00257035	0.0143631	0.0111473	GBP5/MEFV/NLRC3/TLR4	4
Up-regulated	GO:1904645	response to amyloid-beta	8/800	43/13935	0.00275193	0.0153359	0.0119024	FPR2/ICAM1/ITGA4/LGMN/MMP9/TLR4/TREM2/VCAM1	8
Up-regulated	GO:1904646	cellular response to amyloid-beta	7/800	35/13935	0.00327771	0.0180937	0.0140427	FPR2/ICAM1/ITGA4/LGMN/TLR4/TREM2/VCAM1	7
Up-regulated	GO:0042402	cellular biogenic amine catabolic process	5/800	19/13935	0.00364616	0.0198166	0.0153799	IDO1/IDO2/KMO/KYNU/SAT1	5
Up-regulated	GO:0060457	negative regulation of digestive system process	4/800	12/13935	0.00368175	0.0198166	0.0153799	DCANP1/HAMP/NR1H3/TIFAB	4
Up-regulated	GO:0046718	viral entry into host cell	14/800	112/13935	0.00482469	0.0254992	0.0197902	CCR5/CD4/CD74/CD80/CD86/CR1/CR2/CTSB/CXCR4/FCN1/ICAM1/LGALS9/SELPLG/TFRC	14
Up-regulated	GO:0010919	regulation of inositol phosphate biosynthetic process	4/800	13/13935	0.00507889	0.0266025	0.0206465	CD244/P2RY6/PLEK/PTAFR	4
Up-regulated	GO:0030656	regulation of vitamin metabolic process	4/800	13/13935	0.00507889	0.0266025	0.0206465	GFI1/IFNG/IL1B/TNF	4
Up-regulated	GO:0051770	positive regulation of nitric-oxide synthase biosynthetic process	4/800	13/13935	0.00507889	0.0266025	0.0206465	CCL2/STAT1/TLR2/TLR4	4
Up-regulated	GO:0001894	tissue homeostasis	19/800	174/13935	0.00527897	0.0275448	0.0213778	AKR1B1/B2M/CCR2/CD38/CORO1A/CTSH/DCSTAMP/IGHG3/IGKC/JCHAIN/LIPA/LYZ/P2RX4/SASH3/SIGLEC15/SNX10/TFRC/TLR4/TNFAIP3	19
Up-regulated	GO:0060193	positive regulation of lipase activity	9/800	59/13935	0.00613963	0.0315796	0.0245092	APOC2/C5AR1/CCL5/ITK/NR1H3/P2RY6/PLCB2/PTAFR/S1PR4	9
Up-regulated	GO:0050885	neuromuscular process controlling balance	7/800	39/13935	0.00614476	0.0315796	0.0245092	DCANP1/GM2A/MYO7A/NR4A3/PSAP/SLC1A3/TIFAB	7
Up-regulated	GO:0097067	cellular response to thyroid hormone stimulus	4/800	14/13935	0.00679133	0.0345557	0.026819	CTSB/CTSH/CTSL/CTSS	4
Up-regulated	GO:0009074	aromatic amino acid family catabolic process	5/800	22/13935	0.00715808	0.0361523	0.0280582	IDO1/IDO2/IL4I1/KMO/KYNU	5
Up-regulated	GO:0097066	response to thyroid hormone	5/800	22/13935	0.00715808	0.0361523	0.0280582	AKR1B1/CTSB/CTSH/CTSL/CTSS	5
Up-regulated	GO:0045191	regulation of isotype switching	6/800	31/13935	0.00752771	0.0379256	0.0294344	CD28/CD40/IL10/TBX21/TFRC/TNFSF13	6
Up-regulated	GO:0071260	cellular response to mechanical stimulus	10/800	72/13935	0.00778355	0.0391183	0.0303601	CASP5/CD40/CYBA/IL1B/IRF1/RIPOR2/TLR4/TLR7/TLR8/TNFSF14	10
Up-regulated	GO:0016445	somatic diversification of immunoglobulins	8/800	52/13935	0.00907645	0.0450632	0.034974	BATF/CD28/CD40/IL10/SAMHD1/TBX21/TFRC/TNFSF13	8
Down-regulated	GO:0016137	glycoside metabolic process	3/77	13/13935	4.45847e-05	0.0328366	0.0319132	AKR1C1/AKR1C2/AKR1C3	3
Down-regulated	GO:0042448	progesterone metabolic process	3/77	13/13935	4.45847e-05	0.0328366	0.0319132	AKR1C1/AKR1C2/AKR1C3	3
Down-regulated	GO:1902644	tertiary alcohol metabolic process	3/77	15/13935	7.03674e-05	0.0345504	0.0335788	AKR1C1/AKR1C2/AKR1C3	3
Down-regulated	GO:1901661	quinone metabolic process	3/77	24/13935	0.00030201	0.111215	0.108088	AKR1C1/AKR1C2/AKR1C3	3
Down-regulated	GO:0006006	glucose metabolic process	6/77	183/13935	0.000517524	0.152463	0.148175	C1QTNF2/IGF2/LRP5/NR1D1/PGAM2/SLC25A10	6
Down-regulated	GO:0008207	C21-steroid hormone metabolic process	3/77	31/13935	0.000652331	0.160147	0.155644	AKR1C1/AKR1C2/AKR1C3	3
Down-regulated	GO:0019318	hexose metabolic process	6/77	217/13935	0.00125746	0.226444	0.220077	C1QTNF2/IGF2/LRP5/NR1D1/PGAM2/SLC25A10	6
Down-regulated	GO:0005978	glycogen biosynthetic process	3/77	40/13935	0.00138357	0.226444	0.220077	C1QTNF2/IGF2/NR1D1	3
Down-regulated	GO:0009250	glucan biosynthetic process	3/77	40/13935	0.00138357	0.226444	0.220077	C1QTNF2/IGF2/NR1D1	3
Down-regulated	GO:0010817	regulation of hormone levels	8/77	409/13935	0.00184527	0.233119	0.226564	AKR1C1/AKR1C2/AKR1C3/DHRS11/INHA/LTBP4/NR1D1/TPO	8
Down-regulated	GO:0034754	cellular hormone metabolic process	4/77	97/13935	0.00202452	0.233119	0.226564	AKR1C1/AKR1C2/AKR1C3/DHRS11	4
Down-regulated	GO:0005996	monosaccharide metabolic process	6/77	242/13935	0.00218609	0.233119	0.226564	C1QTNF2/IGF2/LRP5/NR1D1/PGAM2/SLC25A10	6
Down-regulated	GO:0042574	retinal metabolic process	2/77	13/13935	0.00225983	0.233119	0.226564	AKR1C1/AKR1C3	2
Down-regulated	GO:0045725	positive regulation of glycogen biosynthetic process	2/77	13/13935	0.00225983	0.233119	0.226564	C1QTNF2/IGF2	2
Down-regulated	GO:0070875	positive regulation of glycogen metabolic process	2/77	14/13935	0.00262705	0.233119	0.226564	C1QTNF2/IGF2	2
Down-regulated	GO:0016051	carbohydrate biosynthetic process	5/77	174/13935	0.00274246	0.233119	0.226564	C1QTNF2/IGF2/NR1D1/PGAM2/SLC25A10	5
Down-regulated	GO:0042445	hormone metabolic process	5/77	177/13935	0.00295215	0.233119	0.226564	AKR1C1/AKR1C2/AKR1C3/DHRS11/TPO	5
Down-regulated	GO:0019748	secondary metabolic process	3/77	53/13935	0.00311613	0.233119	0.226564	AKR1C1/AKR1C2/AKR1C3	3
Down-regulated	GO:0033692	cellular polysaccharide biosynthetic process	3/77	53/13935	0.00311613	0.233119	0.226564	C1QTNF2/IGF2/NR1D1	3
Down-regulated	GO:0003012	muscle system process	7/77	350/13935	0.00316523	0.233119	0.226564	CKMT2/CRYAB/PGAM2/SCN4B/SLC6A8/SMTN/SORBS2	7
Down-regulated	GO:0016999	antibiotic metabolic process	4/77	116/13935	0.00386678	0.239638	0.232899	AKR1C1/AKR1C2/AKR1C3/TPO	4
Down-regulated	GO:0006936	muscle contraction	6/77	274/13935	0.00403889	0.239638	0.232899	CKMT2/CRYAB/PGAM2/SCN4B/SLC6A8/SMTN	6
Down-regulated	GO:0000271	polysaccharide biosynthetic process	3/77	59/13935	0.00422317	0.239638	0.232899	C1QTNF2/IGF2/NR1D1	3
Down-regulated	GO:1901657	glycosyl compound metabolic process	4/77	120/13935	0.0043633	0.239638	0.232899	AKR1C1/AKR1C2/AKR1C3/MACROD1	4
Down-regulated	GO:0042632	cholesterol homeostasis	3/77	60/13935	0.00442795	0.239638	0.232899	AKR1C1/LRP5/NR1D1	3
Down-regulated	GO:0055092	sterol homeostasis	3/77	61/13935	0.00463866	0.239638	0.232899	AKR1C1/LRP5/NR1D1	3
Down-regulated	GO:0005977	glycogen metabolic process	3/77	62/13935	0.00485536	0.239638	0.232899	C1QTNF2/IGF2/NR1D1	3
Down-regulated	GO:0006073	cellular glucan metabolic process	3/77	63/13935	0.00507808	0.239638	0.232899	C1QTNF2/IGF2/NR1D1	3
Down-regulated	GO:0044042	glucan metabolic process	3/77	63/13935	0.00507808	0.239638	0.232899	C1QTNF2/IGF2/NR1D1	3
Down-regulated	GO:0042180	cellular ketone metabolic process	5/77	202/13935	0.00517491	0.239638	0.232899	AKR1C1/AKR1C2/AKR1C3/C1QTNF2/NR1D1	5
Down-regulated	GO:0006081	cellular aldehyde metabolic process	3/77	64/13935	0.00530687	0.239638	0.232899	AKR1C1/AKR1C3/ALDH3A1	3
Down-regulated	GO:0034637	cellular carbohydrate biosynthetic process	3/77	64/13935	0.00530687	0.239638	0.232899	C1QTNF2/IGF2/NR1D1	3
Down-regulated	GO:0071379	cellular response to prostaglandin stimulus	2/77	20/13935	0.00536867	0.239638	0.232899	AKR1C2/AKR1C3	2
Down-regulated	GO:0006112	energy reserve metabolic process	3/77	69/13935	0.00654352	0.273729	0.266031	C1QTNF2/IGF2/NR1D1	3
Down-regulated	GO:0034308	primary alcohol metabolic process	3/77	70/13935	0.00680967	0.273729	0.266031	AKR1C1/AKR1C2/AKR1C3	3
Down-regulated	GO:0042446	hormone biosynthetic process	3/77	70/13935	0.00680967	0.273729	0.266031	AKR1C3/DHRS11/TPO	3
Down-regulated	GO:0043491	protein kinase B signaling	5/77	217/13935	0.0069707	0.273729	0.266031	AKR1C2/AKR1C3/FGF22/IGF2/TYRO3	5
Down-regulated	GO:0010469	regulation of signaling receptor activity	7/77	406/13935	0.00706157	0.273729	0.266031	CRLF1/FGF22/IGF2/IL17D/INHA/NTF3/THBS4	7
Down-regulated	GO:0006094	gluconeogenesis	3/77	75/13935	0.00823664	0.292041	0.283829	NR1D1/PGAM2/SLC25A10	3
Down-regulated	GO:0051897	positive regulation of protein kinase B signaling	4/77	144/13935	0.00826344	0.292041	0.283829	AKR1C2/AKR1C3/FGF22/IGF2	4
Down-regulated	GO:0005979	regulation of glycogen biosynthetic process	2/77	25/13935	0.00832704	0.292041	0.283829	C1QTNF2/IGF2	2
Down-regulated	GO:0010962	regulation of glucan biosynthetic process	2/77	25/13935	0.00832704	0.292041	0.283829	C1QTNF2/IGF2	2
Down-regulated	GO:0044264	cellular polysaccharide metabolic process	3/77	77/13935	0.00885295	0.303265	0.294737	C1QTNF2/IGF2/NR1D1	3
Down-regulated	GO:0019319	hexose biosynthetic process	3/77	78/13935	0.00917099	0.30702	0.298386	NR1D1/PGAM2/SLC25A10	3
Down-regulated	GO:0034694	response to prostaglandin	2/77	27/13935	0.00967349	0.316646	0.307742	AKR1C2/AKR1C3	2
Down-regulated	GO:0046364	monosaccharide biosynthetic process	3/77	82/13935	0.0105097	0.336538	0.327075	NR1D1/PGAM2/SLC25A10	3
Down-regulated	GO:0043255	regulation of carbohydrate biosynthetic process	3/77	83/13935	0.0108611	0.340392	0.33082	C1QTNF2/IGF2/NR1D1	3
Down-regulated	GO:0050731	positive regulation of peptidyl-tyrosine phosphorylation	4/77	158/13935	0.011348	0.348241	0.338448	CRLF1/IGF2/NTF3/THBS4	4
Down-regulated	GO:0070873	regulation of glycogen metabolic process	2/77	30/13935	0.0118613	0.352225	0.34232	C1QTNF2/IGF2	2
Down-regulated	GO:0005976	polysaccharide metabolic process	3/77	86/13935	0.011956	0.352225	0.34232	C1QTNF2/IGF2/NR1D1	3
Down-regulated	GO:0006007	glucose catabolic process	2/77	31/13935	0.0126343	0.3554	0.345406	LRP5/PGAM2	2
Down-regulated	GO:0006575	cellular modified amino acid metabolic process	4/77	165/13935	0.013135	0.3554	0.345406	CKB/CKMT2/SLC6A8/TPO	4
Down-regulated	GO:0010907	positive regulation of glucose metabolic process	2/77	32/13935	0.0134288	0.3554	0.345406	C1QTNF2/IGF2	2
Down-regulated	GO:0032885	regulation of polysaccharide biosynthetic process	2/77	32/13935	0.0134288	0.3554	0.345406	C1QTNF2/IGF2	2
Down-regulated	GO:0006805	xenobiotic metabolic process	3/77	90/13935	0.0135115	0.3554	0.345406	AKR1C1/ALDH3A1/PHGDH	3
Down-regulated	GO:0016525	negative regulation of angiogenesis	3/77	90/13935	0.0135115	0.3554	0.345406	ADGRB2/CARD10/THBS4	3
Down-regulated	GO:0048568	embryonic organ development	6/77	357/13935	0.0139879	0.361477	0.351312	IGF2/KCNQ4/NDRG4/PLCD3/SLC6A8/TPO	6
Down-regulated	GO:2000181	negative regulation of blood vessel morphogenesis	3/77	92/13935	0.0143304	0.363944	0.353709	ADGRB2/CARD10/THBS4	3
Down-regulated	GO:0048608	reproductive structure development	6/77	362/13935	0.0148903	0.365793	0.355507	AKR1C3/BOK/IGF2/INHA/PLCD3/TYRO3	6
Down-regulated	GO:0008202	steroid metabolic process	5/77	262/13935	0.0148999	0.365793	0.355507	AKR1C1/AKR1C2/AKR1C3/DHRS11/NR1D1	5
Down-regulated	GO:0055088	lipid homeostasis	3/77	94/13935	0.0151771	0.366489	0.356184	AKR1C1/LRP5/NR1D1	3
Down-regulated	GO:0061458	reproductive system development	6/77	365/13935	0.0154508	0.366834	0.356518	AKR1C3/BOK/IGF2/INHA/PLCD3/TYRO3	6
Down-regulated	GO:0034122	negative regulation of toll-like receptor signaling pathway	2/77	35/13935	0.0159385	0.366834	0.356518	NR1D1/TYRO3	2
Down-regulated	GO:1901021	positive regulation of calcium ion transmembrane transporter activity	2/77	35/13935	0.0159385	0.366834	0.356518	HSPA2/S100A1	2
Down-regulated	GO:1901605	alpha-amino acid metabolic process	4/77	176/13935	0.01629	0.369158	0.358777	CKB/CKMT2/PHGDH/SLC6A8	4
Down-regulated	GO:0006692	prostanoid metabolic process	2/77	36/13935	0.0168163	0.369707	0.35931	AKR1C2/AKR1C3	2
Down-regulated	GO:0006693	prostaglandin metabolic process	2/77	36/13935	0.0168163	0.369707	0.35931	AKR1C2/AKR1C3	2
Down-regulated	GO:0032881	regulation of polysaccharide metabolic process	2/77	37/13935	0.0177143	0.375963	0.365391	C1QTNF2/IGF2	2
Down-regulated	GO:0010906	regulation of glucose metabolic process	3/77	101/13935	0.0183598	0.375963	0.365391	C1QTNF2/IGF2/NR1D1	3
Down-regulated	GO:1901343	negative regulation of vasculature development	3/77	101/13935	0.0183598	0.375963	0.365391	ADGRB2/CARD10/THBS4	3
Down-regulated	GO:0008206	bile acid metabolic process	2/77	38/13935	0.0186322	0.375963	0.365391	AKR1C1/NR1D1	2
Down-regulated	GO:0008542	visual learning	2/77	38/13935	0.0186322	0.375963	0.365391	NDRG4/PPP1R1B	2
Down-regulated	GO:0017001	antibiotic catabolic process	2/77	38/13935	0.0186322	0.375963	0.365391	AKR1C3/TPO	2
Down-regulated	GO:0051181	cofactor transport	2/77	39/13935	0.0195699	0.389547	0.378593	SLC22A17/TCN1	2
Down-regulated	GO:0021762	substantia nigra development	2/77	40/13935	0.0205271	0.403152	0.391816	CKB/S100A1	2
Down-regulated	GO:0045840	positive regulation of mitotic nuclear division	2/77	41/13935	0.0215035	0.41453	0.402873	IGF2/LRP5	2
Down-regulated	GO:0051896	regulation of protein kinase B signaling	4/77	192/13935	0.0216692	0.41453	0.402873	AKR1C2/AKR1C3/FGF22/IGF2	4
Down-regulated	GO:0008584	male gonad development	3/77	111/13935	0.0235027	0.432936	0.420762	AKR1C3/BOK/INHA	3
Down-regulated	GO:0045598	regulation of fat cell differentiation	3/77	111/13935	0.0235027	0.432936	0.420762	ADIRF/LRP5/NR1D1	3
Down-regulated	GO:0007632	visual behavior	2/77	43/13935	0.0235132	0.432936	0.420762	NDRG4/PPP1R1B	2
Down-regulated	GO:0046546	development of primary male sexual characteristics	3/77	112/13935	0.0240558	0.437458	0.425157	AKR1C3/BOK/INHA	3
Down-regulated	GO:0090630	activation of GTPase activity	2/77	44/13935	0.0245459	0.440928	0.428529	ARHGEF16/NTF3	2
Down-regulated	GO:0062013	positive regulation of small molecule metabolic process	3/77	115/13935	0.025757	0.457109	0.444255	C1QTNF2/IGF2/NR1D1	3
Down-regulated	GO:0018108	peptidyl-tyrosine phosphorylation	5/77	309/13935	0.0280527	0.490669	0.476871	CRLF1/IGF2/NTF3/THBS4/TYRO3	5
Down-regulated	GO:0051260	protein homooligomerization	5/77	310/13935	0.028393	0.490669	0.476871	AKR1C1/C1QTNF2/CRYAB/LNX1/MPP2	5
Down-regulated	GO:0010676	positive regulation of cellular carbohydrate metabolic process	2/77	48/13935	0.0288577	0.490669	0.476871	C1QTNF2/IGF2	2
Down-regulated	GO:0018212	peptidyl-tyrosine modification	5/77	312/13935	0.0290814	0.490669	0.476871	CRLF1/IGF2/NTF3/THBS4/TYRO3	5
Down-regulated	GO:0043524	negative regulation of neuron apoptotic process	3/77	122/13935	0.0299725	0.490669	0.476871	BOK/CRLF1/TYRO3	3
Down-regulated	GO:0019320	hexose catabolic process	2/77	49/13935	0.0299798	0.490669	0.476871	LRP5/PGAM2	2
Down-regulated	GO:0071398	cellular response to fatty acid	2/77	49/13935	0.0299798	0.490669	0.476871	AKR1C2/AKR1C3	2
Down-regulated	GO:0010675	regulation of cellular carbohydrate metabolic process	3/77	123/13935	0.0306028	0.492581	0.47873	C1QTNF2/IGF2/NR1D1	3
Down-regulated	GO:0050730	regulation of peptidyl-tyrosine phosphorylation	4/77	216/13935	0.0315786	0.492581	0.47873	CRLF1/IGF2/NTF3/THBS4	4
Down-regulated	GO:0007548	sex differentiation	4/77	217/13935	0.0320408	0.492581	0.47873	AKR1C3/BOK/INHA/TYRO3	4
Down-regulated	GO:0048857	neural nucleus development	2/77	51/13935	0.0322752	0.492581	0.47873	CKB/S100A1	2
Down-regulated	GO:0051785	positive regulation of nuclear division	2/77	51/13935	0.0322752	0.492581	0.47873	IGF2/LRP5	2
Down-regulated	GO:1901615	organic hydroxy compound metabolic process	6/77	433/13935	0.0323758	0.492581	0.47873	AKR1C1/AKR1C2/AKR1C3/NR1D1/PLCD3/TPO	6
Down-regulated	GO:0045931	positive regulation of mitotic cell cycle	3/77	130/13935	0.0352095	0.492581	0.47873	HSPA2/IGF2/LRP5	3
Down-regulated	GO:0046661	male sex differentiation	3/77	130/13935	0.0352095	0.492581	0.47873	AKR1C3/BOK/INHA	3
Down-regulated	GO:0009410	response to xenobiotic stimulus	4/77	224/13935	0.0353874	0.492581	0.47873	AKR1C1/ALDH3A1/PHGDH/PPP1R1B	4
Down-regulated	GO:0045600	positive regulation of fat cell differentiation	2/77	54/13935	0.0358435	0.492581	0.47873	ADIRF/LRP5	2
Down-regulated	GO:0046847	filopodium assembly	2/77	54/13935	0.0358435	0.492581	0.47873	PALM/TTYH1	2
Down-regulated	GO:0002224	toll-like receptor signaling pathway	3/77	131/13935	0.0358954	0.492581	0.47873	NR1D1/S100A1/TYRO3	3
Down-regulated	GO:0006091	generation of precursor metabolites and energy	6/77	450/13935	0.037981	0.492581	0.47873	C1QTNF2/COX7A1/IGF2/NR1D1/PGAM2/PHGDH	6
Down-regulated	GO:0046365	monosaccharide catabolic process	2/77	56/13935	0.0383032	0.492581	0.47873	LRP5/PGAM2	2
Down-regulated	GO:0071466	cellular response to xenobiotic stimulus	3/77	138/13935	0.0408887	0.492581	0.47873	AKR1C1/ALDH3A1/PHGDH	3
Down-regulated	GO:1904427	positive regulation of calcium ion transmembrane transport	2/77	59/13935	0.0421101	0.492581	0.47873	HSPA2/S100A1	2
Down-regulated	GO:0008306	associative learning	2/77	60/13935	0.0434095	0.492581	0.47873	NDRG4/PPP1R1B	2
Down-regulated	GO:0002695	negative regulation of leukocyte activation	3/77	144/13935	0.045434	0.492581	0.47873	INHA/NR1D1/TYRO3	3
Down-regulated	GO:0009408	response to heat	3/77	146/13935	0.0470029	0.492581	0.47873	CRNN/CRYAB/HSPA2	3
Down-regulated	GO:0007127	meiosis I	2/77	63/13935	0.0473961	0.492581	0.47873	HSPA2/RNF212	2
Down-regulated	GO:0015696	ammonium transport	2/77	63/13935	0.0473961	0.492581	0.47873	RHBG/SLC6A8	2
Down-regulated	GO:0034121	regulation of toll-like receptor signaling pathway	2/77	63/13935	0.0473961	0.492581	0.47873	NR1D1/TYRO3	2
Down-regulated	GO:1903670	regulation of sprouting angiogenesis	2/77	64/13935	0.0487538	0.492581	0.47873	CARD10/S100A1	2
Down-regulated	GO:0045913	positive regulation of carbohydrate metabolic process	2/77	65/13935	0.0501256	0.492581	0.47873	C1QTNF2/IGF2	2
Down-regulated	GO:0010565	regulation of cellular ketone metabolic process	3/77	150/13935	0.0502202	0.492581	0.47873	AKR1C3/C1QTNF2/NR1D1	3
Down-regulated	GO:0001523	retinoid metabolic process	2/77	66/13935	0.0515113	0.492581	0.47873	AKR1C1/AKR1C3	2
Down-regulated	GO:0051781	positive regulation of cell division	2/77	66/13935	0.0515113	0.492581	0.47873	IGF2/THBS4	2
Down-regulated	GO:0061982	meiosis I cell cycle process	2/77	66/13935	0.0515113	0.492581	0.47873	HSPA2/RNF212	2
Down-regulated	GO:1904035	regulation of epithelial cell apoptotic process	2/77	66/13935	0.0515113	0.492581	0.47873	AKR1C3/BOK	2
Down-regulated	GO:0051899	membrane depolarization	2/77	67/13935	0.0529107	0.492581	0.47873	BOK/SCN4B	2
Down-regulated	GO:0045765	regulation of angiogenesis	4/77	256/13935	0.0531924	0.492581	0.47873	ADGRB2/CARD10/S100A1/THBS4	4
Down-regulated	GO:0015672	monovalent inorganic cation transport	5/77	370/13935	0.0537711	0.492581	0.47873	COX7A1/KCNQ4/SCN4B/SLC24A3/SLC6A8	5
Down-regulated	GO:0001580	detection of chemical stimulus involved in sensory perception of bitter taste	1/77	10/13935	0.0539196	0.492581	0.47873	AZGP1	1
Down-regulated	GO:0001660	fever generation	1/77	10/13935	0.0539196	0.492581	0.47873	PTGER3	1
Down-regulated	GO:0006563	L-serine metabolic process	1/77	10/13935	0.0539196	0.492581	0.47873	PHGDH	1
Down-regulated	GO:0014041	regulation of neuron maturation	1/77	10/13935	0.0539196	0.492581	0.47873	RAC3	1
Down-regulated	GO:0016102	diterpenoid biosynthetic process	1/77	10/13935	0.0539196	0.492581	0.47873	AKR1C3	1
Down-regulated	GO:0018065	protein-cofactor linkage	1/77	10/13935	0.0539196	0.492581	0.47873	NNAT	1
Down-regulated	GO:0031652	positive regulation of heat generation	1/77	10/13935	0.0539196	0.492581	0.47873	PTGER3	1
Down-regulated	GO:0032351	negative regulation of hormone metabolic process	1/77	10/13935	0.0539196	0.492581	0.47873	AKR1C3	1
Down-regulated	GO:0032463	negative regulation of protein homooligomerization	1/77	10/13935	0.0539196	0.492581	0.47873	CRYAB	1
Down-regulated	GO:0048266	behavioral response to pain	1/77	10/13935	0.0539196	0.492581	0.47873	THBS4	1
Down-regulated	GO:0060546	negative regulation of necroptotic process	1/77	10/13935	0.0539196	0.492581	0.47873	BOK	1
Down-regulated	GO:0061299	retina vasculature morphogenesis in camera-type eye	1/77	10/13935	0.0539196	0.492581	0.47873	LRP5	1
Down-regulated	GO:0086067	AV node cell to bundle of His cell communication	1/77	10/13935	0.0539196	0.492581	0.47873	SCN4B	1
Down-regulated	GO:0090084	negative regulation of inclusion body assembly	1/77	10/13935	0.0539196	0.492581	0.47873	HSPA2	1
Down-regulated	GO:0150079	negative regulation of neuroinflammatory response	1/77	10/13935	0.0539196	0.492581	0.47873	NR1D1	1
Down-regulated	GO:1903897	regulation of PERK-mediated unfolded protein response	1/77	10/13935	0.0539196	0.492581	0.47873	BOK	1
Down-regulated	GO:2001135	regulation of endocytic recycling	1/77	10/13935	0.0539196	0.492581	0.47873	NDRG4	1
Down-regulated	GO:0051259	protein complex oligomerization	6/77	491/13935	0.053956	0.492581	0.47873	AKR1C1/BOK/C1QTNF2/CRYAB/LNX1/MPP2	6
Down-regulated	GO:0006814	sodium ion transport	3/77	155/13935	0.0543897	0.492581	0.47873	SCN4B/SLC24A3/SLC6A8	3
Down-regulated	GO:0001659	temperature homeostasis	3/77	156/13935	0.055243	0.492581	0.47873	NR1D1/PTGER3/YBX2	3
Down-regulated	GO:0006986	response to unfolded protein	3/77	156/13935	0.055243	0.492581	0.47873	BOK/HSPB3/THBS4	3
Down-regulated	GO:0051186	cofactor metabolic process	6/77	495/13935	0.055705	0.492581	0.47873	AKR1C1/AKR1C2/AKR1C3/PGAM2/TCN1/TPO	6
Down-regulated	GO:0098661	inorganic anion transmembrane transport	2/77	70/13935	0.0571894	0.492581	0.47873	SLC25A10/TTYH1	2
Down-regulated	GO:0016101	diterpenoid metabolic process	2/77	71/13935	0.0586418	0.492581	0.47873	AKR1C1/AKR1C3	2
Down-regulated	GO:0055017	cardiac muscle tissue growth	2/77	71/13935	0.0586418	0.492581	0.47873	NDRG4/SORBS2	2
Down-regulated	GO:0006694	steroid biosynthetic process	3/77	160/13935	0.0587207	0.492581	0.47873	AKR1C3/DHRS11/NR1D1	3
Down-regulated	GO:0009143	nucleoside triphosphate catabolic process	1/77	11/13935	0.0591511	0.492581	0.47873	ENTPD3	1
Down-regulated	GO:0019371	cyclooxygenase pathway	1/77	11/13935	0.0591511	0.492581	0.47873	AKR1C3	1
Down-regulated	GO:0032725	positive regulation of granulocyte macrophage colony-stimulating factor production	1/77	11/13935	0.0591511	0.492581	0.47873	IL17D	1
Down-regulated	GO:0034755	iron ion transmembrane transport	1/77	11/13935	0.0591511	0.492581	0.47873	TTYH1	1
Down-regulated	GO:0050930	induction of positive chemotaxis	1/77	11/13935	0.0591511	0.492581	0.47873	NTF3	1
Down-regulated	GO:0061469	regulation of type B pancreatic cell proliferation	1/77	11/13935	0.0591511	0.492581	0.47873	NR1D1	1
Down-regulated	GO:0070106	interleukin-27-mediated signaling pathway	1/77	11/13935	0.0591511	0.492581	0.47873	CRLF1	1
Down-regulated	GO:1900402	regulation of carbohydrate metabolic process by regulation of transcription from RNA polymerase II promoter	1/77	11/13935	0.0591511	0.492581	0.47873	NR1D1	1
Down-regulated	GO:1901387	positive regulation of voltage-gated calcium channel activity	1/77	11/13935	0.0591511	0.492581	0.47873	S100A1	1
Down-regulated	GO:1990403	embryonic brain development	1/77	11/13935	0.0591511	0.492581	0.47873	SLC6A8	1
Down-regulated	GO:0006457	protein folding	3/77	161/13935	0.059606	0.492581	0.47873	CRYAB/HSPA2/LTBP4	3
Down-regulated	GO:0034764	positive regulation of transmembrane transport	3/77	161/13935	0.059606	0.492581	0.47873	C1QTNF2/HSPA2/S100A1	3
Down-regulated	GO:0050866	negative regulation of cell activation	3/77	162/13935	0.0604977	0.492581	0.47873	INHA/NR1D1/TYRO3	3
Down-regulated	GO:0070542	response to fatty acid	2/77	73/13935	0.0615847	0.492581	0.47873	AKR1C2/AKR1C3	2
Down-regulated	GO:1901019	regulation of calcium ion transmembrane transporter activity	2/77	73/13935	0.0615847	0.492581	0.47873	HSPA2/S100A1	2
Down-regulated	GO:0097164	ammonium ion metabolic process	3/77	164/13935	0.0622998	0.492581	0.47873	AKR1C1/AKR1C2/AKR1C3	3
Down-regulated	GO:0032103	positive regulation of response to external stimulus	4/77	271/13935	0.0629494	0.492581	0.47873	IL17D/NTF3/PTGER3/THBS4	4
Down-regulated	GO:0006544	glycine metabolic process	1/77	12/13935	0.064354	0.492581	0.47873	PHGDH	1
Down-regulated	GO:0006703	estrogen biosynthetic process	1/77	12/13935	0.064354	0.492581	0.47873	DHRS11	1
Down-regulated	GO:0016114	terpenoid biosynthetic process	1/77	12/13935	0.064354	0.492581	0.47873	AKR1C3	1
Down-regulated	GO:0020027	hemoglobin metabolic process	1/77	12/13935	0.064354	0.492581	0.47873	INHA	1
Down-regulated	GO:0030252	growth hormone secretion	1/77	12/13935	0.064354	0.492581	0.47873	LTBP4	1
Down-regulated	GO:0031650	regulation of heat generation	1/77	12/13935	0.064354	0.492581	0.47873	PTGER3	1
Down-regulated	GO:0032645	regulation of granulocyte macrophage colony-stimulating factor production	1/77	12/13935	0.064354	0.492581	0.47873	IL17D	1
Down-regulated	GO:0051386	regulation of neurotrophin TRK receptor signaling pathway	1/77	12/13935	0.064354	0.492581	0.47873	NTF3	1
Down-regulated	GO:0051451	myoblast migration	1/77	12/13935	0.064354	0.492581	0.47873	THBS4	1
Down-regulated	GO:0060547	negative regulation of necrotic cell death	1/77	12/13935	0.064354	0.492581	0.47873	BOK	1
Down-regulated	GO:0014812	muscle cell migration	2/77	75/13935	0.0645773	0.492581	0.47873	NDRG4/THBS4	2
Down-regulated	GO:0060419	heart growth	2/77	75/13935	0.0645773	0.492581	0.47873	NDRG4/SORBS2	2
Down-regulated	GO:0042326	negative regulation of phosphorylation	5/77	393/13935	0.066156	0.492581	0.47873	DUSP14/INHA/LRP5/NTF3/PPP1R1B	5
Down-regulated	GO:0030901	midbrain development	2/77	77/13935	0.0676181	0.492581	0.47873	CKB/S100A1	2
Down-regulated	GO:0097306	cellular response to alcohol	2/77	77/13935	0.0676181	0.492581	0.47873	AKR1C2/AKR1C3	2
Down-regulated	GO:0035966	response to topologically incorrect protein	3/77	170/13935	0.0678553	0.492581	0.47873	BOK/HSPB3/THBS4	3
Down-regulated	GO:0006721	terpenoid metabolic process	2/77	78/13935	0.0691562	0.492581	0.47873	AKR1C1/AKR1C3	2
Down-regulated	GO:0009070	serine family amino acid biosynthetic process	1/77	13/13935	0.0695285	0.492581	0.47873	PHGDH	1
Down-regulated	GO:0010642	negative regulation of platelet-derived growth factor receptor signaling pathway	1/77	13/13935	0.0695285	0.492581	0.47873	NDRG4	1
Down-regulated	GO:0030656	regulation of vitamin metabolic process	1/77	13/13935	0.0695285	0.492581	0.47873	AKR1C3	1
Down-regulated	GO:0032604	granulocyte macrophage colony-stimulating factor production	1/77	13/13935	0.0695285	0.492581	0.47873	IL17D	1
Down-regulated	GO:0034310	primary alcohol catabolic process	1/77	13/13935	0.0695285	0.492581	0.47873	AKR1C3	1
Down-regulated	GO:0042749	regulation of circadian sleep/wake cycle	1/77	13/13935	0.0695285	0.492581	0.47873	NR1D1	1
Down-regulated	GO:0050913	sensory perception of bitter taste	1/77	13/13935	0.0695285	0.492581	0.47873	AZGP1	1
Down-regulated	GO:0055083	monovalent inorganic anion homeostasis	1/77	13/13935	0.0695285	0.492581	0.47873	CKB	1
Down-regulated	GO:0070208	protein heterotrimerization	1/77	13/13935	0.0695285	0.492581	0.47873	C1QTNF2	1
Down-regulated	GO:0090136	epithelial cell-cell adhesion	1/77	13/13935	0.0695285	0.492581	0.47873	THBS4	1
Down-regulated	GO:1900103	positive regulation of endoplasmic reticulum unfolded protein response	1/77	13/13935	0.0695285	0.492581	0.47873	BOK	1
Down-regulated	GO:1902358	sulfate transmembrane transport	1/77	13/13935	0.0695285	0.492581	0.47873	SLC25A10	1
Down-regulated	GO:2000345	regulation of hepatocyte proliferation	1/77	13/13935	0.0695285	0.492581	0.47873	LIMS2	1
Down-regulated	GO:2001044	regulation of integrin-mediated signaling pathway	1/77	13/13935	0.0695285	0.492581	0.47873	LIMS2	1
Down-regulated	GO:0001892	embryonic placenta development	2/77	79/13935	0.0707058	0.492581	0.47873	IGF2/PLCD3	2
Down-regulated	GO:0008406	gonad development	3/77	173/13935	0.0707156	0.492581	0.47873	AKR1C3/BOK/INHA	3
Down-regulated	GO:0050810	regulation of steroid biosynthetic process	2/77	80/13935	0.0722668	0.492581	0.47873	AKR1C3/NR1D1	2
Down-regulated	GO:1901342	regulation of vasculature development	4/77	285/13935	0.0728531	0.492581	0.47873	ADGRB2/CARD10/S100A1/THBS4	4
Down-regulated	GO:0010001	glial cell differentiation	3/77	176/13935	0.0736299	0.492581	0.47873	BOK/NR1D1/PHGDH	3
Down-regulated	GO:1901215	negative regulation of neuron death	3/77	176/13935	0.0736299	0.492581	0.47873	BOK/CRLF1/TYRO3	3
Down-regulated	GO:0048871	multicellular organismal homeostasis	5/77	406/13935	0.0738109	0.492581	0.47873	AZGP1/NR1D1/PTGER3/RAC3/YBX2	5
Down-regulated	GO:0000041	transition metal ion transport	2/77	81/13935	0.073839	0.492581	0.47873	TCN1/TTYH1	2
Down-regulated	GO:0007586	digestion	2/77	81/13935	0.073839	0.492581	0.47873	AKR1C1/AKR1C2	2
Down-regulated	GO:0002221	pattern recognition receptor signaling pathway	3/77	177/13935	0.0746132	0.492581	0.47873	NR1D1/S100A1/TYRO3	3
Down-regulated	GO:0006590	thyroid hormone generation	1/77	14/13935	0.0746748	0.492581	0.47873	TPO	1
Down-regulated	GO:0008272	sulfate transport	1/77	14/13935	0.0746748	0.492581	0.47873	SLC25A10	1
Down-regulated	GO:0010566	regulation of ketone biosynthetic process	1/77	14/13935	0.0746748	0.492581	0.47873	AKR1C3	1
Down-regulated	GO:0015721	bile acid and bile salt transport	1/77	14/13935	0.0746748	0.492581	0.47873	AKR1C1	1
Down-regulated	GO:0032460	negative regulation of protein oligomerization	1/77	14/13935	0.0746748	0.492581	0.47873	CRYAB	1
Down-regulated	GO:0045072	regulation of interferon-gamma biosynthetic process	1/77	14/13935	0.0746748	0.492581	0.47873	INHA	1
Down-regulated	GO:0046321	positive regulation of fatty acid oxidation	1/77	14/13935	0.0746748	0.492581	0.47873	C1QTNF2	1
Down-regulated	GO:0048385	regulation of retinoic acid receptor signaling pathway	1/77	14/13935	0.0746748	0.492581	0.47873	AKR1C3	1
Down-regulated	GO:0050912	detection of chemical stimulus involved in sensory perception of taste	1/77	14/13935	0.0746748	0.492581	0.47873	AZGP1	1
Down-regulated	GO:1900017	positive regulation of cytokine production involved in inflammatory response	1/77	14/13935	0.0746748	0.492581	0.47873	IL17D	1
Down-regulated	GO:1900119	positive regulation of execution phase of apoptosis	1/77	14/13935	0.0746748	0.492581	0.47873	BOK	1
Down-regulated	GO:1990000	amyloid fibril formation	1/77	14/13935	0.0746748	0.492581	0.47873	CRYAB	1
Down-regulated	GO:0034446	substrate adhesion-dependent cell spreading	2/77	82/13935	0.0754223	0.492581	0.47873	RAC3/TYRO3	2
Down-regulated	GO:1901655	cellular response to ketone	2/77	82/13935	0.0754223	0.492581	0.47873	AKR1C2/AKR1C3	2
Down-regulated	GO:0045137	development of primary sexual characteristics	3/77	178/13935	0.0756024	0.492581	0.47873	AKR1C3/BOK/INHA	3
Down-regulated	GO:0043523	regulation of neuron apoptotic process	3/77	179/13935	0.0765974	0.492581	0.47873	BOK/CRLF1/TYRO3	3
Down-regulated	GO:0071229	cellular response to acid chemical	3/77	180/13935	0.0775983	0.492581	0.47873	AKR1C1/AKR1C2/AKR1C3	3
Down-regulated	GO:0006109	regulation of carbohydrate metabolic process	3/77	181/13935	0.078605	0.492581	0.47873	C1QTNF2/IGF2/NR1D1	3
Down-regulated	GO:0006349	regulation of gene expression by genetic imprinting	1/77	15/13935	0.0797929	0.492581	0.47873	IGF2	1
Down-regulated	GO:0021895	cerebral cortex neuron differentiation	1/77	15/13935	0.0797929	0.492581	0.47873	RAC3	1
Down-regulated	GO:0042095	interferon-gamma biosynthetic process	1/77	15/13935	0.0797929	0.492581	0.47873	INHA	1
Down-regulated	GO:0043031	negative regulation of macrophage activation	1/77	15/13935	0.0797929	0.492581	0.47873	NR1D1	1
Down-regulated	GO:0045686	negative regulation of glial cell differentiation	1/77	15/13935	0.0797929	0.492581	0.47873	NR1D1	1
Down-regulated	GO:0051044	positive regulation of membrane protein ectodomain proteolysis	1/77	15/13935	0.0797929	0.492581	0.47873	PACSIN3	1
Down-regulated	GO:0070293	renal absorption	1/77	15/13935	0.0797929	0.492581	0.47873	AKR1C3	1
Down-regulated	GO:0090051	negative regulation of cell migration involved in sprouting angiogenesis	1/77	15/13935	0.0797929	0.492581	0.47873	CARD10	1
Down-regulated	GO:0090083	regulation of inclusion body assembly	1/77	15/13935	0.0797929	0.492581	0.47873	HSPA2	1
Down-regulated	GO:2000251	positive regulation of actin cytoskeleton reorganization	1/77	15/13935	0.0797929	0.492581	0.47873	NTF3	1
Down-regulated	GO:0032414	positive regulation of ion transmembrane transporter activity	2/77	85/13935	0.0802365	0.492581	0.47873	HSPA2/S100A1	2
Down-regulated	GO:0031589	cell-substrate adhesion	4/77	296/13935	0.0811625	0.492581	0.47873	BCAM/RAC3/TTYH1/TYRO3	4
Down-regulated	GO:0010959	regulation of metal ion transport	4/77	300/13935	0.0842969	0.492581	0.47873	HSPA2/PACSIN3/S100A1/SCN4B	4
Down-regulated	GO:0098656	anion transmembrane transport	3/77	187/13935	0.0847652	0.492581	0.47873	SLC25A10/SLC6A8/TTYH1	3
Down-regulated	GO:0007141	male meiosis I	1/77	16/13935	0.0848832	0.492581	0.47873	HSPA2	1
Down-regulated	GO:0010893	positive regulation of steroid biosynthetic process	1/77	16/13935	0.0848832	0.492581	0.47873	NR1D1	1
Down-regulated	GO:0019934	cGMP-mediated signaling	1/77	16/13935	0.0848832	0.492581	0.47873	RUNDC3A	1
Down-regulated	GO:0030540	female genitalia development	1/77	16/13935	0.0848832	0.492581	0.47873	TYRO3	1
Down-regulated	GO:0031649	heat generation	1/77	16/13935	0.0848832	0.492581	0.47873	PTGER3	1
Down-regulated	GO:0042573	retinoic acid metabolic process	1/77	16/13935	0.0848832	0.492581	0.47873	AKR1C3	1
Down-regulated	GO:0060544	regulation of necroptotic process	1/77	16/13935	0.0848832	0.492581	0.47873	BOK	1
Down-regulated	GO:0072574	hepatocyte proliferation	1/77	16/13935	0.0848832	0.492581	0.47873	LIMS2	1
Down-regulated	GO:0072575	epithelial cell proliferation involved in liver morphogenesis	1/77	16/13935	0.0848832	0.492581	0.47873	LIMS2	1
Down-regulated	GO:0097320	plasma membrane tubulation	1/77	16/13935	0.0848832	0.492581	0.47873	PACSIN3	1
Down-regulated	GO:0006066	alcohol metabolic process	4/77	301/13935	0.0850898	0.492581	0.47873	AKR1C1/AKR1C2/AKR1C3/PLCD3	4
Down-regulated	GO:0033559	unsaturated fatty acid metabolic process	2/77	88/13935	0.0851442	0.492581	0.47873	AKR1C2/AKR1C3	2
Down-regulated	GO:1904019	epithelial cell apoptotic process	2/77	88/13935	0.0851442	0.492581	0.47873	AKR1C3/BOK	2
Down-regulated	GO:0006690	icosanoid metabolic process	2/77	89/13935	0.0868001	0.492581	0.47873	AKR1C2/AKR1C3	2
Down-regulated	GO:0034762	regulation of transmembrane transport	5/77	428/13935	0.0878283	0.492581	0.47873	C1QTNF2/HSPA2/KCNQ4/S100A1/SCN4B	5
Down-regulated	GO:0006720	isoprenoid metabolic process	2/77	90/13935	0.0884658	0.492581	0.47873	AKR1C1/AKR1C3	2
Down-regulated	GO:0001779	natural killer cell differentiation	1/77	17/13935	0.0899456	0.492581	0.47873	TYRO3	1
Down-regulated	GO:0007617	mating behavior	1/77	17/13935	0.0899456	0.492581	0.47873	PPP1R1B	1
Down-regulated	GO:0009235	cobalamin metabolic process	1/77	17/13935	0.0899456	0.492581	0.47873	TCN1	1
Down-regulated	GO:0042403	thyroid hormone metabolic process	1/77	17/13935	0.0899456	0.492581	0.47873	TPO	1
Down-regulated	GO:0060973	cell migration involved in heart development	1/77	17/13935	0.0899456	0.492581	0.47873	NDRG4	1
Down-regulated	GO:0061298	retina vasculature development in camera-type eye	1/77	17/13935	0.0899456	0.492581	0.47873	LRP5	1
Down-regulated	GO:0070193	synaptonemal complex organization	1/77	17/13935	0.0899456	0.492581	0.47873	HSPA2	1
Down-regulated	GO:0070633	transepithelial transport	1/77	17/13935	0.0899456	0.492581	0.47873	RHBG	1
Down-regulated	GO:0072576	liver morphogenesis	1/77	17/13935	0.0899456	0.492581	0.47873	LIMS2	1
Down-regulated	GO:0035725	sodium ion transmembrane transport	2/77	91/13935	0.090141	0.492581	0.47873	SCN4B/SLC24A3	2
Down-regulated	GO:0032412	regulation of ion transmembrane transporter activity	3/77	194/13935	0.0922059	0.492581	0.47873	HSPA2/S100A1/SCN4B	3
Down-regulated	GO:0001525	angiogenesis	5/77	436/13935	0.0932514	0.492581	0.47873	ADGRB2/CARD10/PLCD3/S100A1/THBS4	5
Down-regulated	GO:0032411	positive regulation of transporter activity	2/77	93/13935	0.0935196	0.492581	0.47873	HSPA2/S100A1	2
Down-regulated	GO:0071900	regulation of protein serine/threonine kinase activity	5/77	437/13935	0.0939413	0.492581	0.47873	C1QTNF2/DUSP14/IGF2/LRP5/NTF3	5
Down-regulated	GO:0007250	activation of NF-kappaB-inducing kinase activity	1/77	18/13935	0.0949804	0.492581	0.47873	CARD10	1
Down-regulated	GO:0042026	protein refolding	1/77	18/13935	0.0949804	0.492581	0.47873	HSPA2	1
Down-regulated	GO:0042745	circadian sleep/wake cycle	1/77	18/13935	0.0949804	0.492581	0.47873	NR1D1	1
Down-regulated	GO:0044321	response to leptin	1/77	18/13935	0.0949804	0.492581	0.47873	NR1D1	1
Down-regulated	GO:0044342	type B pancreatic cell proliferation	1/77	18/13935	0.0949804	0.492581	0.47873	NR1D1	1
Down-regulated	GO:0046628	positive regulation of insulin receptor signaling pathway	1/77	18/13935	0.0949804	0.492581	0.47873	IGF2	1
Down-regulated	GO:0060307	regulation of ventricular cardiac muscle cell membrane repolarization	1/77	18/13935	0.0949804	0.492581	0.47873	SCN4B	1
Down-regulated	GO:0060716	labyrinthine layer blood vessel development	1/77	18/13935	0.0949804	0.492581	0.47873	PLCD3	1
Down-regulated	GO:0006469	negative regulation of protein kinase activity	3/77	197/13935	0.095476	0.492581	0.47873	DUSP14/LRP5/PPP1R1B	3
Down-regulated	GO:0009266	response to temperature stimulus	3/77	197/13935	0.095476	0.492581	0.47873	CRNN/CRYAB/HSPA2	3
Down-regulated	GO:0000280	nuclear division	4/77	314/13935	0.0957299	0.492581	0.47873	HSPA2/IGF2/LRP5/RNF212	4
Down-regulated	GO:0045444	fat cell differentiation	3/77	198/13935	0.0965766	0.492581	0.47873	ADIRF/LRP5/NR1D1	3
Down-regulated	GO:0021782	glial cell development	2/77	95/13935	0.0969348	0.492581	0.47873	NR1D1/PHGDH	2
Down-regulated	GO:0046660	female sex differentiation	2/77	95/13935	0.0969348	0.492581	0.47873	INHA/TYRO3	2
Down-regulated	GO:0031349	positive regulation of defense response	5/77	444/13935	0.0988449	0.492581	0.47873	IL17D/NR1D1/PTGER3/S100A1/TYRO3	5
Down-regulated	GO:0006520	cellular amino acid metabolic process	4/77	318/13935	0.0991259	0.492581	0.47873	CKB/CKMT2/PHGDH/SLC6A8	4
Down-regulated	GO:0022898	regulation of transmembrane transporter activity	3/77	201/13935	0.0999098	0.492581	0.47873	HSPA2/S100A1/SCN4B	3
Down-regulated	GO:0051924	regulation of calcium ion transport	3/77	201/13935	0.0999098	0.492581	0.47873	HSPA2/PACSIN3/S100A1	3
Down-regulated	GO:0008299	isoprenoid biosynthetic process	1/77	19/13935	0.0999877	0.492581	0.47873	AKR1C3	1
Down-regulated	GO:0010869	regulation of receptor biosynthetic process	1/77	19/13935	0.0999877	0.492581	0.47873	NR1D1	1
Down-regulated	GO:0032462	regulation of protein homooligomerization	1/77	19/13935	0.0999877	0.492581	0.47873	CRYAB	1
Down-regulated	GO:0034143	regulation of toll-like receptor 4 signaling pathway	1/77	19/13935	0.0999877	0.492581	0.47873	NR1D1	1
Down-regulated	GO:0035162	embryonic hemopoiesis	1/77	19/13935	0.0999877	0.492581	0.47873	TPO	1
Down-regulated	GO:0042744	hydrogen peroxide catabolic process	1/77	19/13935	0.0999877	0.492581	0.47873	TPO	1
Down-regulated	GO:0048143	astrocyte activation	1/77	19/13935	0.0999877	0.492581	0.47873	NR1D1	1
Down-regulated	GO:0048265	response to pain	1/77	19/13935	0.0999877	0.492581	0.47873	THBS4	1
Down-regulated	GO:0051000	positive regulation of nitric-oxide synthase activity	1/77	19/13935	0.0999877	0.492581	0.47873	S100A1	1
Down-regulated	GO:0051900	regulation of mitochondrial depolarization	1/77	19/13935	0.0999877	0.492581	0.47873	BOK	1
Down-regulated	GO:1903429	regulation of cell maturation	1/77	19/13935	0.0999877	0.492581	0.47873	RAC3	1
Down-regulated	GO:2000178	negative regulation of neural precursor cell proliferation	1/77	19/13935	0.0999877	0.492581	0.47873	LIMS2	1
Down-regulated	GO:2000353	positive regulation of endothelial cell apoptotic process	1/77	19/13935	0.0999877	0.492581	0.47873	AKR1C3	1
Down-regulated	GO:0051928	positive regulation of calcium ion transport	2/77	97/13935	0.100385	0.492892	0.479032	HSPA2/S100A1	2
Down-regulated	GO:1903825	organic acid transmembrane transport	2/77	98/13935	0.102124	0.497162	0.483181	SLC25A10/SLC6A8	2
Down-regulated	GO:1905039	carboxylic acid transmembrane transport	2/77	98/13935	0.102124	0.497162	0.483181	SLC25A10/SLC6A8	2
Down-regulated	GO:0051402	neuron apoptotic process	3/77	205/13935	0.104426	0.497162	0.483181	BOK/CRLF1/TYRO3	3
Down-regulated	GO:0006541	glutamine metabolic process	1/77	20/13935	0.104968	0.497162	0.483181	PHGDH	1
Down-regulated	GO:0033630	positive regulation of cell adhesion mediated by integrin	1/77	20/13935	0.104968	0.497162	0.483181	RAC3	1
Down-regulated	GO:0036499	PERK-mediated unfolded protein response	1/77	20/13935	0.104968	0.497162	0.483181	BOK	1
Down-regulated	GO:0042104	positive regulation of activated T cell proliferation	1/77	20/13935	0.104968	0.497162	0.483181	IGF2	1
Down-regulated	GO:0045649	regulation of macrophage differentiation	1/77	20/13935	0.104968	0.497162	0.483181	INHA	1
Down-regulated	GO:0060561	apoptotic process involved in morphogenesis	1/77	20/13935	0.104968	0.497162	0.483181	CRYAB	1
Down-regulated	GO:0086012	membrane depolarization during cardiac muscle cell action potential	1/77	20/13935	0.104968	0.497162	0.483181	SCN4B	1
Down-regulated	GO:1900078	positive regulation of cellular response to insulin stimulus	1/77	20/13935	0.104968	0.497162	0.483181	IGF2	1
Down-regulated	GO:0002040	sprouting angiogenesis	2/77	101/13935	0.107388	0.502834	0.488695	CARD10/S100A1	2
Down-regulated	GO:1902904	negative regulation of supramolecular fiber organization	2/77	102/13935	0.109159	0.502834	0.488695	CRYAB/SPTB	2
Down-regulated	GO:0000188	inactivation of MAPK activity	1/77	21/13935	0.10992	0.502834	0.488695	DUSP14	1
Down-regulated	GO:0015740	C4-dicarboxylate transport	1/77	21/13935	0.10992	0.502834	0.488695	SLC25A10	1
Down-regulated	GO:0021884	forebrain neuron development	1/77	21/13935	0.10992	0.502834	0.488695	RAC3	1
Down-regulated	GO:0045940	positive regulation of steroid metabolic process	1/77	21/13935	0.10992	0.502834	0.488695	NR1D1	1
Down-regulated	GO:0051043	regulation of membrane protein ectodomain proteolysis	1/77	21/13935	0.10992	0.502834	0.488695	PACSIN3	1
Down-regulated	GO:0051882	mitochondrial depolarization	1/77	21/13935	0.10992	0.502834	0.488695	BOK	1
Down-regulated	GO:0072337	modified amino acid transport	1/77	21/13935	0.10992	0.502834	0.488695	SLC6A8	1
Down-regulated	GO:0099623	regulation of cardiac muscle cell membrane repolarization	1/77	21/13935	0.10992	0.502834	0.488695	SCN4B	1
Down-regulated	GO:1903978	regulation of microglial cell activation	1/77	21/13935	0.10992	0.502834	0.488695	NR1D1	1
Down-regulated	GO:0019218	regulation of steroid metabolic process	2/77	103/13935	0.110937	0.503125	0.488977	AKR1C3/NR1D1	2
Down-regulated	GO:0032409	regulation of transporter activity	3/77	212/13935	0.112521	0.503125	0.488977	HSPA2/S100A1/SCN4B	3
Down-regulated	GO:0010971	positive regulation of G2/M transition of mitotic cell cycle	1/77	22/13935	0.114846	0.503125	0.488977	HSPA2	1
Down-regulated	GO:0014912	negative regulation of smooth muscle cell migration	1/77	22/13935	0.114846	0.503125	0.488977	NDRG4	1
Down-regulated	GO:0019098	reproductive behavior	1/77	22/13935	0.114846	0.503125	0.488977	PPP1R1B	1
Down-regulated	GO:0050927	positive regulation of positive chemotaxis	1/77	22/13935	0.114846	0.503125	0.488977	NTF3	1
Down-regulated	GO:0070841	inclusion body assembly	1/77	22/13935	0.114846	0.503125	0.488977	HSPA2	1
Down-regulated	GO:0071514	genetic imprinting	1/77	22/13935	0.114846	0.503125	0.488977	IGF2	1
Down-regulated	GO:0033673	negative regulation of kinase activity	3/77	214/13935	0.114877	0.503125	0.488977	DUSP14/LRP5/PPP1R1B	3
Down-regulated	GO:0043270	positive regulation of ion transport	3/77	217/13935	0.118447	0.503125	0.488977	HSPA2/S100A1/SCN4B	3
Down-regulated	GO:0001516	prostaglandin biosynthetic process	1/77	23/13935	0.119745	0.503125	0.488977	AKR1C3	1
Down-regulated	GO:0003298	physiological muscle hypertrophy	1/77	23/13935	0.119745	0.503125	0.488977	SORBS2	1
Down-regulated	GO:0003301	physiological cardiac muscle hypertrophy	1/77	23/13935	0.119745	0.503125	0.488977	SORBS2	1
Down-regulated	GO:0008210	estrogen metabolic process	1/77	23/13935	0.119745	0.503125	0.488977	DHRS11	1
Down-regulated	GO:0010640	regulation of platelet-derived growth factor receptor signaling pathway	1/77	23/13935	0.119745	0.503125	0.488977	NDRG4	1
Down-regulated	GO:0010939	regulation of necrotic cell death	1/77	23/13935	0.119745	0.503125	0.488977	BOK	1
Down-regulated	GO:0032800	receptor biosynthetic process	1/77	23/13935	0.119745	0.503125	0.488977	NR1D1	1
Down-regulated	GO:0040018	positive regulation of multicellular organism growth	1/77	23/13935	0.119745	0.503125	0.488977	IGF2	1
Down-regulated	GO:0046457	prostanoid biosynthetic process	1/77	23/13935	0.119745	0.503125	0.488977	AKR1C3	1
Down-regulated	GO:0050926	regulation of positive chemotaxis	1/77	23/13935	0.119745	0.503125	0.488977	NTF3	1
Down-regulated	GO:0060669	embryonic placenta morphogenesis	1/77	23/13935	0.119745	0.503125	0.488977	IGF2	1
Down-regulated	GO:0061049	cell growth involved in cardiac muscle cell development	1/77	23/13935	0.119745	0.503125	0.488977	SORBS2	1
Down-regulated	GO:0086010	membrane depolarization during action potential	1/77	23/13935	0.119745	0.503125	0.488977	SCN4B	1
Down-regulated	GO:0099625	ventricular cardiac muscle cell membrane repolarization	1/77	23/13935	0.119745	0.503125	0.488977	SCN4B	1
Down-regulated	GO:0140013	meiotic nuclear division	2/77	108/13935	0.119944	0.503125	0.488977	HSPA2/RNF212	2
Down-regulated	GO:0001975	response to amphetamine	1/77	24/13935	0.124617	0.503125	0.488977	PPP1R1B	1
Down-regulated	GO:0002053	positive regulation of mesenchymal cell proliferation	1/77	24/13935	0.124617	0.503125	0.488977	LRP5	1
Down-regulated	GO:0002092	positive regulation of receptor internalization	1/77	24/13935	0.124617	0.503125	0.488977	NTF3	1
Down-regulated	GO:0006735	NADH regeneration	1/77	24/13935	0.124617	0.503125	0.488977	PGAM2	1
Down-regulated	GO:0060074	synapse maturation	1/77	24/13935	0.124617	0.503125	0.488977	PALM	1
Down-regulated	GO:0061621	canonical glycolysis	1/77	24/13935	0.124617	0.503125	0.488977	PGAM2	1
Down-regulated	GO:0061718	glucose catabolic process to pyruvate	1/77	24/13935	0.124617	0.503125	0.488977	PGAM2	1
Down-regulated	GO:0090023	positive regulation of neutrophil chemotaxis	1/77	24/13935	0.124617	0.503125	0.488977	THBS4	1
Down-regulated	GO:1903671	negative regulation of sprouting angiogenesis	1/77	24/13935	0.124617	0.503125	0.488977	CARD10	1
Down-regulated	GO:0044262	cellular carbohydrate metabolic process	3/77	223/13935	0.12571	0.503125	0.488977	C1QTNF2/IGF2/NR1D1	3
Down-regulated	GO:0031333	negative regulation of protein complex assembly	2/77	112/13935	0.127277	0.503125	0.488977	CRYAB/SPTB	2
Down-regulated	GO:0048285	organelle fission	4/77	350/13935	0.128251	0.503125	0.488977	HSPA2/IGF2/LRP5/RNF212	4
Down-regulated	GO:1904064	positive regulation of cation transmembrane transport	2/77	113/13935	0.129126	0.503125	0.488977	HSPA2/S100A1	2
Down-regulated	GO:0072593	reactive oxygen species metabolic process	3/77	226/13935	0.129401	0.503125	0.488977	AKR1C3/CRYAB/TPO	3
Down-regulated	GO:0002675	positive regulation of acute inflammatory response	1/77	25/13935	0.129462	0.503125	0.488977	PTGER3	1
Down-regulated	GO:0007131	reciprocal meiotic recombination	1/77	25/13935	0.129462	0.503125	0.488977	RNF212	1
Down-regulated	GO:0007212	dopamine receptor signaling pathway	1/77	25/13935	0.129462	0.503125	0.488977	PALM	1
Down-regulated	GO:0032770	positive regulation of monooxygenase activity	1/77	25/13935	0.129462	0.503125	0.488977	S100A1	1
Down-regulated	GO:0046885	regulation of hormone biosynthetic process	1/77	25/13935	0.129462	0.503125	0.488977	AKR1C3	1
Down-regulated	GO:0048384	retinoic acid receptor signaling pathway	1/77	25/13935	0.129462	0.503125	0.488977	AKR1C3	1
Down-regulated	GO:0048710	regulation of astrocyte differentiation	1/77	25/13935	0.129462	0.503125	0.488977	NR1D1	1
Down-regulated	GO:0048873	homeostasis of number of cells within a tissue	1/77	25/13935	0.129462	0.503125	0.488977	RAC3	1
Down-regulated	GO:0050919	negative chemotaxis	1/77	25/13935	0.129462	0.503125	0.488977	SEMA3B	1
Down-regulated	GO:0051180	vitamin transport	1/77	25/13935	0.129462	0.503125	0.488977	TCN1	1
Down-regulated	GO:0061615	glycolytic process through fructose-6-phosphate	1/77	25/13935	0.129462	0.503125	0.488977	PGAM2	1
Down-regulated	GO:0061620	glycolytic process through glucose-6-phosphate	1/77	25/13935	0.129462	0.503125	0.488977	PGAM2	1
Down-regulated	GO:1900101	regulation of endoplasmic reticulum unfolded protein response	1/77	25/13935	0.129462	0.503125	0.488977	BOK	1
Down-regulated	GO:1900117	regulation of execution phase of apoptosis	1/77	25/13935	0.129462	0.503125	0.488977	BOK	1
Down-regulated	GO:1902742	apoptotic process involved in development	1/77	25/13935	0.129462	0.503125	0.488977	CRYAB	1
Down-regulated	GO:1902751	positive regulation of cell cycle G2/M phase transition	1/77	25/13935	0.129462	0.503125	0.488977	HSPA2	1
Down-regulated	GO:0046683	response to organophosphorus	2/77	114/13935	0.130982	0.503125	0.488977	AKR1C1/ALDH3A1	2
Down-regulated	GO:0006935	chemotaxis	5/77	488/13935	0.132533	0.503125	0.488977	ARHGEF16/NTF3/SEMA3B/SPTB/THBS4	5
Down-regulated	GO:0042330	taxis	5/77	490/13935	0.134177	0.503125	0.488977	ARHGEF16/NTF3/SEMA3B/SPTB/THBS4	5
Down-regulated	GO:0015695	organic cation transport	1/77	26/13935	0.134281	0.503125	0.488977	SLC6A8	1
Down-regulated	GO:0032689	negative regulation of interferon-gamma production	1/77	26/13935	0.134281	0.503125	0.488977	INHA	1
Down-regulated	GO:0035825	homologous recombination	1/77	26/13935	0.134281	0.503125	0.488977	RNF212	1
Down-regulated	GO:0045577	regulation of B cell differentiation	1/77	26/13935	0.134281	0.503125	0.488977	INHA	1
Down-regulated	GO:0071624	positive regulation of granulocyte chemotaxis	1/77	26/13935	0.134281	0.503125	0.488977	THBS4	1
Down-regulated	GO:0086019	cell-cell signaling involved in cardiac conduction	1/77	26/13935	0.134281	0.503125	0.488977	SCN4B	1
Down-regulated	GO:0006766	vitamin metabolic process	2/77	116/13935	0.134713	0.503125	0.488977	AKR1C3/TCN1	2
Down-regulated	GO:0007605	sensory perception of sound	2/77	116/13935	0.134713	0.503125	0.488977	GJC3/KCNQ4	2
Down-regulated	GO:0007612	learning	2/77	116/13935	0.134713	0.503125	0.488977	NDRG4/PPP1R1B	2
Down-regulated	GO:1903046	meiotic cell cycle process	2/77	116/13935	0.134713	0.503125	0.488977	HSPA2/RNF212	2
Down-regulated	GO:0045936	negative regulation of phosphate metabolic process	5/77	492/13935	0.13583	0.503125	0.488977	DUSP14/INHA/LRP5/NTF3/PPP1R1B	5
Down-regulated	GO:0045834	positive regulation of lipid metabolic process	2/77	117/13935	0.136588	0.503125	0.488977	C1QTNF2/NR1D1	2
Down-regulated	GO:0050728	negative regulation of inflammatory response	2/77	117/13935	0.136588	0.503125	0.488977	NR1D1/TYRO3	2
Down-regulated	GO:0071901	negative regulation of protein serine/threonine kinase activity	2/77	117/13935	0.136588	0.503125	0.488977	DUSP14/LRP5	2
Down-regulated	GO:0010563	negative regulation of phosphorus metabolic process	5/77	493/13935	0.13666	0.503125	0.488977	DUSP14/INHA/LRP5/NTF3/PPP1R1B	5
Down-regulated	GO:0034765	regulation of ion transmembrane transport	4/77	359/13935	0.137033	0.503125	0.488977	HSPA2/KCNQ4/S100A1/SCN4B	4
Down-regulated	GO:0001933	negative regulation of protein phosphorylation	4/77	360/13935	0.138024	0.503125	0.488977	DUSP14/LRP5/NTF3/PPP1R1B	4
Down-regulated	GO:0044282	small molecule catabolic process	4/77	360/13935	0.138024	0.503125	0.488977	AKR1C3/ENTPD3/LRP5/PGAM2	4
Down-regulated	GO:0051250	negative regulation of lymphocyte activation	2/77	118/13935	0.138468	0.503125	0.488977	INHA/TYRO3	2
Down-regulated	GO:0014014	negative regulation of gliogenesis	1/77	27/13935	0.139074	0.503125	0.488977	NR1D1	1
Down-regulated	GO:0014072	response to isoquinoline alkaloid	1/77	27/13935	0.139074	0.503125	0.488977	PPP1R1B	1
Down-regulated	GO:0043278	response to morphine	1/77	27/13935	0.139074	0.503125	0.488977	PPP1R1B	1
Down-regulated	GO:0045923	positive regulation of fatty acid metabolic process	1/77	27/13935	0.139074	0.503125	0.488977	C1QTNF2	1
Down-regulated	GO:0050892	intestinal absorption	1/77	27/13935	0.139074	0.503125	0.488977	AKR1C1	1
Down-regulated	GO:0070050	neuron cellular homeostasis	1/77	27/13935	0.139074	0.503125	0.488977	TYRO3	1
Down-regulated	GO:1902624	positive regulation of neutrophil migration	1/77	27/13935	0.139074	0.503125	0.488977	THBS4	1
Down-regulated	GO:0015980	energy derivation by oxidation of organic compounds	3/77	235/13935	0.140703	0.503125	0.488977	C1QTNF2/IGF2/NR1D1	3
Down-regulated	GO:0015698	inorganic anion transport	2/77	120/13935	0.142246	0.503125	0.488977	SLC25A10/TTYH1	2
Down-regulated	GO:1903169	regulation of calcium ion transmembrane transport	2/77	120/13935	0.142246	0.503125	0.488977	HSPA2/S100A1	2
Down-regulated	GO:0007283	spermatogenesis	4/77	365/13935	0.143022	0.503125	0.488977	HSPA2/PGAM2/TYRO3/YBX2	4
Down-regulated	GO:0006699	bile acid biosynthetic process	1/77	28/13935	0.14384	0.503125	0.488977	NR1D1	1
Down-regulated	GO:0007129	synapsis	1/77	28/13935	0.14384	0.503125	0.488977	RNF212	1
Down-regulated	GO:0010259	multicellular organism aging	1/77	28/13935	0.14384	0.503125	0.488977	CRYAB	1
Down-regulated	GO:0010765	positive regulation of sodium ion transport	1/77	28/13935	0.14384	0.503125	0.488977	SCN4B	1
Down-regulated	GO:0042572	retinol metabolic process	1/77	28/13935	0.14384	0.503125	0.488977	AKR1C3	1
Down-regulated	GO:0050869	negative regulation of B cell activation	1/77	28/13935	0.14384	0.503125	0.488977	INHA	1
Down-regulated	GO:0050909	sensory perception of taste	1/77	28/13935	0.14384	0.503125	0.488977	AZGP1	1
Down-regulated	GO:0051491	positive regulation of filopodium assembly	1/77	28/13935	0.14384	0.503125	0.488977	PALM	1
Down-regulated	GO:0060306	regulation of membrane repolarization	1/77	28/13935	0.14384	0.503125	0.488977	SCN4B	1
Down-regulated	GO:0042063	gliogenesis	3/77	239/13935	0.145832	0.503125	0.488977	BOK/NR1D1/PHGDH	3
Down-regulated	GO:0034767	positive regulation of ion transmembrane transport	2/77	123/13935	0.147955	0.503125	0.488977	HSPA2/S100A1	2
Down-regulated	GO:0050729	positive regulation of inflammatory response	2/77	123/13935	0.147955	0.503125	0.488977	IL17D/PTGER3	2
Down-regulated	GO:0051348	negative regulation of transferase activity	3/77	241/13935	0.14842	0.503125	0.488977	DUSP14/LRP5/PPP1R1B	3
Down-regulated	GO:0090068	positive regulation of cell cycle process	3/77	241/13935	0.14842	0.503125	0.488977	HSPA2/IGF2/LRP5	3
Down-regulated	GO:0007218	neuropeptide signaling pathway	1/77	29/13935	0.148581	0.503125	0.488977	TYRO3	1
Down-regulated	GO:0032148	activation of protein kinase B activity	1/77	29/13935	0.148581	0.503125	0.488977	NTF3	1
Down-regulated	GO:0042036	negative regulation of cytokine biosynthetic process	1/77	29/13935	0.148581	0.503125	0.488977	INHA	1
Down-regulated	GO:0046320	regulation of fatty acid oxidation	1/77	29/13935	0.148581	0.503125	0.488977	C1QTNF2	1
Down-regulated	GO:0051693	actin filament capping	1/77	29/13935	0.148581	0.503125	0.488977	SPTB	1
Down-regulated	GO:0060674	placenta blood vessel development	1/77	29/13935	0.148581	0.503125	0.488977	PLCD3	1
Down-regulated	GO:0071276	cellular response to cadmium ion	1/77	29/13935	0.148581	0.503125	0.488977	AKR1C3	1
Down-regulated	GO:0071480	cellular response to gamma radiation	1/77	29/13935	0.148581	0.503125	0.488977	CRYAB	1
Down-regulated	GO:0090022	regulation of neutrophil chemotaxis	1/77	29/13935	0.148581	0.503125	0.488977	THBS4	1
Down-regulated	GO:0110111	negative regulation of animal organ morphogenesis	1/77	29/13935	0.148581	0.503125	0.488977	LIMS2	1
Down-regulated	GO:1902235	regulation of endoplasmic reticulum stress-induced intrinsic apoptotic signaling pathway	1/77	29/13935	0.148581	0.503125	0.488977	BOK	1
Down-regulated	GO:1903707	negative regulation of hemopoiesis	2/77	124/13935	0.149868	0.506286	0.492049	IL17D/INHA	2
Down-regulated	GO:0014065	phosphatidylinositol 3-kinase signaling	2/77	125/13935	0.151787	0.506286	0.492049	NTF3/TYRO3	2
Down-regulated	GO:0046394	carboxylic acid biosynthetic process	4/77	374/13935	0.152198	0.506286	0.492049	AKR1C3/NR1D1/PGAM2/PHGDH	4
Down-regulated	GO:0046879	hormone secretion	3/77	244/13935	0.152329	0.506286	0.492049	INHA/LTBP4/NR1D1	3
Down-regulated	GO:0016053	organic acid biosynthetic process	4/77	375/13935	0.153232	0.506286	0.492049	AKR1C3/NR1D1/PGAM2/PHGDH	4
Down-regulated	GO:0006921	cellular component disassembly involved in execution phase of apoptosis	1/77	30/13935	0.153295	0.506286	0.492049	BOK	1
Down-regulated	GO:0007618	mating	1/77	30/13935	0.153295	0.506286	0.492049	PPP1R1B	1
Down-regulated	GO:0043537	negative regulation of blood vessel endothelial cell migration	1/77	30/13935	0.153295	0.506286	0.492049	CARD10	1
Down-regulated	GO:0046326	positive regulation of glucose import	1/77	30/13935	0.153295	0.506286	0.492049	C1QTNF2	1
Down-regulated	GO:0051932	synaptic transmission, GABAergic	1/77	30/13935	0.153295	0.506286	0.492049	RAC3	1
Down-regulated	GO:1901385	regulation of voltage-gated calcium channel activity	1/77	30/13935	0.153295	0.506286	0.492049	S100A1	1
Down-regulated	GO:0015849	organic acid transport	3/77	246/13935	0.154954	0.509212	0.494893	AKR1C1/SLC25A10/SLC6A8	3
Down-regulated	GO:0046942	carboxylic acid transport	3/77	246/13935	0.154954	0.509212	0.494893	AKR1C1/SLC25A10/SLC6A8	3
Down-regulated	GO:0048232	male gamete generation	4/77	377/13935	0.155307	0.509212	0.494893	HSPA2/PGAM2/TYRO3/YBX2	4
Down-regulated	GO:0050921	positive regulation of chemotaxis	2/77	127/13935	0.155638	0.509212	0.494893	NTF3/THBS4	2
Down-regulated	GO:0072511	divalent inorganic cation transport	4/77	378/13935	0.156349	0.509212	0.494893	HSPA2/PACSIN3/S100A1/TCN1	4
Down-regulated	GO:0031960	response to corticosteroid	2/77	128/13935	0.157571	0.509212	0.494893	AKR1C3/ALDH3A1	2
Down-regulated	GO:0006734	NADH metabolic process	1/77	31/13935	0.157984	0.509212	0.494893	PGAM2	1
Down-regulated	GO:0007140	male meiotic nuclear division	1/77	31/13935	0.157984	0.509212	0.494893	HSPA2	1
Down-regulated	GO:0042181	ketone biosynthetic process	1/77	31/13935	0.157984	0.509212	0.494893	AKR1C3	1
Down-regulated	GO:0086091	regulation of heart rate by cardiac conduction	1/77	31/13935	0.157984	0.509212	0.494893	SCN4B	1
Down-regulated	GO:1904037	positive regulation of epithelial cell apoptotic process	1/77	31/13935	0.157984	0.509212	0.494893	AKR1C3	1
Down-regulated	GO:0106106	cold-induced thermogenesis	2/77	130/13935	0.161451	0.511668	0.49728	NR1D1/YBX2	2
Down-regulated	GO:0120161	regulation of cold-induced thermogenesis	2/77	130/13935	0.161451	0.511668	0.49728	NR1D1/YBX2	2
Down-regulated	GO:0010464	regulation of mesenchymal cell proliferation	1/77	32/13935	0.162647	0.511668	0.49728	LRP5	1
Down-regulated	GO:0030835	negative regulation of actin filament depolymerization	1/77	32/13935	0.162647	0.511668	0.49728	SPTB	1
Down-regulated	GO:0034142	toll-like receptor 4 signaling pathway	1/77	32/13935	0.162647	0.511668	0.49728	NR1D1	1
Down-regulated	GO:0046006	regulation of activated T cell proliferation	1/77	32/13935	0.162647	0.511668	0.49728	IGF2	1
Down-regulated	GO:0048011	neurotrophin TRK receptor signaling pathway	1/77	32/13935	0.162647	0.511668	0.49728	NTF3	1
Down-regulated	GO:0099622	cardiac muscle cell membrane repolarization	1/77	32/13935	0.162647	0.511668	0.49728	SCN4B	1
Down-regulated	GO:0150077	regulation of neuroinflammatory response	1/77	32/13935	0.162647	0.511668	0.49728	NR1D1	1
Down-regulated	GO:1900026	positive regulation of substrate adhesion-dependent cell spreading	1/77	32/13935	0.162647	0.511668	0.49728	RAC3	1
Down-regulated	GO:0050727	regulation of inflammatory response	4/77	384/13935	0.162655	0.511668	0.49728	IL17D/NR1D1/PTGER3/TYRO3	4
Down-regulated	GO:0009914	hormone transport	3/77	252/13935	0.162914	0.511668	0.49728	INHA/LTBP4/NR1D1	3
Down-regulated	GO:0009314	response to radiation	4/77	386/13935	0.164777	0.514426	0.49996	ADIRF/CRYAB/NDRG4/PPP1R1B	4
Down-regulated	GO:0062012	regulation of small molecule metabolic process	4/77	386/13935	0.164777	0.514426	0.49996	AKR1C3/C1QTNF2/IGF2/NR1D1	4
Down-regulated	GO:0035265	organ growth	2/77	132/13935	0.165349	0.514426	0.49996	NDRG4/SORBS2	2
Down-regulated	GO:0014002	astrocyte development	1/77	33/13935	0.167284	0.514426	0.49996	NR1D1	1
Down-regulated	GO:0035094	response to nicotine	1/77	33/13935	0.167284	0.514426	0.49996	PPP1R1B	1
Down-regulated	GO:0045143	homologous chromosome segregation	1/77	33/13935	0.167284	0.514426	0.49996	RNF212	1
Down-regulated	GO:0051602	response to electrical stimulus	1/77	33/13935	0.167284	0.514426	0.49996	PALM	1
Down-regulated	GO:1901998	toxin transport	1/77	33/13935	0.167284	0.514426	0.49996	LRP5	1
Down-regulated	GO:1902622	regulation of neutrophil migration	1/77	33/13935	0.167284	0.514426	0.49996	THBS4	1
Down-regulated	GO:2000249	regulation of actin cytoskeleton reorganization	1/77	33/13935	0.167284	0.514426	0.49996	NTF3	1
Down-regulated	GO:0002683	negative regulation of immune system process	4/77	390/13935	0.169053	0.514642	0.50017	IL17D/INHA/NR1D1/TYRO3	4
Down-regulated	GO:0006941	striated muscle contraction	2/77	134/13935	0.169263	0.514642	0.50017	PGAM2/SCN4B	2
Down-regulated	GO:0043467	regulation of generation of precursor metabolites and energy	2/77	134/13935	0.169263	0.514642	0.50017	C1QTNF2/IGF2	2
Down-regulated	GO:0050954	sensory perception of mechanical stimulus	2/77	134/13935	0.169263	0.514642	0.50017	GJC3/KCNQ4	2
Down-regulated	GO:1904062	regulation of cation transmembrane transport	3/77	258/13935	0.170997	0.514642	0.50017	HSPA2/S100A1/SCN4B	3
Down-regulated	GO:0000187	activation of MAPK activity	2/77	135/13935	0.171226	0.514642	0.50017	C1QTNF2/NTF3	2
Down-regulated	GO:1990845	adaptive thermogenesis	2/77	135/13935	0.171226	0.514642	0.50017	NR1D1/YBX2	2
Down-regulated	GO:0008038	neuron recognition	1/77	34/13935	0.171897	0.514642	0.50017	NTM	1
Down-regulated	GO:0010828	positive regulation of glucose transmembrane transport	1/77	34/13935	0.171897	0.514642	0.50017	C1QTNF2	1
Down-regulated	GO:0033173	calcineurin-NFAT signaling cascade	1/77	34/13935	0.171897	0.514642	0.50017	ADGRB2	1
Down-regulated	GO:0042220	response to cocaine	1/77	34/13935	0.171897	0.514642	0.50017	PPP1R1B	1
Down-regulated	GO:0070266	necroptotic process	1/77	34/13935	0.171897	0.514642	0.50017	BOK	1
Down-regulated	GO:1901030	positive regulation of mitochondrial outer membrane permeabilization involved in apoptotic signaling pathway	1/77	34/13935	0.171897	0.514642	0.50017	BOK	1
Down-regulated	GO:0001890	placenta development	2/77	136/13935	0.173193	0.516425	0.501903	IGF2/PLCD3	2
Down-regulated	GO:0015893	drug transport	2/77	136/13935	0.173193	0.516425	0.501903	SLC6A8/TCN1	2
Down-regulated	GO:0006813	potassium ion transport	2/77	137/13935	0.175164	0.51682	0.502287	KCNQ4/SLC24A3	2
Down-regulated	GO:0009132	nucleoside diphosphate metabolic process	2/77	137/13935	0.175164	0.51682	0.502287	ENTPD3/PGAM2	2
Down-regulated	GO:0021879	forebrain neuron differentiation	1/77	35/13935	0.176484	0.51682	0.502287	RAC3	1
Down-regulated	GO:0032350	regulation of hormone metabolic process	1/77	35/13935	0.176484	0.51682	0.502287	AKR1C3	1
Down-regulated	GO:0048278	vesicle docking	1/77	35/13935	0.176484	0.51682	0.502287	NDRG4	1
Down-regulated	GO:0048483	autonomic nervous system development	1/77	35/13935	0.176484	0.51682	0.502287	KIF26A	1
Down-regulated	GO:0048512	circadian behavior	1/77	35/13935	0.176484	0.51682	0.502287	NR1D1	1
Down-regulated	GO:1900015	regulation of cytokine production involved in inflammatory response	1/77	35/13935	0.176484	0.51682	0.502287	IL17D	1
Down-regulated	GO:1905898	positive regulation of response to endoplasmic reticulum stress	1/77	35/13935	0.176484	0.51682	0.502287	BOK	1
Down-regulated	GO:0051051	negative regulation of transport	4/77	400/13935	0.179916	0.517978	0.503413	BOK/CRYAB/INHA/PACSIN3	4
Down-regulated	GO:0007622	rhythmic behavior	1/77	36/13935	0.181046	0.517978	0.503413	NR1D1	1
Down-regulated	GO:0009069	serine family amino acid metabolic process	1/77	36/13935	0.181046	0.517978	0.503413	PHGDH	1
Down-regulated	GO:0019369	arachidonic acid metabolic process	1/77	36/13935	0.181046	0.517978	0.503413	AKR1C3	1
Down-regulated	GO:0043277	apoptotic cell clearance	1/77	36/13935	0.181046	0.517978	0.503413	TYRO3	1
Down-regulated	GO:0044060	regulation of endocrine process	1/77	36/13935	0.181046	0.517978	0.503413	INHA	1
Down-regulated	GO:0050798	activated T cell proliferation	1/77	36/13935	0.181046	0.517978	0.503413	IGF2	1
Down-regulated	GO:0072348	sulfur compound transport	1/77	36/13935	0.181046	0.517978	0.503413	SLC25A10	1
Down-regulated	GO:0090049	regulation of cell migration involved in sprouting angiogenesis	1/77	36/13935	0.181046	0.517978	0.503413	CARD10	1
Down-regulated	GO:0097720	calcineurin-mediated signaling	1/77	36/13935	0.181046	0.517978	0.503413	ADGRB2	1
Down-regulated	GO:0051302	regulation of cell division	2/77	140/13935	0.181099	0.517978	0.503413	IGF2/THBS4	2
Down-regulated	GO:1901568	fatty acid derivative metabolic process	2/77	140/13935	0.181099	0.517978	0.503413	AKR1C2/AKR1C3	2
Down-regulated	GO:0002758	innate immune response-activating signal transduction	3/77	266/13935	0.181951	0.519407	0.504801	NR1D1/S100A1/TYRO3	3
Down-regulated	GO:0006953	acute-phase response	1/77	37/13935	0.185583	0.519498	0.50489	PTGER3	1
Down-regulated	GO:0009409	response to cold	1/77	37/13935	0.185583	0.519498	0.50489	HSPA2	1
Down-regulated	GO:0014075	response to amine	1/77	37/13935	0.185583	0.519498	0.50489	PPP1R1B	1
Down-regulated	GO:0046164	alcohol catabolic process	1/77	37/13935	0.185583	0.519498	0.50489	AKR1C3	1
Down-regulated	GO:0048599	oocyte development	1/77	37/13935	0.185583	0.519498	0.50489	YBX2	1
Down-regulated	GO:0048806	genitalia development	1/77	37/13935	0.185583	0.519498	0.50489	TYRO3	1
Down-regulated	GO:0060612	adipose tissue development	1/77	37/13935	0.185583	0.519498	0.50489	LRP5	1
Down-regulated	GO:1903672	positive regulation of sprouting angiogenesis	1/77	37/13935	0.185583	0.519498	0.50489	S100A1	1
Down-regulated	GO:2000649	regulation of sodium ion transmembrane transporter activity	1/77	37/13935	0.185583	0.519498	0.50489	SCN4B	1
Down-regulated	GO:0007088	regulation of mitotic nuclear division	2/77	143/13935	0.187064	0.519498	0.50489	IGF2/LRP5	2
Down-regulated	GO:0016049	cell growth	4/77	408/13935	0.188774	0.519498	0.50489	CRYAB/KIF26A/LTBP4/SORBS2	4
Down-regulated	GO:0048015	phosphatidylinositol-mediated signaling	2/77	144/13935	0.189059	0.519498	0.50489	NTF3/TYRO3	2
Down-regulated	GO:0001774	microglial cell activation	1/77	38/13935	0.190095	0.519498	0.50489	NR1D1	1
Down-regulated	GO:0002269	leukocyte activation involved in inflammatory response	1/77	38/13935	0.190095	0.519498	0.50489	NR1D1	1
Down-regulated	GO:0002534	cytokine production involved in inflammatory response	1/77	38/13935	0.190095	0.519498	0.50489	IL17D	1
Down-regulated	GO:0032459	regulation of protein oligomerization	1/77	38/13935	0.190095	0.519498	0.50489	CRYAB	1
Down-regulated	GO:0038179	neurotrophin signaling pathway	1/77	38/13935	0.190095	0.519498	0.50489	NTF3	1
Down-regulated	GO:0051489	regulation of filopodium assembly	1/77	38/13935	0.190095	0.519498	0.50489	PALM	1
Down-regulated	GO:0055081	anion homeostasis	1/77	38/13935	0.190095	0.519498	0.50489	CKB	1
Down-regulated	GO:0060042	retina morphogenesis in camera-type eye	1/77	38/13935	0.190095	0.519498	0.50489	LRP5	1
Down-regulated	GO:0060986	endocrine hormone secretion	1/77	38/13935	0.190095	0.519498	0.50489	INHA	1
Down-regulated	GO:0070192	chromosome organization involved in meiotic cell cycle	1/77	38/13935	0.190095	0.519498	0.50489	RNF212	1
Down-regulated	GO:0097300	programmed necrotic cell death	1/77	38/13935	0.190095	0.519498	0.50489	BOK	1
Down-regulated	GO:1901214	regulation of neuron death	3/77	274/13935	0.193093	0.524944	0.510183	BOK/CRLF1/TYRO3	3
Down-regulated	GO:0072330	monocarboxylic acid biosynthetic process	3/77	275/13935	0.194498	0.524944	0.510183	AKR1C3/NR1D1/PGAM2	3
Down-regulated	GO:0003254	regulation of membrane depolarization	1/77	39/13935	0.194582	0.524944	0.510183	BOK	1
Down-regulated	GO:0006111	regulation of gluconeogenesis	1/77	39/13935	0.194582	0.524944	0.510183	NR1D1	1
Down-regulated	GO:0006509	membrane protein ectodomain proteolysis	1/77	39/13935	0.194582	0.524944	0.510183	PACSIN3	1
Down-regulated	GO:0043124	negative regulation of I-kappaB kinase/NF-kappaB signaling	1/77	39/13935	0.194582	0.524944	0.510183	NR1D1	1
Down-regulated	GO:0050885	neuromuscular process controlling balance	1/77	39/13935	0.194582	0.524944	0.510183	RAC3	1
Down-regulated	GO:0048017	inositol lipid-mediated signaling	2/77	147/13935	0.195061	0.525275	0.510504	NTF3/TYRO3	2
Down-regulated	GO:0032147	activation of protein kinase activity	3/77	276/13935	0.195906	0.526586	0.511779	C1QTNF2/CARD10/NTF3	3
Down-regulated	GO:0009994	oocyte differentiation	1/77	40/13935	0.199045	0.528277	0.513421	YBX2	1
Down-regulated	GO:0010863	positive regulation of phospholipase C activity	1/77	40/13935	0.199045	0.528277	0.513421	NTF3	1
Down-regulated	GO:0030225	macrophage differentiation	1/77	40/13935	0.199045	0.528277	0.513421	INHA	1
Down-regulated	GO:0042743	hydrogen peroxide metabolic process	1/77	40/13935	0.199045	0.528277	0.513421	TPO	1
Down-regulated	GO:0045668	negative regulation of osteoblast differentiation	1/77	40/13935	0.199045	0.528277	0.513421	LRP5	1
Down-regulated	GO:0086009	membrane repolarization	1/77	40/13935	0.199045	0.528277	0.513421	SCN4B	1
Down-regulated	GO:0097366	response to bronchodilator	1/77	40/13935	0.199045	0.528277	0.513421	PPP1R1B	1
Down-regulated	GO:0042551	neuron maturation	1/77	41/13935	0.203484	0.536192	0.521114	RAC3	1
Down-regulated	GO:0050999	regulation of nitric-oxide synthase activity	1/77	41/13935	0.203484	0.536192	0.521114	S100A1	1
Down-regulated	GO:0051187	cofactor catabolic process	1/77	41/13935	0.203484	0.536192	0.521114	TPO	1
Down-regulated	GO:2000351	regulation of endothelial cell apoptotic process	1/77	41/13935	0.203484	0.536192	0.521114	AKR1C3	1
Down-regulated	GO:0043410	positive regulation of MAPK cascade	4/77	424/13935	0.206904	0.536311	0.52123	C1QTNF2/IGF2/NDRG4/NTF3	4
Down-regulated	GO:0002762	negative regulation of myeloid leukocyte differentiation	1/77	42/13935	0.207898	0.536311	0.52123	INHA	1
Down-regulated	GO:0010463	mesenchymal cell proliferation	1/77	42/13935	0.207898	0.536311	0.52123	LRP5	1
Down-regulated	GO:0030834	regulation of actin filament depolymerization	1/77	42/13935	0.207898	0.536311	0.52123	SPTB	1
Down-regulated	GO:0030837	negative regulation of actin filament polymerization	1/77	42/13935	0.207898	0.536311	0.52123	SPTB	1
Down-regulated	GO:0032456	endocytic recycling	1/77	42/13935	0.207898	0.536311	0.52123	NDRG4	1
Down-regulated	GO:0032757	positive regulation of interleukin-8 production	1/77	42/13935	0.207898	0.536311	0.52123	IL17D	1
Down-regulated	GO:0034656	nucleobase-containing small molecule catabolic process	1/77	42/13935	0.207898	0.536311	0.52123	ENTPD3	1
Down-regulated	GO:0045620	negative regulation of lymphocyte differentiation	1/77	42/13935	0.207898	0.536311	0.52123	INHA	1
Down-regulated	GO:0051055	negative regulation of lipid biosynthetic process	1/77	42/13935	0.207898	0.536311	0.52123	AKR1C3	1
Down-regulated	GO:1900274	regulation of phospholipase C activity	1/77	42/13935	0.207898	0.536311	0.52123	NTF3	1
Down-regulated	GO:1901028	regulation of mitochondrial outer membrane permeabilization involved in apoptotic signaling pathway	1/77	42/13935	0.207898	0.536311	0.52123	BOK	1
Down-regulated	GO:0071214	cellular response to abiotic stimulus	3/77	285/13935	0.208688	0.536469	0.521384	ADIRF/CRYAB/PALM	3
Down-regulated	GO:0104004	cellular response to environmental stimulus	3/77	285/13935	0.208688	0.536469	0.521384	ADIRF/CRYAB/PALM	3
Down-regulated	GO:0009636	response to toxic substance	4/77	426/13935	0.209206	0.536865	0.521768	ADIRF/CRYAB/PPP1R1B/TPO	4
Down-regulated	GO:0002218	activation of innate immune response	3/77	286/13935	0.21012	0.538272	0.523136	NR1D1/S100A1/TYRO3	3
Down-regulated	GO:0035272	exocrine system development	1/77	43/13935	0.212288	0.539139	0.523978	IGF2	1
Down-regulated	GO:0045744	negative regulation of G protein-coupled receptor signaling pathway	1/77	43/13935	0.212288	0.539139	0.523978	PALM	1
Down-regulated	GO:0048016	inositol phosphate-mediated signaling	1/77	43/13935	0.212288	0.539139	0.523978	ADGRB2	1
Down-regulated	GO:0060711	labyrinthine layer development	1/77	43/13935	0.212288	0.539139	0.523978	PLCD3	1
Down-regulated	GO:0071622	regulation of granulocyte chemotaxis	1/77	43/13935	0.212288	0.539139	0.523978	THBS4	1
Down-regulated	GO:0022900	electron transport chain	2/77	156/13935	0.213207	0.539611	0.524437	COX7A1/PHGDH	2
Down-regulated	GO:0051321	meiotic cell cycle	2/77	156/13935	0.213207	0.539611	0.524437	HSPA2/RNF212	2
Down-regulated	GO:0050678	regulation of epithelial cell proliferation	3/77	289/13935	0.21443	0.541775	0.52654	LIMS2/NR1D1/THBS4	3
Down-regulated	GO:0033628	regulation of cell adhesion mediated by integrin	1/77	44/13935	0.216654	0.542741	0.527479	RAC3	1
Down-regulated	GO:0046456	icosanoid biosynthetic process	1/77	44/13935	0.216654	0.542741	0.527479	AKR1C3	1
Down-regulated	GO:0048662	negative regulation of smooth muscle cell proliferation	1/77	44/13935	0.216654	0.542741	0.527479	NDRG4	1
Down-regulated	GO:0060038	cardiac muscle cell proliferation	1/77	44/13935	0.216654	0.542741	0.527479	NDRG4	1
Down-regulated	GO:0071806	protein transmembrane transport	1/77	44/13935	0.216654	0.542741	0.527479	AZGP1	1
Down-regulated	GO:1901292	nucleoside phosphate catabolic process	2/77	158/13935	0.217263	0.542881	0.527615	ENTPD3/PGAM2	2
Down-regulated	GO:0001101	response to acid chemical	3/77	292/13935	0.218759	0.542881	0.527615	AKR1C1/AKR1C2/AKR1C3	3
Down-regulated	GO:0051783	regulation of nuclear division	2/77	159/13935	0.219294	0.542881	0.527615	IGF2/LRP5	2
Down-regulated	GO:0006984	ER-nucleus signaling pathway	1/77	45/13935	0.220996	0.542881	0.527615	BOK	1
Down-regulated	GO:0009066	aspartate family amino acid metabolic process	1/77	45/13935	0.220996	0.542881	0.527615	PHGDH	1
Down-regulated	GO:0010596	negative regulation of endothelial cell migration	1/77	45/13935	0.220996	0.542881	0.527615	CARD10	1
Down-regulated	GO:0021872	forebrain generation of neurons	1/77	45/13935	0.220996	0.542881	0.527615	RAC3	1
Down-regulated	GO:0030042	actin filament depolymerization	1/77	45/13935	0.220996	0.542881	0.527615	SPTB	1
Down-regulated	GO:0061900	glial cell activation	1/77	45/13935	0.220996	0.542881	0.527615	NR1D1	1
Down-regulated	GO:0086002	cardiac muscle cell action potential involved in contraction	1/77	45/13935	0.220996	0.542881	0.527615	SCN4B	1
Down-regulated	GO:1902305	regulation of sodium ion transmembrane transport	1/77	45/13935	0.220996	0.542881	0.527615	SCN4B	1
Down-regulated	GO:0043405	regulation of MAP kinase activity	3/77	295/13935	0.223107	0.542881	0.527615	C1QTNF2/DUSP14/NTF3	3
Down-regulated	GO:0001541	ovarian follicle development	1/77	46/13935	0.225315	0.542881	0.527615	INHA	1
Down-regulated	GO:0001947	heart looping	1/77	46/13935	0.225315	0.542881	0.527615	NDRG4	1
Down-regulated	GO:0002090	regulation of receptor internalization	1/77	46/13935	0.225315	0.542881	0.527615	NTF3	1
Down-regulated	GO:0031648	protein destabilization	1/77	46/13935	0.225315	0.542881	0.527615	NR1D1	1
Down-regulated	GO:0048260	positive regulation of receptor-mediated endocytosis	1/77	46/13935	0.225315	0.542881	0.527615	NTF3	1
Down-regulated	GO:0070265	necrotic cell death	1/77	46/13935	0.225315	0.542881	0.527615	BOK	1
Down-regulated	GO:0120163	negative regulation of cold-induced thermogenesis	1/77	46/13935	0.225315	0.542881	0.527615	NR1D1	1
Down-regulated	GO:2000377	regulation of reactive oxygen species metabolic process	2/77	162/13935	0.225396	0.542881	0.527615	AKR1C3/CRYAB	2
Down-regulated	GO:0016052	carbohydrate catabolic process	2/77	163/13935	0.227434	0.542881	0.527615	LRP5/PGAM2	2
Down-regulated	GO:0043112	receptor metabolic process	2/77	163/13935	0.227434	0.542881	0.527615	NR1D1/NTF3	2
Down-regulated	GO:0071478	cellular response to radiation	2/77	163/13935	0.227434	0.542881	0.527615	ADIRF/CRYAB	2
Down-regulated	GO:0071902	positive regulation of protein serine/threonine kinase activity	3/77	298/13935	0.227473	0.542881	0.527615	C1QTNF2/IGF2/NTF3	3
Down-regulated	GO:0046890	regulation of lipid biosynthetic process	2/77	164/13935	0.229472	0.542881	0.527615	AKR1C3/NR1D1	2
Down-regulated	GO:0007193	adenylate cyclase-inhibiting G protein-coupled receptor signaling pathway	1/77	47/13935	0.22961	0.542881	0.527615	PALM	1
Down-regulated	GO:0050732	negative regulation of peptidyl-tyrosine phosphorylation	1/77	47/13935	0.22961	0.542881	0.527615	NTF3	1
Down-regulated	GO:0050795	regulation of behavior	1/77	47/13935	0.22961	0.542881	0.527615	NR1D1	1
Down-regulated	GO:0051353	positive regulation of oxidoreductase activity	1/77	47/13935	0.22961	0.542881	0.527615	S100A1	1
Down-regulated	GO:0061178	regulation of insulin secretion involved in cellular response to glucose stimulus	1/77	47/13935	0.22961	0.542881	0.527615	NR1D1	1
Down-regulated	GO:0072577	endothelial cell apoptotic process	1/77	47/13935	0.22961	0.542881	0.527615	AKR1C3	1
Down-regulated	GO:0086065	cell communication involved in cardiac conduction	1/77	47/13935	0.22961	0.542881	0.527615	SCN4B	1
Down-regulated	GO:1900024	regulation of substrate adhesion-dependent cell spreading	1/77	47/13935	0.22961	0.542881	0.527615	RAC3	1
Down-regulated	GO:1901607	alpha-amino acid biosynthetic process	1/77	47/13935	0.22961	0.542881	0.527615	PHGDH	1
Down-regulated	GO:1901880	negative regulation of protein depolymerization	1/77	47/13935	0.22961	0.542881	0.527615	SPTB	1
Down-regulated	GO:0006636	unsaturated fatty acid biosynthetic process	1/77	48/13935	0.233881	0.547705	0.532304	AKR1C3	1
Down-regulated	GO:0009435	NAD biosynthetic process	1/77	48/13935	0.233881	0.547705	0.532304	PGAM2	1
Down-regulated	GO:0032781	positive regulation of ATPase activity	1/77	48/13935	0.233881	0.547705	0.532304	HSPA2	1
Down-regulated	GO:0046324	regulation of glucose import	1/77	48/13935	0.233881	0.547705	0.532304	C1QTNF2	1
Down-regulated	GO:0046626	regulation of insulin receptor signaling pathway	1/77	48/13935	0.233881	0.547705	0.532304	IGF2	1
Down-regulated	GO:0061371	determination of heart left/right asymmetry	1/77	48/13935	0.233881	0.547705	0.532304	NDRG4	1
Down-regulated	GO:0042391	regulation of membrane potential	3/77	303/13935	0.234787	0.548926	0.53349	BOK/MPP2/SCN4B	3
Down-regulated	GO:0006631	fatty acid metabolic process	3/77	304/13935	0.236255	0.548926	0.53349	AKR1C2/AKR1C3/C1QTNF2	3
Down-regulated	GO:0048738	cardiac muscle tissue development	2/77	168/13935	0.23764	0.548926	0.53349	NDRG4/SORBS2	2
Down-regulated	GO:1901654	response to ketone	2/77	168/13935	0.23764	0.548926	0.53349	AKR1C2/AKR1C3	2
Down-regulated	GO:0010823	negative regulation of mitochondrion organization	1/77	49/13935	0.238129	0.548926	0.53349	BOK	1
Down-regulated	GO:0033555	multicellular organismal response to stress	1/77	49/13935	0.238129	0.548926	0.53349	THBS4	1
Down-regulated	GO:0048008	platelet-derived growth factor receptor signaling pathway	1/77	49/13935	0.238129	0.548926	0.53349	NDRG4	1
Down-regulated	GO:0051965	positive regulation of synapse assembly	1/77	49/13935	0.238129	0.548926	0.53349	ADGRB2	1
Down-regulated	GO:1901616	organic hydroxy compound catabolic process	1/77	49/13935	0.238129	0.548926	0.53349	AKR1C3	1
Down-regulated	GO:2000378	negative regulation of reactive oxygen species metabolic process	1/77	49/13935	0.238129	0.548926	0.53349	CRYAB	1
Down-regulated	GO:0070997	neuron death	3/77	306/13935	0.239196	0.550525	0.535044	BOK/CRLF1/TYRO3	3
Down-regulated	GO:0006820	anion transport	4/77	452/13935	0.239782	0.550906	0.535414	AKR1C1/SLC25A10/SLC6A8/TTYH1	4
Down-regulated	GO:0002694	regulation of leukocyte activation	4/77	453/13935	0.240979	0.550906	0.535414	IGF2/INHA/NR1D1/TYRO3	4
Down-regulated	GO:0006826	iron ion transport	1/77	50/13935	0.242354	0.550906	0.535414	TTYH1	1
Down-regulated	GO:0021885	forebrain cell migration	1/77	50/13935	0.242354	0.550906	0.535414	TYRO3	1
Down-regulated	GO:0032515	negative regulation of phosphoprotein phosphatase activity	1/77	50/13935	0.242354	0.550906	0.535414	PPP1R1B	1
Down-regulated	GO:0045132	meiotic chromosome segregation	1/77	50/13935	0.242354	0.550906	0.535414	RNF212	1
Down-regulated	GO:0046686	response to cadmium ion	1/77	50/13935	0.242354	0.550906	0.535414	AKR1C3	1
Down-regulated	GO:0046888	negative regulation of hormone secretion	1/77	50/13935	0.242354	0.550906	0.535414	INHA	1
Down-regulated	GO:0050920	regulation of chemotaxis	2/77	172/13935	0.245824	0.552779	0.537235	NTF3/THBS4	2
Down-regulated	GO:0002042	cell migration involved in sprouting angiogenesis	1/77	51/13935	0.246555	0.552779	0.537235	CARD10	1
Down-regulated	GO:0010518	positive regulation of phospholipase activity	1/77	51/13935	0.246555	0.552779	0.537235	NTF3	1
Down-regulated	GO:0032768	regulation of monooxygenase activity	1/77	51/13935	0.246555	0.552779	0.537235	S100A1	1
Down-regulated	GO:0033013	tetrapyrrole metabolic process	1/77	51/13935	0.246555	0.552779	0.537235	TCN1	1
Down-regulated	GO:0045824	negative regulation of innate immune response	1/77	51/13935	0.246555	0.552779	0.537235	TYRO3	1
Down-regulated	GO:0051926	negative regulation of calcium ion transport	1/77	51/13935	0.246555	0.552779	0.537235	PACSIN3	1
Down-regulated	GO:0071384	cellular response to corticosteroid stimulus	1/77	51/13935	0.246555	0.552779	0.537235	AKR1C3	1
Down-regulated	GO:0097345	mitochondrial outer membrane permeabilization	1/77	51/13935	0.246555	0.552779	0.537235	BOK	1
Down-regulated	GO:0007610	behavior	4/77	458/13935	0.246989	0.552911	0.537363	NDRG4/NR1D1/PPP1R1B/THBS4	4
Down-regulated	GO:0045860	positive regulation of protein kinase activity	4/77	460/13935	0.249403	0.55706	0.541395	C1QTNF2/CARD10/IGF2/NTF3	4
Down-regulated	GO:0001894	tissue homeostasis	2/77	174/13935	0.24992	0.55706	0.541395	AZGP1/RAC3	2
Down-regulated	GO:0003143	embryonic heart tube morphogenesis	1/77	52/13935	0.250734	0.55706	0.541395	NDRG4	1
Down-regulated	GO:0070206	protein trimerization	1/77	52/13935	0.250734	0.55706	0.541395	C1QTNF2	1
Down-regulated	GO:1903078	positive regulation of protein localization to plasma membrane	1/77	52/13935	0.250734	0.55706	0.541395	ARHGEF16	1
Down-regulated	GO:0043281	regulation of cysteine-type endopeptidase activity involved in apoptotic process	2/77	175/13935	0.25197	0.557807	0.542121	BOK/CRYAB	2
Down-regulated	GO:0007281	germ cell development	2/77	176/13935	0.25402	0.557807	0.542121	HSPA2/YBX2	2
Down-regulated	GO:0007411	axon guidance	2/77	176/13935	0.25402	0.557807	0.542121	SEMA3B/SPTB	2
Down-regulated	GO:0006879	cellular iron ion homeostasis	1/77	53/13935	0.254889	0.557807	0.542121	SLC22A17	1
Down-regulated	GO:0031016	pancreas development	1/77	53/13935	0.254889	0.557807	0.542121	IGF2	1
Down-regulated	GO:0035773	insulin secretion involved in cellular response to glucose stimulus	1/77	53/13935	0.254889	0.557807	0.542121	NR1D1	1
Down-regulated	GO:0042531	positive regulation of tyrosine phosphorylation of STAT protein	1/77	53/13935	0.254889	0.557807	0.542121	CRLF1	1
Down-regulated	GO:0043030	regulation of macrophage activation	1/77	53/13935	0.254889	0.557807	0.542121	NR1D1	1
Down-regulated	GO:0070527	platelet aggregation	1/77	53/13935	0.254889	0.557807	0.542121	TYRO3	1
Down-regulated	GO:1902110	positive regulation of mitochondrial membrane permeability involved in apoptotic process	1/77	53/13935	0.254889	0.557807	0.542121	BOK	1
Down-regulated	GO:0097485	neuron projection guidance	2/77	178/13935	0.258121	0.557807	0.542121	SEMA3B/SPTB	2
Down-regulated	GO:0001836	release of cytochrome c from mitochondria	1/77	54/13935	0.259022	0.557807	0.542121	BOK	1
Down-regulated	GO:0002088	lens development in camera-type eye	1/77	54/13935	0.259022	0.557807	0.542121	CRYAB	1
Down-regulated	GO:0010332	response to gamma radiation	1/77	54/13935	0.259022	0.557807	0.542121	CRYAB	1
Down-regulated	GO:0032272	negative regulation of protein polymerization	1/77	54/13935	0.259022	0.557807	0.542121	SPTB	1
Down-regulated	GO:0040014	regulation of multicellular organism growth	1/77	54/13935	0.259022	0.557807	0.542121	IGF2	1
Down-regulated	GO:0043242	negative regulation of protein complex disassembly	1/77	54/13935	0.259022	0.557807	0.542121	SPTB	1
Down-regulated	GO:0045806	negative regulation of endocytosis	1/77	54/13935	0.259022	0.557807	0.542121	PACSIN3	1
Down-regulated	GO:0046323	glucose import	1/77	54/13935	0.259022	0.557807	0.542121	C1QTNF2	1
Down-regulated	GO:0070059	intrinsic apoptotic signaling pathway in response to endoplasmic reticulum stress	1/77	54/13935	0.259022	0.557807	0.542121	BOK	1
Down-regulated	GO:1902476	chloride transmembrane transport	1/77	54/13935	0.259022	0.557807	0.542121	TTYH1	1
Down-regulated	GO:0031348	negative regulation of defense response	2/77	180/13935	0.262223	0.559113	0.543391	NR1D1/TYRO3	2
Down-regulated	GO:0048545	response to steroid hormone	3/77	322/13935	0.262942	0.559113	0.543391	AKR1C3/ALDH3A1/NR1D1	3
Down-regulated	GO:0033619	membrane protein proteolysis	1/77	55/13935	0.263133	0.559113	0.543391	PACSIN3	1
Down-regulated	GO:0035308	negative regulation of protein dephosphorylation	1/77	55/13935	0.263133	0.559113	0.543391	PPP1R1B	1
Down-regulated	GO:0072347	response to anesthetic	1/77	55/13935	0.263133	0.559113	0.543391	PPP1R1B	1
Down-regulated	GO:0150076	neuroinflammatory response	1/77	55/13935	0.263133	0.559113	0.543391	NR1D1	1
Down-regulated	GO:1902686	mitochondrial outer membrane permeabilization involved in programmed cell death	1/77	55/13935	0.263133	0.559113	0.543391	BOK	1
Down-regulated	GO:0045787	positive regulation of cell cycle	3/77	323/13935	0.264437	0.559113	0.543391	HSPA2/IGF2/LRP5	3
Down-regulated	GO:0001895	retina homeostasis	1/77	56/13935	0.267221	0.559113	0.543391	AZGP1	1
Down-regulated	GO:0014855	striated muscle cell proliferation	1/77	56/13935	0.267221	0.559113	0.543391	NDRG4	1
Down-regulated	GO:0030101	natural killer cell activation	1/77	56/13935	0.267221	0.559113	0.543391	TYRO3	1
Down-regulated	GO:0032387	negative regulation of intracellular transport	1/77	56/13935	0.267221	0.559113	0.543391	CRYAB	1
Down-regulated	GO:0032922	circadian regulation of gene expression	1/77	56/13935	0.267221	0.559113	0.543391	NR1D1	1
Down-regulated	GO:0045669	positive regulation of osteoblast differentiation	1/77	56/13935	0.267221	0.559113	0.543391	LRP5	1
Down-regulated	GO:0055013	cardiac muscle cell development	1/77	56/13935	0.267221	0.559113	0.543391	SORBS2	1
Down-regulated	GO:0086003	cardiac muscle cell contraction	1/77	56/13935	0.267221	0.559113	0.543391	SCN4B	1
Down-regulated	GO:1900076	regulation of cellular response to insulin stimulus	1/77	56/13935	0.267221	0.559113	0.543391	IGF2	1
Down-regulated	GO:1902108	regulation of mitochondrial membrane permeability involved in apoptotic process	1/77	56/13935	0.267221	0.559113	0.543391	BOK	1
Down-regulated	GO:2001244	positive regulation of intrinsic apoptotic signaling pathway	1/77	56/13935	0.267221	0.559113	0.543391	BOK	1
Down-regulated	GO:2001259	positive regulation of cation channel activity	1/77	56/13935	0.267221	0.559113	0.543391	S100A1	1
Down-regulated	GO:0009064	glutamine family amino acid metabolic process	1/77	57/13935	0.271286	0.564413	0.548541	PHGDH	1
Down-regulated	GO:0030593	neutrophil chemotaxis	1/77	57/13935	0.271286	0.564413	0.548541	THBS4	1
Down-regulated	GO:0035794	positive regulation of mitochondrial membrane permeability	1/77	57/13935	0.271286	0.564413	0.548541	BOK	1
Down-regulated	GO:1905710	positive regulation of membrane permeability	1/77	57/13935	0.271286	0.564413	0.548541	BOK	1
Down-regulated	GO:0002532	production of molecular mediator involved in inflammatory response	1/77	58/13935	0.275329	0.566424	0.550496	IL17D	1
Down-regulated	GO:0014910	regulation of smooth muscle cell migration	1/77	58/13935	0.275329	0.566424	0.550496	NDRG4	1
Down-regulated	GO:0033627	cell adhesion mediated by integrin	1/77	58/13935	0.275329	0.566424	0.550496	RAC3	1
Down-regulated	GO:0042698	ovulation cycle	1/77	58/13935	0.275329	0.566424	0.550496	TYRO3	1
Down-regulated	GO:0045685	regulation of glial cell differentiation	1/77	58/13935	0.275329	0.566424	0.550496	NR1D1	1
Down-regulated	GO:0050907	detection of chemical stimulus involved in sensory perception	1/77	58/13935	0.275329	0.566424	0.550496	AZGP1	1
Down-regulated	GO:0071277	cellular response to calcium ion	1/77	58/13935	0.275329	0.566424	0.550496	AKR1C3	1
Down-regulated	GO:1904377	positive regulation of protein localization to cell periphery	1/77	58/13935	0.275329	0.566424	0.550496	ARHGEF16	1
Down-regulated	GO:0007584	response to nutrient	2/77	187/13935	0.276585	0.568215	0.552237	AKR1C3/ALDH3A1	2
Down-regulated	GO:0006855	drug transmembrane transport	1/77	59/13935	0.27935	0.569921	0.553894	SLC6A8	1
Down-regulated	GO:0010517	regulation of phospholipase activity	1/77	59/13935	0.27935	0.569921	0.553894	NTF3	1
Down-regulated	GO:0060193	positive regulation of lipase activity	1/77	59/13935	0.27935	0.569921	0.553894	NTF3	1
Down-regulated	GO:0097194	execution phase of apoptosis	1/77	59/13935	0.27935	0.569921	0.553894	BOK	1
Down-regulated	GO:2001023	regulation of response to drug	1/77	59/13935	0.27935	0.569921	0.553894	ADIRF	1
Down-regulated	GO:0050865	regulation of cell activation	4/77	486/13935	0.281224	0.571744	0.555667	IGF2/INHA/NR1D1/TYRO3	4
Down-regulated	GO:0045089	positive regulation of innate immune response	3/77	335/13935	0.28246	0.571744	0.555667	NR1D1/S100A1/TYRO3	3
Down-regulated	GO:0008016	regulation of heart contraction	2/77	190/13935	0.282739	0.571744	0.555667	S100A1/SCN4B	2
Down-regulated	GO:0010633	negative regulation of epithelial cell migration	1/77	60/13935	0.283349	0.571744	0.555667	CARD10	1
Down-regulated	GO:0032677	regulation of interleukin-8 production	1/77	60/13935	0.283349	0.571744	0.555667	IL17D	1
Down-regulated	GO:0048708	astrocyte differentiation	1/77	60/13935	0.283349	0.571744	0.555667	NR1D1	1
Down-regulated	GO:0050918	positive chemotaxis	1/77	60/13935	0.283349	0.571744	0.555667	NTF3	1
Down-regulated	GO:0086001	cardiac muscle cell action potential	1/77	60/13935	0.283349	0.571744	0.555667	SCN4B	1
Down-regulated	GO:0007276	gamete generation	4/77	490/13935	0.286182	0.574263	0.558114	HSPA2/PGAM2/TYRO3/YBX2	4
Down-regulated	GO:0034404	nucleobase-containing small molecule biosynthetic process	2/77	192/13935	0.286839	0.574263	0.558114	ENTPD3/PGAM2	2
Down-regulated	GO:0003333	amino acid transmembrane transport	1/77	61/13935	0.287326	0.574263	0.558114	SLC6A8	1
Down-regulated	GO:0030279	negative regulation of ossification	1/77	61/13935	0.287326	0.574263	0.558114	LRP5	1
Down-regulated	GO:0034103	regulation of tissue remodeling	1/77	61/13935	0.287326	0.574263	0.558114	THBS4	1
Down-regulated	GO:0035050	embryonic heart tube development	1/77	61/13935	0.287326	0.574263	0.558114	NDRG4	1
Down-regulated	GO:0055006	cardiac cell development	1/77	61/13935	0.287326	0.574263	0.558114	SORBS2	1
Down-regulated	GO:0050673	epithelial cell proliferation	3/77	339/13935	0.288496	0.574374	0.558223	LIMS2/NR1D1/THBS4	3
Down-regulated	GO:0001649	osteoblast differentiation	2/77	193/13935	0.288888	0.574374	0.558223	IGF2/LRP5	2
Down-regulated	GO:0006816	calcium ion transport	3/77	340/13935	0.290007	0.574374	0.558223	HSPA2/PACSIN3/S100A1	3
Down-regulated	GO:0030072	peptide hormone secretion	2/77	194/13935	0.290937	0.574374	0.558223	LTBP4/NR1D1	2
Down-regulated	GO:0010827	regulation of glucose transmembrane transport	1/77	62/13935	0.291281	0.574374	0.558223	C1QTNF2	1
Down-regulated	GO:0019674	NAD metabolic process	1/77	62/13935	0.291281	0.574374	0.558223	PGAM2	1
Down-regulated	GO:0032418	lysosome localization	1/77	62/13935	0.291281	0.574374	0.558223	MAP6	1
Down-regulated	GO:0043407	negative regulation of MAP kinase activity	1/77	62/13935	0.291281	0.574374	0.558223	DUSP14	1
Down-regulated	GO:0043647	inositol phosphate metabolic process	1/77	62/13935	0.291281	0.574374	0.558223	PLCD3	1
Down-regulated	GO:1901879	regulation of protein depolymerization	1/77	62/13935	0.291281	0.574374	0.558223	SPTB	1
Down-regulated	GO:0033674	positive regulation of kinase activity	4/77	496/13935	0.293645	0.57826	0.562	C1QTNF2/CARD10/IGF2/NTF3	4
Down-regulated	GO:0097305	response to alcohol	2/77	196/13935	0.295032	0.57826	0.562	AKR1C2/AKR1C3	2
Down-regulated	GO:0014909	smooth muscle cell migration	1/77	63/13935	0.295215	0.57826	0.562	NDRG4	1
Down-regulated	GO:0048477	oogenesis	1/77	63/13935	0.295215	0.57826	0.562	YBX2	1
Down-regulated	GO:0060291	long-term synaptic potentiation	1/77	63/13935	0.295215	0.57826	0.562	MPP2	1
Down-regulated	GO:2000116	regulation of cysteine-type endopeptidase activity	2/77	197/13935	0.297079	0.581139	0.564797	BOK/CRYAB	2
Down-regulated	GO:0019216	regulation of lipid metabolic process	3/77	346/13935	0.299085	0.581285	0.56494	AKR1C3/C1QTNF2/NR1D1	3
Down-regulated	GO:0021954	central nervous system neuron development	1/77	64/13935	0.299127	0.581285	0.56494	RAC3	1
Down-regulated	GO:0042278	purine nucleoside metabolic process	1/77	64/13935	0.299127	0.581285	0.56494	MACROD1	1
Down-regulated	GO:0042509	regulation of tyrosine phosphorylation of STAT protein	1/77	64/13935	0.299127	0.581285	0.56494	CRLF1	1
Down-regulated	GO:1901992	positive regulation of mitotic cell cycle phase transition	1/77	64/13935	0.299127	0.581285	0.56494	HSPA2	1
Down-regulated	GO:0002028	regulation of sodium ion transport	1/77	65/13935	0.303018	0.58807	0.571534	SCN4B	1
Down-regulated	GO:0001558	regulation of cell growth	3/77	349/13935	0.303631	0.588484	0.571936	CRYAB/KIF26A/LTBP4	3
Down-regulated	GO:0023061	signal release	3/77	350/13935	0.305147	0.590137	0.573542	INHA/LTBP4/NR1D1	3
Down-regulated	GO:0007260	tyrosine phosphorylation of STAT protein	1/77	66/13935	0.306887	0.590137	0.573542	CRLF1	1
Down-regulated	GO:0032637	interleukin-8 production	1/77	66/13935	0.306887	0.590137	0.573542	IL17D	1
Down-regulated	GO:0043462	regulation of ATPase activity	1/77	66/13935	0.306887	0.590137	0.573542	HSPA2	1
Down-regulated	GO:0046889	positive regulation of lipid biosynthetic process	1/77	66/13935	0.306887	0.590137	0.573542	NR1D1	1
Down-regulated	GO:0046902	regulation of mitochondrial membrane permeability	1/77	66/13935	0.306887	0.590137	0.573542	BOK	1
Down-regulated	GO:0007611	learning or memory	2/77	202/13935	0.3073	0.59016	0.573565	NDRG4/PPP1R1B	2
Down-regulated	GO:0046434	organophosphate catabolic process	2/77	203/13935	0.309341	0.591763	0.575122	ENTPD3/PGAM2	2
Down-regulated	GO:0008652	cellular amino acid biosynthetic process	1/77	67/13935	0.310735	0.591763	0.575122	PHGDH	1
Down-regulated	GO:0022600	digestive system process	1/77	67/13935	0.310735	0.591763	0.575122	AKR1C1	1
Down-regulated	GO:0051881	regulation of mitochondrial membrane potential	1/77	67/13935	0.310735	0.591763	0.575122	BOK	1
Down-regulated	GO:1990266	neutrophil migration	1/77	67/13935	0.310735	0.591763	0.575122	THBS4	1
Down-regulated	GO:2000177	regulation of neural precursor cell proliferation	1/77	67/13935	0.310735	0.591763	0.575122	LIMS2	1
Down-regulated	GO:0060249	anatomical structure homeostasis	3/77	354/13935	0.311216	0.591763	0.575122	AZGP1/RAC3/TYRO3	3
Down-regulated	GO:0000302	response to reactive oxygen species	2/77	205/13935	0.31342	0.591763	0.575122	AKR1C3/CRYAB	2
Down-regulated	GO:0046883	regulation of hormone secretion	2/77	205/13935	0.31342	0.591763	0.575122	INHA/NR1D1	2
Down-regulated	GO:0051146	striated muscle cell differentiation	2/77	205/13935	0.31342	0.591763	0.575122	IGF2/SORBS2	2
Down-regulated	GO:1901617	organic hydroxy compound biosynthetic process	2/77	205/13935	0.31342	0.591763	0.575122	AKR1C3/NR1D1	2
Down-regulated	GO:0006446	regulation of translational initiation	1/77	68/13935	0.314562	0.591763	0.575122	CTIF	1
Down-regulated	GO:0043154	negative regulation of cysteine-type endopeptidase activity involved in apoptotic process	1/77	68/13935	0.314562	0.591763	0.575122	CRYAB	1
Down-regulated	GO:0046427	positive regulation of JAK-STAT cascade	1/77	68/13935	0.314562	0.591763	0.575122	CRLF1	1
Down-regulated	GO:0050886	endocrine process	1/77	68/13935	0.314562	0.591763	0.575122	INHA	1
Down-regulated	GO:0055072	iron ion homeostasis	1/77	68/13935	0.314562	0.591763	0.575122	SLC22A17	1
Down-regulated	GO:0090596	sensory organ morphogenesis	2/77	207/13935	0.317495	0.596517	0.579743	KCNQ4/LRP5	2
Down-regulated	GO:0071479	cellular response to ionizing radiation	1/77	69/13935	0.318368	0.597397	0.580598	CRYAB	1
Down-regulated	GO:0097237	cellular response to toxic substance	2/77	208/13935	0.31953	0.598813	0.581975	ADIRF/TPO	2
Down-regulated	GO:0015711	organic anion transport	3/77	361/13935	0.321847	0.599914	0.583045	AKR1C1/SLC25A10/SLC6A8	3
Down-regulated	GO:0021510	spinal cord development	1/77	70/13935	0.322154	0.599914	0.583045	PHGDH	1
Down-regulated	GO:0034109	homotypic cell-cell adhesion	1/77	70/13935	0.322154	0.599914	0.583045	TYRO3	1
Down-regulated	GO:0045833	negative regulation of lipid metabolic process	1/77	70/13935	0.322154	0.599914	0.583045	AKR1C3	1
Down-regulated	GO:1900182	positive regulation of protein localization to nucleus	1/77	70/13935	0.322154	0.599914	0.583045	CARD10	1
Down-regulated	GO:0006839	mitochondrial transport	2/77	210/13935	0.323596	0.60184	0.584916	BOK/SLC25A10	2
Down-regulated	GO:0030301	cholesterol transport	1/77	71/13935	0.325918	0.603871	0.58689	AKR1C1	1
Down-regulated	GO:1901224	positive regulation of NIK/NF-kappaB signaling	1/77	71/13935	0.325918	0.603871	0.58689	CARD10	1
Down-regulated	GO:1904894	positive regulation of STAT cascade	1/77	71/13935	0.325918	0.603871	0.58689	CRLF1	1
Down-regulated	GO:0003300	cardiac muscle hypertrophy	1/77	72/13935	0.329662	0.609275	0.592142	SORBS2	1
Down-regulated	GO:0016925	protein sumoylation	1/77	72/13935	0.329662	0.609275	0.592142	RNF212	1
Down-regulated	GO:0060047	heart contraction	2/77	214/13935	0.331711	0.609917	0.592766	S100A1/SCN4B	2
Down-regulated	GO:0006821	chloride transport	1/77	73/13935	0.333385	0.609917	0.592766	TTYH1	1
Down-regulated	GO:0006890	retrograde vesicle-mediated transport, Golgi to ER	1/77	73/13935	0.333385	0.609917	0.592766	KIF26A	1
Down-regulated	GO:0006919	activation of cysteine-type endopeptidase activity involved in apoptotic process	1/77	73/13935	0.333385	0.609917	0.592766	BOK	1
Down-regulated	GO:0014068	positive regulation of phosphatidylinositol 3-kinase signaling	1/77	73/13935	0.333385	0.609917	0.592766	NTF3	1
Down-regulated	GO:0060079	excitatory postsynaptic potential	1/77	73/13935	0.333385	0.609917	0.592766	MPP2	1
Down-regulated	GO:0072332	intrinsic apoptotic signaling pathway by p53 class mediator	1/77	73/13935	0.333385	0.609917	0.592766	BOK	1
Down-regulated	GO:0090559	regulation of membrane permeability	1/77	73/13935	0.333385	0.609917	0.592766	BOK	1
Down-regulated	GO:0071383	cellular response to steroid hormone stimulus	2/77	215/13935	0.333736	0.609917	0.592766	AKR1C3/NR1D1	2
Down-regulated	GO:0014897	striated muscle hypertrophy	1/77	74/13935	0.337088	0.613759	0.5965	SORBS2	1
Down-regulated	GO:0019217	regulation of fatty acid metabolic process	1/77	74/13935	0.337088	0.613759	0.5965	C1QTNF2	1
Down-regulated	GO:0032755	positive regulation of interleukin-6 production	1/77	74/13935	0.337088	0.613759	0.5965	IL17D	1
Down-regulated	GO:0045638	negative regulation of myeloid cell differentiation	1/77	75/13935	0.340771	0.618934	0.601529	INHA	1
Down-regulated	GO:2000117	negative regulation of cysteine-type endopeptidase activity	1/77	75/13935	0.340771	0.618934	0.601529	CRYAB	1
Down-regulated	GO:0051249	regulation of lymphocyte activation	3/77	375/13935	0.343121	0.62167	0.604189	IGF2/INHA/TYRO3	3
Down-regulated	GO:0070838	divalent metal ion transport	3/77	375/13935	0.343121	0.62167	0.604189	HSPA2/PACSIN3/S100A1	3
Down-regulated	GO:0014896	muscle hypertrophy	1/77	76/13935	0.344433	0.622515	0.60501	SORBS2	1
Down-regulated	GO:1900034	regulation of cellular response to heat	1/77	76/13935	0.344433	0.622515	0.60501	CRYAB	1
Down-regulated	GO:0090287	regulation of cellular response to growth factor stimulus	2/77	221/13935	0.345849	0.624309	0.606753	LTBP4/NTF3	2
Down-regulated	GO:0033138	positive regulation of peptidyl-serine phosphorylation	1/77	77/13935	0.348075	0.624501	0.60694	NTF3	1
Down-regulated	GO:0046916	cellular transition metal ion homeostasis	1/77	77/13935	0.348075	0.624501	0.60694	SLC22A17	1
Down-regulated	GO:0048709	oligodendrocyte differentiation	1/77	77/13935	0.348075	0.624501	0.60694	BOK	1
Down-regulated	GO:0060191	regulation of lipase activity	1/77	77/13935	0.348075	0.624501	0.60694	NTF3	1
Down-regulated	GO:1901989	positive regulation of cell cycle phase transition	1/77	77/13935	0.348075	0.624501	0.60694	HSPA2	1
Down-regulated	GO:0003015	heart process	2/77	223/13935	0.349872	0.62599	0.608387	S100A1/SCN4B	2
Down-regulated	GO:0002027	regulation of heart rate	1/77	78/13935	0.351698	0.62599	0.608387	SCN4B	1
Down-regulated	GO:0008585	female gonad development	1/77	78/13935	0.351698	0.62599	0.608387	INHA	1
Down-regulated	GO:0018958	phenol-containing compound metabolic process	1/77	78/13935	0.351698	0.62599	0.608387	TPO	1
Down-regulated	GO:1905897	regulation of response to endoplasmic reticulum stress	1/77	78/13935	0.351698	0.62599	0.608387	BOK	1
Down-regulated	GO:0021700	developmental maturation	2/77	224/13935	0.35188	0.62599	0.608387	PALM/RAC3	2
Down-regulated	GO:0048872	homeostasis of number of cells	2/77	224/13935	0.35188	0.62599	0.608387	INHA/RAC3	2
Down-regulated	GO:1903522	regulation of blood circulation	2/77	225/13935	0.353887	0.6288	0.611118	S100A1/SCN4B	2
Down-regulated	GO:0006767	water-soluble vitamin metabolic process	1/77	79/13935	0.3553	0.629035	0.611346	TCN1	1
Down-regulated	GO:0045778	positive regulation of ossification	1/77	79/13935	0.3553	0.629035	0.611346	LRP5	1
Down-regulated	GO:0099565	chemical synaptic transmission, postsynaptic	1/77	79/13935	0.3553	0.629035	0.611346	MPP2	1
Down-regulated	GO:0030100	regulation of endocytosis	2/77	227/13935	0.357893	0.630829	0.61309	NTF3/PACSIN3	2
Down-regulated	GO:0072659	protein localization to plasma membrane	2/77	227/13935	0.357893	0.630829	0.61309	ARHGEF16/PALM	2
Down-regulated	GO:0140014	mitotic nuclear division	2/77	227/13935	0.357893	0.630829	0.61309	IGF2/LRP5	2
Down-regulated	GO:0015918	sterol transport	1/77	80/13935	0.358883	0.630829	0.61309	AKR1C1	1
Down-regulated	GO:0042472	inner ear morphogenesis	1/77	80/13935	0.358883	0.630829	0.61309	KCNQ4	1
Down-regulated	GO:0060349	bone morphogenesis	1/77	80/13935	0.358883	0.630829	0.61309	LRP5	1
Down-regulated	GO:0002690	positive regulation of leukocyte chemotaxis	1/77	81/13935	0.362446	0.632563	0.614775	THBS4	1
Down-regulated	GO:0007009	plasma membrane organization	1/77	81/13935	0.362446	0.632563	0.614775	PACSIN3	1
Down-regulated	GO:0031532	actin cytoskeleton reorganization	1/77	81/13935	0.362446	0.632563	0.614775	NTF3	1
Down-regulated	GO:0042102	positive regulation of T cell proliferation	1/77	81/13935	0.362446	0.632563	0.614775	IGF2	1
Down-regulated	GO:0051591	response to cAMP	1/77	81/13935	0.362446	0.632563	0.614775	ALDH3A1	1
Down-regulated	GO:0071621	granulocyte chemotaxis	1/77	81/13935	0.362446	0.632563	0.614775	THBS4	1
Down-regulated	GO:0043406	positive regulation of MAP kinase activity	2/77	230/13935	0.363887	0.633493	0.615679	C1QTNF2/NTF3	2
Down-regulated	GO:0006835	dicarboxylic acid transport	1/77	82/13935	0.365989	0.633493	0.615679	SLC25A10	1
Down-regulated	GO:0042116	macrophage activation	1/77	82/13935	0.365989	0.633493	0.615679	NR1D1	1
Down-regulated	GO:0043535	regulation of blood vessel endothelial cell migration	1/77	82/13935	0.365989	0.633493	0.615679	CARD10	1
Down-regulated	GO:0046545	development of primary female sexual characteristics	1/77	82/13935	0.365989	0.633493	0.615679	INHA	1
Down-regulated	GO:0048259	regulation of receptor-mediated endocytosis	1/77	82/13935	0.365989	0.633493	0.615679	NTF3	1
Down-regulated	GO:0051261	protein depolymerization	1/77	82/13935	0.365989	0.633493	0.615679	SPTB	1
Down-regulated	GO:0048562	embryonic organ morphogenesis	2/77	232/13935	0.367872	0.635258	0.617394	KCNQ4/NDRG4	2
Down-regulated	GO:0060326	cell chemotaxis	2/77	232/13935	0.367872	0.635258	0.617394	ARHGEF16/THBS4	2
Down-regulated	GO:0001938	positive regulation of endothelial cell proliferation	1/77	83/13935	0.369513	0.635857	0.617976	THBS4	1
Down-regulated	GO:0021549	cerebellum development	1/77	83/13935	0.369513	0.635857	0.617976	CKB	1
Down-regulated	GO:0062014	negative regulation of small molecule metabolic process	1/77	83/13935	0.369513	0.635857	0.617976	AKR1C3	1
Down-regulated	GO:0030336	negative regulation of cell migration	2/77	234/13935	0.371847	0.636681	0.618777	CARD10/NDRG4	2
Down-regulated	GO:0031668	cellular response to extracellular stimulus	2/77	234/13935	0.371847	0.636681	0.618777	AKR1C3/KIF26A	2
Down-regulated	GO:0032649	regulation of interferon-gamma production	1/77	84/13935	0.373018	0.636681	0.618777	INHA	1
Down-regulated	GO:0043279	response to alkaloid	1/77	84/13935	0.373018	0.636681	0.618777	PPP1R1B	1
Down-regulated	GO:0051341	regulation of oxidoreductase activity	1/77	84/13935	0.373018	0.636681	0.618777	S100A1	1
Down-regulated	GO:0051963	regulation of synapse assembly	1/77	84/13935	0.373018	0.636681	0.618777	ADGRB2	1
Down-regulated	GO:1902106	negative regulation of leukocyte differentiation	1/77	84/13935	0.373018	0.636681	0.618777	INHA	1
Down-regulated	GO:0006979	response to oxidative stress	3/77	396/13935	0.374946	0.636728	0.618823	AKR1C3/CRYAB/TPO	3
Down-regulated	GO:0045088	regulation of innate immune response	3/77	396/13935	0.374946	0.636728	0.618823	NR1D1/S100A1/TYRO3	3
Down-regulated	GO:0050890	cognition	2/77	236/13935	0.375813	0.636728	0.618823	NDRG4/PPP1R1B	2
Down-regulated	GO:0001657	ureteric bud development	1/77	85/13935	0.376504	0.636728	0.618823	CRLF1	1
Down-regulated	GO:0009593	detection of chemical stimulus	1/77	85/13935	0.376504	0.636728	0.618823	AZGP1	1
Down-regulated	GO:0031109	microtubule polymerization or depolymerization	1/77	85/13935	0.376504	0.636728	0.618823	CRYAB	1
Down-regulated	GO:0050905	neuromuscular process	1/77	85/13935	0.376504	0.636728	0.618823	RAC3	1
Down-regulated	GO:0120162	positive regulation of cold-induced thermogenesis	1/77	85/13935	0.376504	0.636728	0.618823	YBX2	1
Down-regulated	GO:0006939	smooth muscle contraction	1/77	86/13935	0.37997	0.638194	0.620248	SMTN	1
Down-regulated	GO:0008543	fibroblast growth factor receptor signaling pathway	1/77	86/13935	0.37997	0.638194	0.620248	FGF22	1
Down-regulated	GO:0072163	mesonephric epithelium development	1/77	86/13935	0.37997	0.638194	0.620248	CRLF1	1
Down-regulated	GO:0072164	mesonephric tubule development	1/77	86/13935	0.37997	0.638194	0.620248	CRLF1	1
Down-regulated	GO:0098869	cellular oxidant detoxification	1/77	86/13935	0.37997	0.638194	0.620248	TPO	1
Down-regulated	GO:1901570	fatty acid derivative biosynthetic process	1/77	86/13935	0.37997	0.638194	0.620248	AKR1C3	1
Down-regulated	GO:0097327	response to antineoplastic agent	1/77	87/13935	0.383417	0.641556	0.623516	ADIRF	1
Down-regulated	GO:1904659	glucose transmembrane transport	1/77	87/13935	0.383417	0.641556	0.623516	C1QTNF2	1
Down-regulated	GO:2000379	positive regulation of reactive oxygen species metabolic process	1/77	87/13935	0.383417	0.641556	0.623516	AKR1C3	1
Down-regulated	GO:0022412	cellular process involved in reproduction in multicellular organism	2/77	240/13935	0.383714	0.641556	0.623516	HSPA2/YBX2	2
Down-regulated	GO:0034976	response to endoplasmic reticulum stress	2/77	241/13935	0.385683	0.643388	0.625296	BOK/THBS4	2
Down-regulated	GO:0048511	rhythmic process	2/77	241/13935	0.385683	0.643388	0.625296	NR1D1/TYRO3	2
Down-regulated	GO:0042737	drug catabolic process	1/77	88/13935	0.386846	0.643869	0.625763	TPO	1
Down-regulated	GO:0120034	positive regulation of plasma membrane bounded cell projection assembly	1/77	88/13935	0.386846	0.643869	0.625763	PALM	1
Down-regulated	GO:0043010	camera-type eye development	2/77	242/13935	0.38765	0.644478	0.626355	CRYAB/LRP5	2
Down-regulated	GO:0001676	long-chain fatty acid metabolic process	1/77	89/13935	0.390255	0.644984	0.626847	AKR1C3	1
Down-regulated	GO:0007229	integrin-mediated signaling pathway	1/77	89/13935	0.390255	0.644984	0.626847	LIMS2	1
Down-regulated	GO:0022037	metencephalon development	1/77	89/13935	0.390255	0.644984	0.626847	CKB	1
Down-regulated	GO:0043244	regulation of protein complex disassembly	1/77	89/13935	0.390255	0.644984	0.626847	SPTB	1
Down-regulated	GO:1903076	regulation of protein localization to plasma membrane	1/77	89/13935	0.390255	0.644984	0.626847	ARHGEF16	1
Down-regulated	GO:0070588	calcium ion transmembrane transport	2/77	244/13935	0.391574	0.644984	0.626847	HSPA2/S100A1	2
Down-regulated	GO:2000146	negative regulation of cell motility	2/77	245/13935	0.393533	0.644984	0.626847	CARD10/NDRG4	2
Down-regulated	GO:0001823	mesonephros development	1/77	90/13935	0.393646	0.644984	0.626847	CRLF1	1
Down-regulated	GO:0010923	negative regulation of phosphatase activity	1/77	90/13935	0.393646	0.644984	0.626847	PPP1R1B	1
Down-regulated	GO:0019395	fatty acid oxidation	1/77	90/13935	0.393646	0.644984	0.626847	C1QTNF2	1
Down-regulated	GO:0031623	receptor internalization	1/77	90/13935	0.393646	0.644984	0.626847	NTF3	1
Down-regulated	GO:0035335	peptidyl-tyrosine dephosphorylation	1/77	90/13935	0.393646	0.644984	0.626847	DUSP14	1
Down-regulated	GO:0055007	cardiac muscle cell differentiation	1/77	90/13935	0.393646	0.644984	0.626847	SORBS2	1
Down-regulated	GO:0007368	determination of left/right symmetry	1/77	91/13935	0.397019	0.646912	0.628721	NDRG4	1
Down-regulated	GO:0007606	sensory perception of chemical stimulus	1/77	91/13935	0.397019	0.646912	0.628721	AZGP1	1
Down-regulated	GO:0008645	hexose transmembrane transport	1/77	91/13935	0.397019	0.646912	0.628721	C1QTNF2	1
Down-regulated	GO:0042035	regulation of cytokine biosynthetic process	1/77	91/13935	0.397019	0.646912	0.628721	INHA	1
Down-regulated	GO:0048593	camera-type eye morphogenesis	1/77	91/13935	0.397019	0.646912	0.628721	LRP5	1
Down-regulated	GO:0007613	memory	1/77	92/13935	0.400372	0.649733	0.631463	PPP1R1B	1
Down-regulated	GO:0034440	lipid oxidation	1/77	92/13935	0.400372	0.649733	0.631463	C1QTNF2	1
Down-regulated	GO:0070252	actin-mediated cell contraction	1/77	92/13935	0.400372	0.649733	0.631463	SCN4B	1
Down-regulated	GO:0008015	blood circulation	3/77	413/13935	0.400515	0.649733	0.631463	LRP5/S100A1/SCN4B	3
Down-regulated	GO:0030522	intracellular receptor signaling pathway	2/77	250/13935	0.403282	0.651327	0.633011	AKR1C3/NR1D1	2
Down-regulated	GO:0015749	monosaccharide transmembrane transport	1/77	93/13935	0.403708	0.651327	0.633011	C1QTNF2	1
Down-regulated	GO:0019886	antigen processing and presentation of exogenous peptide antigen via MHC class II	1/77	93/13935	0.403708	0.651327	0.633011	KIF26A	1
Down-regulated	GO:0042752	regulation of circadian rhythm	1/77	93/13935	0.403708	0.651327	0.633011	NR1D1	1
Down-regulated	GO:0097530	granulocyte migration	1/77	93/13935	0.403708	0.651327	0.633011	THBS4	1
Down-regulated	GO:0007600	sensory perception	3/77	416/13935	0.405001	0.652698	0.634344	AZGP1/GJC3/KCNQ4	3
Down-regulated	GO:1990748	cellular detoxification	1/77	94/13935	0.407025	0.655243	0.636818	TPO	1
Down-regulated	GO:0060627	regulation of vesicle-mediated transport	3/77	419/13935	0.409478	0.658469	0.639953	NDRG4/NTF3/PACSIN3	3
Down-regulated	GO:0034219	carbohydrate transmembrane transport	1/77	95/13935	0.410324	0.658469	0.639953	C1QTNF2	1
Down-regulated	GO:0001501	skeletal system development	3/77	421/13935	0.412458	0.658469	0.639953	IGF2/INHA/LRP5	3
Down-regulated	GO:0016042	lipid catabolic process	2/77	255/13935	0.41296	0.658469	0.639953	AKR1C3/PLCD3	2
Down-regulated	GO:0031647	regulation of protein stability	2/77	255/13935	0.41296	0.658469	0.639953	CRYAB/NR1D1	2
Down-regulated	GO:0002495	antigen processing and presentation of peptide antigen via MHC class II	1/77	96/13935	0.413604	0.658469	0.639953	KIF26A	1
Down-regulated	GO:0017015	regulation of transforming growth factor beta receptor signaling pathway	1/77	96/13935	0.413604	0.658469	0.639953	LTBP4	1
Down-regulated	GO:0032609	interferon-gamma production	1/77	96/13935	0.413604	0.658469	0.639953	INHA	1
Down-regulated	GO:0046425	regulation of JAK-STAT cascade	1/77	96/13935	0.413604	0.658469	0.639953	CRLF1	1
Down-regulated	GO:1901222	regulation of NIK/NF-kappaB signaling	1/77	96/13935	0.413604	0.658469	0.639953	CARD10	1
Down-regulated	GO:0003013	circulatory system process	3/77	422/13935	0.413946	0.658469	0.639953	LRP5/S100A1/SCN4B	3
Down-regulated	GO:0002504	antigen processing and presentation of peptide or polysaccharide antigen via MHC class II	1/77	97/13935	0.416867	0.658847	0.64032	KIF26A	1
Down-regulated	GO:0035305	negative regulation of dephosphorylation	1/77	97/13935	0.416867	0.658847	0.64032	PPP1R1B	1
Down-regulated	GO:0051291	protein heterooligomerization	1/77	97/13935	0.416867	0.658847	0.64032	C1QTNF2	1
Down-regulated	GO:0055076	transition metal ion homeostasis	1/77	97/13935	0.416867	0.658847	0.64032	SLC22A17	1
Down-regulated	GO:0060078	regulation of postsynaptic membrane potential	1/77	97/13935	0.416867	0.658847	0.64032	MPP2	1
Down-regulated	GO:0060359	response to ammonium ion	1/77	97/13935	0.416867	0.658847	0.64032	PPP1R1B	1
Down-regulated	GO:0006096	glycolytic process	1/77	98/13935	0.420112	0.659728	0.641176	PGAM2	1
Down-regulated	GO:0007286	spermatid development	1/77	98/13935	0.420112	0.659728	0.641176	HSPA2	1
Down-regulated	GO:0009855	determination of bilateral symmetry	1/77	98/13935	0.420112	0.659728	0.641176	NDRG4	1
Down-regulated	GO:0014013	regulation of gliogenesis	1/77	98/13935	0.420112	0.659728	0.641176	NR1D1	1
Down-regulated	GO:0042089	cytokine biosynthetic process	1/77	98/13935	0.420112	0.659728	0.641176	INHA	1
Down-regulated	GO:1903844	regulation of cellular response to transforming growth factor beta stimulus	1/77	98/13935	0.420112	0.659728	0.641176	LTBP4	1
Down-regulated	GO:0001508	action potential	1/77	99/13935	0.423339	0.66057	0.641995	SCN4B	1
Down-regulated	GO:0006757	ATP generation from ADP	1/77	99/13935	0.423339	0.66057	0.641995	PGAM2	1
Down-regulated	GO:0009799	specification of symmetry	1/77	99/13935	0.423339	0.66057	0.641995	NDRG4	1
Down-regulated	GO:0042107	cytokine metabolic process	1/77	99/13935	0.423339	0.66057	0.641995	INHA	1
Down-regulated	GO:0042471	ear morphogenesis	1/77	99/13935	0.423339	0.66057	0.641995	KCNQ4	1
Down-regulated	GO:0050906	detection of stimulus involved in sensory perception	1/77	99/13935	0.423339	0.66057	0.641995	AZGP1	1
Down-regulated	GO:0009991	response to extracellular stimulus	3/77	430/13935	0.42581	0.662071	0.643453	AKR1C3/ALDH3A1/KIF26A	3
Down-regulated	GO:0009416	response to light stimulus	2/77	262/13935	0.426381	0.662071	0.643453	NDRG4/PPP1R1B	2
Down-regulated	GO:0051271	negative regulation of cellular component movement	2/77	262/13935	0.426381	0.662071	0.643453	CARD10/NDRG4	2
Down-regulated	GO:0098754	detoxification	1/77	100/13935	0.426548	0.662071	0.643453	TPO	1
Down-regulated	GO:1904892	regulation of STAT cascade	1/77	100/13935	0.426548	0.662071	0.643453	CRLF1	1
Down-regulated	GO:0007423	sensory organ development	3/77	432/13935	0.428764	0.66481	0.646116	CRYAB/KCNQ4/LRP5	3
Down-regulated	GO:0042866	pyruvate biosynthetic process	1/77	101/13935	0.42974	0.664916	0.646219	PGAM2	1
Down-regulated	GO:0046887	positive regulation of hormone secretion	1/77	101/13935	0.42974	0.664916	0.646219	INHA	1
Down-regulated	GO:1990778	protein localization to cell periphery	2/77	264/13935	0.430187	0.664916	0.646219	ARHGEF16/PALM	2
Down-regulated	GO:0010811	positive regulation of cell-substrate adhesion	1/77	102/13935	0.432914	0.66773	0.648953	RAC3	1
Down-regulated	GO:0030183	B cell differentiation	1/77	102/13935	0.432914	0.66773	0.648953	INHA	1
Down-regulated	GO:0002688	regulation of leukocyte chemotaxis	1/77	103/13935	0.43607	0.670323	0.651474	THBS4	1
Down-regulated	GO:0007156	homophilic cell adhesion via plasma membrane adhesion molecules	1/77	103/13935	0.43607	0.670323	0.651474	FAT3	1
Down-regulated	GO:0050864	regulation of B cell activation	1/77	103/13935	0.43607	0.670323	0.651474	INHA	1
Down-regulated	GO:0032102	negative regulation of response to external stimulus	2/77	268/13935	0.43776	0.670323	0.651474	NR1D1/TYRO3	2
Down-regulated	GO:0002761	regulation of myeloid leukocyte differentiation	1/77	104/13935	0.43921	0.670323	0.651474	INHA	1
Down-regulated	GO:0007292	female gamete generation	1/77	104/13935	0.43921	0.670323	0.651474	YBX2	1
Down-regulated	GO:0019751	polyol metabolic process	1/77	104/13935	0.43921	0.670323	0.651474	PLCD3	1
Down-regulated	GO:0043534	blood vessel endothelial cell migration	1/77	104/13935	0.43921	0.670323	0.651474	CARD10	1
Down-regulated	GO:0048515	spermatid differentiation	1/77	104/13935	0.43921	0.670323	0.651474	HSPA2	1
Down-regulated	GO:0060048	cardiac muscle contraction	1/77	104/13935	0.43921	0.670323	0.651474	SCN4B	1
Down-regulated	GO:0048667	cell morphogenesis involved in neuron differentiation	3/77	440/13935	0.440529	0.670323	0.651474	MAP6/SEMA3B/SPTB	3
Down-regulated	GO:0003014	renal system process	1/77	105/13935	0.442332	0.670323	0.651474	AKR1C3	1
Down-regulated	GO:0014066	regulation of phosphatidylinositol 3-kinase signaling	1/77	105/13935	0.442332	0.670323	0.651474	NTF3	1
Down-regulated	GO:0022612	gland morphogenesis	1/77	105/13935	0.442332	0.670323	0.651474	LIMS2	1
Down-regulated	GO:0030218	erythrocyte differentiation	1/77	105/13935	0.442332	0.670323	0.651474	INHA	1
Down-regulated	GO:0043666	regulation of phosphoprotein phosphatase activity	1/77	105/13935	0.442332	0.670323	0.651474	PPP1R1B	1
Down-regulated	GO:0071333	cellular response to glucose stimulus	1/77	105/13935	0.442332	0.670323	0.651474	NR1D1	1
Down-regulated	GO:0032956	regulation of actin cytoskeleton organization	2/77	272/13935	0.44528	0.672262	0.653358	NTF3/SPTB	2
Down-regulated	GO:0007188	adenylate cyclase-modulating G protein-coupled receptor signaling pathway	1/77	106/13935	0.445436	0.672262	0.653358	PALM	1
Down-regulated	GO:0009116	nucleoside metabolic process	1/77	106/13935	0.445436	0.672262	0.653358	MACROD1	1
Down-regulated	GO:0045667	regulation of osteoblast differentiation	1/77	106/13935	0.445436	0.672262	0.653358	LRP5	1
Down-regulated	GO:0008037	cell recognition	1/77	107/13935	0.448524	0.672388	0.65348	NTM	1
Down-regulated	GO:0030534	adult behavior	1/77	107/13935	0.448524	0.672388	0.65348	PPP1R1B	1
Down-regulated	GO:0033135	regulation of peptidyl-serine phosphorylation	1/77	107/13935	0.448524	0.672388	0.65348	NTF3	1
Down-regulated	GO:0060041	retina development in camera-type eye	1/77	107/13935	0.448524	0.672388	0.65348	LRP5	1
Down-regulated	GO:0071331	cellular response to hexose stimulus	1/77	107/13935	0.448524	0.672388	0.65348	NR1D1	1
Down-regulated	GO:1904375	regulation of protein localization to cell periphery	1/77	107/13935	0.448524	0.672388	0.65348	ARHGEF16	1
Down-regulated	GO:0040013	negative regulation of locomotion	2/77	274/13935	0.44902	0.672388	0.65348	CARD10/NDRG4	2
Down-regulated	GO:0030968	endoplasmic reticulum unfolded protein response	1/77	108/13935	0.451595	0.672388	0.65348	BOK	1
Down-regulated	GO:0043280	positive regulation of cysteine-type endopeptidase activity involved in apoptotic process	1/77	108/13935	0.451595	0.672388	0.65348	BOK	1
Down-regulated	GO:0046031	ADP metabolic process	1/77	108/13935	0.451595	0.672388	0.65348	PGAM2	1
Down-regulated	GO:0071326	cellular response to monosaccharide stimulus	1/77	108/13935	0.451595	0.672388	0.65348	NR1D1	1
Down-regulated	GO:1900180	regulation of protein localization to nucleus	1/77	108/13935	0.451595	0.672388	0.65348	CARD10	1
Down-regulated	GO:0042692	muscle cell differentiation	2/77	276/13935	0.452745	0.672388	0.65348	IGF2/SORBS2	2
Down-regulated	GO:0007568	aging	2/77	277/13935	0.454603	0.672388	0.65348	ALDH3A1/CRYAB	2
Down-regulated	GO:0008637	apoptotic mitochondrial changes	1/77	109/13935	0.454649	0.672388	0.65348	BOK	1
Down-regulated	GO:0015718	monocarboxylic acid transport	1/77	109/13935	0.454649	0.672388	0.65348	AKR1C1	1
Down-regulated	GO:0030048	actin filament-based movement	1/77	109/13935	0.454649	0.672388	0.65348	SCN4B	1
Down-regulated	GO:0045727	positive regulation of translation	1/77	109/13935	0.454649	0.672388	0.65348	CTIF	1
Down-regulated	GO:0051592	response to calcium ion	1/77	109/13935	0.454649	0.672388	0.65348	AKR1C3	1
Down-regulated	GO:0055002	striated muscle cell development	1/77	109/13935	0.454649	0.672388	0.65348	SORBS2	1
Down-regulated	GO:0006873	cellular ion homeostasis	3/77	451/13935	0.45656	0.673137	0.654208	BOK/CKB/SLC22A17	3
Down-regulated	GO:0007264	small GTPase mediated signal transduction	3/77	451/13935	0.45656	0.673137	0.654208	ARHGEF16/RAC3/RUNDC3A	3
Down-regulated	GO:0019935	cyclic-nucleotide-mediated signaling	1/77	110/13935	0.457686	0.673137	0.654208	RUNDC3A	1
Down-regulated	GO:0019932	second-messenger-mediated signaling	2/77	280/13935	0.460155	0.673137	0.654208	ADGRB2/RUNDC3A	2
Down-regulated	GO:1902903	regulation of supramolecular fiber organization	2/77	280/13935	0.460155	0.673137	0.654208	CRYAB/SPTB	2
Down-regulated	GO:0001936	regulation of endothelial cell proliferation	1/77	111/13935	0.460707	0.673137	0.654208	THBS4	1
Down-regulated	GO:0007006	mitochondrial membrane organization	1/77	111/13935	0.460707	0.673137	0.654208	BOK	1
Down-regulated	GO:0007259	JAK-STAT cascade	1/77	111/13935	0.460707	0.673137	0.654208	CRLF1	1
Down-regulated	GO:0044344	cellular response to fibroblast growth factor stimulus	1/77	111/13935	0.460707	0.673137	0.654208	FGF22	1
Down-regulated	GO:0050671	positive regulation of lymphocyte proliferation	1/77	111/13935	0.460707	0.673137	0.654208	IGF2	1
Down-regulated	GO:0051494	negative regulation of cytoskeleton organization	1/77	111/13935	0.460707	0.673137	0.654208	SPTB	1
Down-regulated	GO:0060070	canonical Wnt signaling pathway	2/77	281/13935	0.461999	0.673137	0.654208	IGFBP6/LRP5	2
Down-regulated	GO:0008286	insulin receptor signaling pathway	1/77	112/13935	0.463711	0.673137	0.654208	IGF2	1
Down-regulated	GO:0032355	response to estradiol	1/77	112/13935	0.463711	0.673137	0.654208	CRYAB	1
Down-regulated	GO:0032946	positive regulation of mononuclear cell proliferation	1/77	112/13935	0.463711	0.673137	0.654208	IGF2	1
Down-regulated	GO:0034605	cellular response to heat	1/77	112/13935	0.463711	0.673137	0.654208	CRYAB	1
Down-regulated	GO:0046718	viral entry into host cell	1/77	112/13935	0.463711	0.673137	0.654208	TYRO3	1
Down-regulated	GO:0044057	regulation of system process	3/77	456/13935	0.463786	0.673137	0.654208	INHA/S100A1/SCN4B	3
Down-regulated	GO:0001654	eye development	2/77	282/13935	0.463838	0.673137	0.654208	CRYAB/LRP5	2
Down-regulated	GO:0010035	response to inorganic substance	3/77	457/13935	0.465227	0.673168	0.654238	AKR1C3/CRYAB/PGAM2	3
Down-regulated	GO:0034101	erythrocyte homeostasis	1/77	113/13935	0.466698	0.673168	0.654238	INHA	1
Down-regulated	GO:0050680	negative regulation of epithelial cell proliferation	1/77	113/13935	0.466698	0.673168	0.654238	LIMS2	1
Down-regulated	GO:0006470	protein dephosphorylation	2/77	285/13935	0.469337	0.673168	0.654238	DUSP14/PPP1R1B	2
Down-regulated	GO:0001889	liver development	1/77	114/13935	0.469669	0.673168	0.654238	LIMS2	1
Down-regulated	GO:0002576	platelet degranulation	1/77	114/13935	0.469669	0.673168	0.654238	IGF2	1
Down-regulated	GO:0010822	positive regulation of mitochondrion organization	1/77	114/13935	0.469669	0.673168	0.654238	BOK	1
Down-regulated	GO:0042552	myelination	1/77	114/13935	0.469669	0.673168	0.654238	GJC3	1
Down-regulated	GO:0055123	digestive system development	1/77	114/13935	0.469669	0.673168	0.654238	IGF2	1
Down-regulated	GO:0061337	cardiac conduction	1/77	114/13935	0.469669	0.673168	0.654238	SCN4B	1
Down-regulated	GO:1905477	positive regulation of protein localization to membrane	1/77	114/13935	0.469669	0.673168	0.654238	ARHGEF16	1
Down-regulated	GO:0150063	visual system development	2/77	286/13935	0.471162	0.673168	0.654238	CRYAB/LRP5	2
Down-regulated	GO:0022411	cellular component disassembly	3/77	462/13935	0.472405	0.673168	0.654238	BOK/HSPA2/SPTB	3
Down-regulated	GO:0001678	cellular glucose homeostasis	1/77	115/13935	0.472624	0.673168	0.654238	NR1D1	1
Down-regulated	GO:0006165	nucleoside diphosphate phosphorylation	1/77	115/13935	0.472624	0.673168	0.654238	PGAM2	1
Down-regulated	GO:0071322	cellular response to carbohydrate stimulus	1/77	115/13935	0.472624	0.673168	0.654238	NR1D1	1
Down-regulated	GO:0010038	response to metal ion	2/77	287/13935	0.472984	0.673168	0.654238	AKR1C3/PGAM2	2
Down-regulated	GO:0007187	G protein-coupled receptor signaling pathway, coupled to cyclic nucleotide second messenger	1/77	116/13935	0.475562	0.673168	0.654238	PALM	1
Down-regulated	GO:0032675	regulation of interleukin-6 production	1/77	116/13935	0.475562	0.673168	0.654238	IL17D	1
Down-regulated	GO:0035051	cardiocyte differentiation	1/77	116/13935	0.475562	0.673168	0.654238	SORBS2	1
Down-regulated	GO:0043271	negative regulation of ion transport	1/77	116/13935	0.475562	0.673168	0.654238	PACSIN3	1
Down-regulated	GO:0051384	response to glucocorticoid	1/77	116/13935	0.475562	0.673168	0.654238	ALDH3A1	1
Down-regulated	GO:0071774	response to fibroblast growth factor	1/77	116/13935	0.475562	0.673168	0.654238	FGF22	1
Down-regulated	GO:0097696	STAT cascade	1/77	116/13935	0.475562	0.673168	0.654238	CRLF1	1
Down-regulated	GO:0048880	sensory system development	2/77	289/13935	0.476617	0.673168	0.654238	CRYAB/LRP5	2
Down-regulated	GO:0042133	neurotransmitter metabolic process	1/77	117/13935	0.478484	0.673168	0.654238	PHGDH	1
Down-regulated	GO:0045216	cell-cell junction organization	1/77	117/13935	0.478484	0.673168	0.654238	LIMS2	1
Down-regulated	GO:0046939	nucleotide phosphorylation	1/77	117/13935	0.478484	0.673168	0.654238	PGAM2	1
Down-regulated	GO:0048592	eye morphogenesis	1/77	117/13935	0.478484	0.673168	0.654238	LRP5	1
Down-regulated	GO:0061008	hepaticobiliary system development	1/77	117/13935	0.478484	0.673168	0.654238	LIMS2	1
Down-regulated	GO:0070665	positive regulation of leukocyte proliferation	1/77	117/13935	0.478484	0.673168	0.654238	IGF2	1
Down-regulated	GO:0090501	RNA phosphodiester bond hydrolysis	1/77	117/13935	0.478484	0.673168	0.654238	AZGP1	1
Down-regulated	GO:0000184	nuclear-transcribed mRNA catabolic process, nonsense-mediated decay	1/77	118/13935	0.48139	0.674038	0.655084	CTIF	1
Down-regulated	GO:0006865	amino acid transport	1/77	118/13935	0.48139	0.674038	0.655084	SLC6A8	1
Down-regulated	GO:0007272	ensheathment of neurons	1/77	118/13935	0.48139	0.674038	0.655084	GJC3	1
Down-regulated	GO:0008366	axon ensheathment	1/77	118/13935	0.48139	0.674038	0.655084	GJC3	1
Down-regulated	GO:0061351	neural precursor cell proliferation	1/77	118/13935	0.48139	0.674038	0.655084	LIMS2	1
Down-regulated	GO:0052548	regulation of endopeptidase activity	2/77	293/13935	0.483837	0.674877	0.655899	BOK/CRYAB	2
Down-regulated	GO:0008360	regulation of cell shape	1/77	119/13935	0.48428	0.674877	0.655899	PALM	1
Down-regulated	GO:0030902	hindbrain development	1/77	119/13935	0.48428	0.674877	0.655899	CKB	1
Down-regulated	GO:0034620	cellular response to unfolded protein	1/77	119/13935	0.48428	0.674877	0.655899	BOK	1
Down-regulated	GO:0048813	dendrite morphogenesis	1/77	119/13935	0.48428	0.674877	0.655899	MAP6	1
Down-regulated	GO:0048193	Golgi vesicle transport	2/77	294/13935	0.485633	0.67505	0.656068	KIF26A/SPTB	2
Down-regulated	GO:0002687	positive regulation of leukocyte migration	1/77	120/13935	0.487155	0.67505	0.656068	THBS4	1
Down-regulated	GO:0009135	purine nucleoside diphosphate metabolic process	1/77	120/13935	0.487155	0.67505	0.656068	PGAM2	1
Down-regulated	GO:0009179	purine ribonucleoside diphosphate metabolic process	1/77	120/13935	0.487155	0.67505	0.656068	PGAM2	1
Down-regulated	GO:0030833	regulation of actin filament polymerization	1/77	120/13935	0.487155	0.67505	0.656068	SPTB	1
Down-regulated	GO:0035023	regulation of Rho protein signal transduction	1/77	120/13935	0.487155	0.67505	0.656068	ARHGEF16	1
Down-regulated	GO:0014706	striated muscle tissue development	2/77	296/13935	0.489213	0.67664	0.657613	NDRG4/SORBS2	2
Down-regulated	GO:0008277	regulation of G protein-coupled receptor signaling pathway	1/77	121/13935	0.490013	0.67664	0.657613	PALM	1
Down-regulated	GO:0055001	muscle cell development	1/77	121/13935	0.490013	0.67664	0.657613	SORBS2	1
Down-regulated	GO:0007015	actin filament organization	2/77	298/13935	0.492778	0.67664	0.657613	SORBS2/SPTB	2
Down-regulated	GO:0071496	cellular response to external stimulus	2/77	298/13935	0.492778	0.67664	0.657613	AKR1C3/KIF26A	2
Down-regulated	GO:0009185	ribonucleoside diphosphate metabolic process	1/77	122/13935	0.492856	0.67664	0.657613	PGAM2	1
Down-regulated	GO:2001056	positive regulation of cysteine-type endopeptidase activity	1/77	122/13935	0.492856	0.67664	0.657613	BOK	1
Down-regulated	GO:0006417	regulation of translation	2/77	299/13935	0.494555	0.67664	0.657613	CTIF/YBX2	2
Down-regulated	GO:0045862	positive regulation of proteolysis	2/77	299/13935	0.494555	0.67664	0.657613	BOK/PACSIN3	2
Down-regulated	GO:0007268	chemical synaptic transmission	3/77	478/13935	0.495087	0.67664	0.657613	DLGAP2/MPP2/RAC3	3
Down-regulated	GO:0098916	anterograde trans-synaptic signaling	3/77	478/13935	0.495087	0.67664	0.657613	DLGAP2/MPP2/RAC3	3
Down-regulated	GO:0006633	fatty acid biosynthetic process	1/77	123/13935	0.495683	0.67664	0.657613	AKR1C3	1
Down-regulated	GO:0008643	carbohydrate transport	1/77	123/13935	0.495683	0.67664	0.657613	C1QTNF2	1
Down-regulated	GO:0030098	lymphocyte differentiation	2/77	300/13935	0.496328	0.67664	0.657613	INHA/TYRO3	2
Down-regulated	GO:1903829	positive regulation of cellular protein localization	2/77	301/13935	0.498097	0.67664	0.657613	ARHGEF16/CARD10	2
Down-regulated	GO:0010770	positive regulation of cell morphogenesis involved in differentiation	1/77	124/13935	0.498494	0.67664	0.657613	RAC3	1
Down-regulated	GO:0072073	kidney epithelium development	1/77	124/13935	0.498494	0.67664	0.657613	CRLF1	1
Down-regulated	GO:1902600	proton transmembrane transport	1/77	124/13935	0.498494	0.67664	0.657613	COX7A1	1
Down-regulated	GO:0030031	cell projection assembly	3/77	482/13935	0.500685	0.67664	0.657613	PALM/RAC3/TTYH1	3
Down-regulated	GO:0099537	trans-synaptic signaling	3/77	482/13935	0.500685	0.67664	0.657613	DLGAP2/MPP2/RAC3	3
Down-regulated	GO:0001935	endothelial cell proliferation	1/77	125/13935	0.50129	0.67664	0.657613	THBS4	1
Down-regulated	GO:0030260	entry into host cell	1/77	125/13935	0.50129	0.67664	0.657613	TYRO3	1
Down-regulated	GO:0032635	interleukin-6 production	1/77	125/13935	0.50129	0.67664	0.657613	IL17D	1
Down-regulated	GO:0035304	regulation of protein dephosphorylation	1/77	125/13935	0.50129	0.67664	0.657613	PPP1R1B	1
Down-regulated	GO:0044409	entry into host	1/77	125/13935	0.50129	0.67664	0.657613	TYRO3	1
Down-regulated	GO:0050777	negative regulation of immune response	1/77	125/13935	0.50129	0.67664	0.657613	TYRO3	1
Down-regulated	GO:0051806	entry into cell of other organism involved in symbiotic interaction	1/77	125/13935	0.50129	0.67664	0.657613	TYRO3	1
Down-regulated	GO:0051828	entry into other organism involved in symbiotic interaction	1/77	125/13935	0.50129	0.67664	0.657613	TYRO3	1
Down-regulated	GO:0009141	nucleoside triphosphate metabolic process	2/77	303/13935	0.501623	0.67664	0.657613	ENTPD3/PGAM2	2
Down-regulated	GO:0019359	nicotinamide nucleotide biosynthetic process	1/77	126/13935	0.504071	0.676843	0.65781	PGAM2	1
Down-regulated	GO:0019363	pyridine nucleotide biosynthetic process	1/77	126/13935	0.504071	0.676843	0.65781	PGAM2	1
Down-regulated	GO:0031056	regulation of histone modification	1/77	126/13935	0.504071	0.676843	0.65781	IGF2	1
Down-regulated	GO:0048660	regulation of smooth muscle cell proliferation	1/77	126/13935	0.504071	0.676843	0.65781	NDRG4	1
Down-regulated	GO:0050806	positive regulation of synaptic transmission	1/77	126/13935	0.504071	0.676843	0.65781	MPP2	1
Down-regulated	GO:0042542	response to hydrogen peroxide	1/77	127/13935	0.506836	0.678032	0.658965	CRYAB	1
Down-regulated	GO:0048659	smooth muscle cell proliferation	1/77	127/13935	0.506836	0.678032	0.658965	NDRG4	1
Down-regulated	GO:0030900	forebrain development	2/77	306/13935	0.506884	0.678032	0.658965	RAC3/TYRO3	2
Down-regulated	GO:0099536	synaptic signaling	3/77	487/13935	0.50764	0.678032	0.658965	DLGAP2/MPP2/RAC3	3
Down-regulated	GO:0009267	cellular response to starvation	1/77	128/13935	0.509586	0.678032	0.658965	AKR1C3	1
Down-regulated	GO:0014074	response to purine-containing compound	1/77	128/13935	0.509586	0.678032	0.658965	ALDH3A1	1
Down-regulated	GO:0034250	positive regulation of cellular amide metabolic process	1/77	128/13935	0.509586	0.678032	0.658965	CTIF	1
Down-regulated	GO:0045807	positive regulation of endocytosis	1/77	128/13935	0.509586	0.678032	0.658965	NTF3	1
Down-regulated	GO:0051056	regulation of small GTPase mediated signal transduction	2/77	308/13935	0.510371	0.678032	0.658965	ARHGEF16/RAC3	2
Down-regulated	GO:0048812	neuron projection morphogenesis	3/77	489/13935	0.510409	0.678032	0.658965	MAP6/SEMA3B/SPTB	3
Down-regulated	GO:0048598	embryonic morphogenesis	3/77	490/13935	0.51179	0.678032	0.658965	IGF2/KCNQ4/NDRG4	3
Down-regulated	GO:0032970	regulation of actin filament-based process	2/77	309/13935	0.512109	0.678032	0.658965	NTF3/SPTB	2
Down-regulated	GO:0060537	muscle tissue development	2/77	309/13935	0.512109	0.678032	0.658965	NDRG4/SORBS2	2
Down-regulated	GO:0006090	pyruvate metabolic process	1/77	129/13935	0.512321	0.678032	0.658965	PGAM2	1
Down-regulated	GO:0035264	multicellular organism growth	1/77	129/13935	0.512321	0.678032	0.658965	IGF2	1
Down-regulated	GO:0072525	pyridine-containing compound biosynthetic process	1/77	129/13935	0.512321	0.678032	0.658965	PGAM2	1
Down-regulated	GO:0021953	central nervous system neuron differentiation	1/77	130/13935	0.515041	0.68102	0.661869	RAC3	1
Down-regulated	GO:0001666	response to hypoxia	2/77	311/13935	0.515573	0.681111	0.661958	ALDH3A1/CRYAB	2
Down-regulated	GO:0035967	cellular response to topologically incorrect protein	1/77	131/13935	0.517746	0.682757	0.663558	BOK	1
Down-regulated	GO:2001257	regulation of cation channel activity	1/77	131/13935	0.517746	0.682757	0.663558	S100A1	1
Down-regulated	GO:0001701	in utero embryonic development	2/77	315/13935	0.522452	0.687985	0.668639	IGF2/PLCD3	2
Down-regulated	GO:0006754	ATP biosynthetic process	1/77	133/13935	0.523111	0.687985	0.668639	PGAM2	1
Down-regulated	GO:0051147	regulation of muscle cell differentiation	1/77	133/13935	0.523111	0.687985	0.668639	IGF2	1
Down-regulated	GO:0097435	supramolecular fiber organization	3/77	500/13935	0.525493	0.6905	0.671083	CRYAB/SORBS2/SPTB	3
Down-regulated	GO:0006790	sulfur compound metabolic process	2/77	318/13935	0.52757	0.692612	0.673135	PHGDH/SLC25A10	2
Down-regulated	GO:0030041	actin filament polymerization	1/77	135/13935	0.528418	0.692857	0.673374	SPTB	1
Down-regulated	GO:0052547	regulation of peptidase activity	2/77	319/13935	0.529268	0.692857	0.673374	BOK/CRYAB	2
Down-regulated	GO:0002673	regulation of acute inflammatory response	1/77	136/13935	0.531049	0.692857	0.673374	PTGER3	1
Down-regulated	GO:0030168	platelet activation	1/77	136/13935	0.531049	0.692857	0.673374	TYRO3	1
Down-regulated	GO:0042129	regulation of T cell proliferation	1/77	136/13935	0.531049	0.692857	0.673374	IGF2	1
Down-regulated	GO:0048771	tissue remodeling	1/77	136/13935	0.531049	0.692857	0.673374	THBS4	1
Down-regulated	GO:0071695	anatomical structure maturation	1/77	136/13935	0.531049	0.692857	0.673374	RAC3	1
Down-regulated	GO:0010639	negative regulation of organelle organization	2/77	321/13935	0.532651	0.693718	0.674211	BOK/SPTB	2
Down-regulated	GO:0036293	response to decreased oxygen levels	2/77	321/13935	0.532651	0.693718	0.674211	ALDH3A1/CRYAB	2
Down-regulated	GO:0002262	myeloid cell homeostasis	1/77	137/13935	0.533666	0.693813	0.674303	INHA	1
Down-regulated	GO:0008217	regulation of blood pressure	1/77	137/13935	0.533666	0.693813	0.674303	LRP5	1
Down-regulated	GO:0043547	positive regulation of GTPase activity	2/77	323/13935	0.536019	0.694133	0.674614	ARHGEF16/NTF3	2
Down-regulated	GO:0008064	regulation of actin polymerization or depolymerization	1/77	138/13935	0.536268	0.694133	0.674614	SPTB	1
Down-regulated	GO:0010950	positive regulation of endopeptidase activity	1/77	138/13935	0.536268	0.694133	0.674614	BOK	1
Down-regulated	GO:0048167	regulation of synaptic plasticity	1/77	138/13935	0.536268	0.694133	0.674614	MPP2	1
Down-regulated	GO:0140056	organelle localization by membrane tethering	1/77	138/13935	0.536268	0.694133	0.674614	NDRG4	1
Down-regulated	GO:0030832	regulation of actin filament length	1/77	139/13935	0.538856	0.695702	0.676138	SPTB	1
Down-regulated	GO:0050796	regulation of insulin secretion	1/77	139/13935	0.538856	0.695702	0.676138	NR1D1	1
Down-regulated	GO:0007517	muscle organ development	2/77	325/13935	0.53937	0.695702	0.676138	CRYAB/SMTN	2
Down-regulated	GO:0031346	positive regulation of cell projection organization	2/77	325/13935	0.53937	0.695702	0.676138	NDRG4/PALM	2
Down-regulated	GO:0009206	purine ribonucleoside triphosphate biosynthetic process	1/77	140/13935	0.54143	0.69653	0.676943	PGAM2	1
Down-regulated	GO:0048469	cell maturation	1/77	140/13935	0.54143	0.69653	0.676943	RAC3	1
Down-regulated	GO:0048639	positive regulation of developmental growth	1/77	140/13935	0.54143	0.69653	0.676943	IGF2	1
Down-regulated	GO:0007416	synapse assembly	1/77	141/13935	0.54399	0.697994	0.678366	ADGRB2	1
Down-regulated	GO:0009145	purine nucleoside triphosphate biosynthetic process	1/77	141/13935	0.54399	0.697994	0.678366	PGAM2	1
Down-regulated	GO:0021915	neural tube development	1/77	141/13935	0.54399	0.697994	0.678366	PHGDH	1
Down-regulated	GO:0010212	response to ionizing radiation	1/77	142/13935	0.546535	0.70065	0.680947	CRYAB	1
Down-regulated	GO:0010594	regulation of endothelial cell migration	1/77	143/13935	0.549067	0.703283	0.683506	CARD10	1
Down-regulated	GO:0034614	cellular response to reactive oxygen species	1/77	144/13935	0.551584	0.705894	0.686044	AKR1C3	1
Down-regulated	GO:0009201	ribonucleoside triphosphate biosynthetic process	1/77	145/13935	0.554088	0.708482	0.68856	PGAM2	1
Down-regulated	GO:0071248	cellular response to metal ion	1/77	146/13935	0.556578	0.710433	0.690455	AKR1C3	1
Down-regulated	GO:0071347	cellular response to interleukin-1	1/77	146/13935	0.556578	0.710433	0.690455	NR1D1	1
Down-regulated	GO:0022406	membrane docking	1/77	147/13935	0.559054	0.710612	0.69063	NDRG4	1
Down-regulated	GO:0030308	negative regulation of cell growth	1/77	147/13935	0.559054	0.710612	0.69063	CRYAB	1
Down-regulated	GO:0035637	multicellular organismal signaling	1/77	147/13935	0.559054	0.710612	0.69063	SCN4B	1
Down-regulated	GO:0043409	negative regulation of MAPK cascade	1/77	147/13935	0.559054	0.710612	0.69063	DUSP14	1
Down-regulated	GO:0051346	negative regulation of hydrolase activity	2/77	337/13935	0.559131	0.710612	0.69063	CRYAB/PPP1R1B	2
Down-regulated	GO:0045766	positive regulation of angiogenesis	1/77	148/13935	0.561516	0.712266	0.692237	S100A1	1
Down-regulated	GO:0070374	positive regulation of ERK1 and ERK2 cascade	1/77	148/13935	0.561516	0.712266	0.692237	NDRG4	1
Down-regulated	GO:0001503	ossification	2/77	339/13935	0.562367	0.712266	0.692237	IGF2/LRP5	2
Down-regulated	GO:0050808	synapse organization	2/77	339/13935	0.562367	0.712266	0.692237	ADGRB2/PALM	2
Down-regulated	GO:0009749	response to glucose	1/77	149/13935	0.563965	0.712454	0.692419	NR1D1	1
Down-regulated	GO:0120032	regulation of plasma membrane bounded cell projection assembly	1/77	149/13935	0.563965	0.712454	0.692419	PALM	1
Down-regulated	GO:1902275	regulation of chromatin organization	1/77	149/13935	0.563965	0.712454	0.692419	IGF2	1
Down-regulated	GO:0007626	locomotory behavior	1/77	150/13935	0.566401	0.714687	0.69459	PPP1R1B	1
Down-regulated	GO:0007409	axonogenesis	2/77	342/13935	0.567189	0.714687	0.69459	SEMA3B/SPTB	2
Down-regulated	GO:0070482	response to oxygen levels	2/77	342/13935	0.567189	0.714687	0.69459	ALDH3A1/CRYAB	2
Down-regulated	GO:0045619	regulation of lymphocyte differentiation	1/77	151/13935	0.568823	0.714911	0.694808	INHA	1
Down-regulated	GO:0060491	regulation of cell projection assembly	1/77	151/13935	0.568823	0.714911	0.694808	PALM	1
Down-regulated	GO:2001242	regulation of intrinsic apoptotic signaling pathway	1/77	151/13935	0.568823	0.714911	0.694808	BOK	1
Down-regulated	GO:0009166	nucleotide catabolic process	1/77	152/13935	0.571231	0.716105	0.695968	PGAM2	1
Down-regulated	GO:0038061	NIK/NF-kappaB signaling	1/77	152/13935	0.571231	0.716105	0.695968	CARD10	1
Down-regulated	GO:0090090	negative regulation of canonical Wnt signaling pathway	1/77	152/13935	0.571231	0.716105	0.695968	IGFBP6	1
Down-regulated	GO:0018205	peptidyl-lysine modification	2/77	346/13935	0.57356	0.717886	0.697699	NNAT/RNF212	2
Down-regulated	GO:0007266	Rho protein signal transduction	1/77	153/13935	0.573627	0.717886	0.697699	ARHGEF16	1
Down-regulated	GO:0007179	transforming growth factor beta receptor signaling pathway	1/77	154/13935	0.576009	0.719035	0.698815	LTBP4	1
Down-regulated	GO:0009746	response to hexose	1/77	154/13935	0.576009	0.719035	0.698815	NR1D1	1
Down-regulated	GO:0097529	myeloid leukocyte migration	1/77	154/13935	0.576009	0.719035	0.698815	THBS4	1
Down-regulated	GO:0007219	Notch signaling pathway	1/77	155/13935	0.578378	0.720161	0.69991	PGAM2	1
Down-regulated	GO:0010951	negative regulation of endopeptidase activity	1/77	155/13935	0.578378	0.720161	0.69991	CRYAB	1
Down-regulated	GO:0048839	inner ear development	1/77	155/13935	0.578378	0.720161	0.69991	KCNQ4	1
Down-regulated	GO:0034248	regulation of cellular amide metabolic process	2/77	350/13935	0.579865	0.721402	0.701116	CTIF/YBX2	2
Down-regulated	GO:0009142	nucleoside triphosphate biosynthetic process	1/77	156/13935	0.580734	0.721874	0.701575	PGAM2	1
Down-regulated	GO:0009127	purine nucleoside monophosphate biosynthetic process	1/77	157/13935	0.583077	0.722956	0.702627	PGAM2	1
Down-regulated	GO:0009168	purine ribonucleoside monophosphate biosynthetic process	1/77	157/13935	0.583077	0.722956	0.702627	PGAM2	1
Down-regulated	GO:0010952	positive regulation of peptidase activity	1/77	157/13935	0.583077	0.722956	0.702627	BOK	1
Down-regulated	GO:0010921	regulation of phosphatase activity	1/77	158/13935	0.585407	0.725235	0.704841	PPP1R1B	1
Down-regulated	GO:0008154	actin polymerization or depolymerization	1/77	159/13935	0.587724	0.725664	0.705258	SPTB	1
Down-regulated	GO:0034284	response to monosaccharide	1/77	159/13935	0.587724	0.725664	0.705258	NR1D1	1
Down-regulated	GO:0050821	protein stabilization	1/77	159/13935	0.587724	0.725664	0.705258	CRYAB	1
Down-regulated	GO:0090276	regulation of peptide hormone secretion	1/77	159/13935	0.587724	0.725664	0.705258	NR1D1	1
Down-regulated	GO:0043401	steroid hormone mediated signaling pathway	1/77	160/13935	0.590028	0.72729	0.706839	NR1D1	1
Down-regulated	GO:0071222	cellular response to lipopolysaccharide	1/77	160/13935	0.590028	0.72729	0.706839	NR1D1	1
Down-regulated	GO:0019362	pyridine nucleotide metabolic process	1/77	161/13935	0.59232	0.728287	0.707807	PGAM2	1
Down-regulated	GO:0046496	nicotinamide nucleotide metabolic process	1/77	161/13935	0.59232	0.728287	0.707807	PGAM2	1
Down-regulated	GO:0050679	positive regulation of epithelial cell proliferation	1/77	161/13935	0.59232	0.728287	0.707807	THBS4	1
Down-regulated	GO:0006367	transcription initiation from RNA polymerase II promoter	1/77	162/13935	0.594599	0.72987	0.709346	NR1D1	1
Down-regulated	GO:1903531	negative regulation of secretion by cell	1/77	162/13935	0.594599	0.72987	0.709346	INHA	1
Down-regulated	GO:0045785	positive regulation of cell adhesion	2/77	361/13935	0.596855	0.730825	0.710274	IGF2/RAC3	2
Down-regulated	GO:0019722	calcium-mediated signaling	1/77	163/13935	0.596866	0.730825	0.710274	ADGRB2	1
Down-regulated	GO:0030073	insulin secretion	1/77	163/13935	0.596866	0.730825	0.710274	NR1D1	1
Down-regulated	GO:0006888	ER to Golgi vesicle-mediated transport	1/77	164/13935	0.59912	0.731154	0.710594	SPTB	1
Down-regulated	GO:0010466	negative regulation of peptidase activity	1/77	164/13935	0.59912	0.731154	0.710594	CRYAB	1
Down-regulated	GO:0042098	T cell proliferation	1/77	164/13935	0.59912	0.731154	0.710594	IGF2	1
Down-regulated	GO:0042594	response to starvation	1/77	164/13935	0.59912	0.731154	0.710594	AKR1C3	1
Down-regulated	GO:0032386	regulation of intracellular transport	2/77	364/13935	0.601401	0.732363	0.711769	CRYAB/NDRG4	2
Down-regulated	GO:0048732	gland development	2/77	365/13935	0.602908	0.732363	0.711769	IGF2/LIMS2	2
Down-regulated	GO:0015850	organic hydroxy compound transport	1/77	166/13935	0.60359	0.732363	0.711769	AKR1C1	1
Down-regulated	GO:0032271	regulation of protein polymerization	1/77	166/13935	0.60359	0.732363	0.711769	SPTB	1
Down-regulated	GO:0072524	pyridine-containing compound metabolic process	1/77	166/13935	0.60359	0.732363	0.711769	PGAM2	1
Down-regulated	GO:1904018	positive regulation of vasculature development	1/77	166/13935	0.60359	0.732363	0.711769	S100A1	1
Down-regulated	GO:2001235	positive regulation of apoptotic signaling pathway	1/77	166/13935	0.60359	0.732363	0.711769	BOK	1
Down-regulated	GO:0007623	circadian rhythm	1/77	167/13935	0.605807	0.733844	0.713208	NR1D1	1
Down-regulated	GO:0071219	cellular response to molecule of bacterial origin	1/77	167/13935	0.605807	0.733844	0.713208	NR1D1	1
Down-regulated	GO:0002478	antigen processing and presentation of exogenous peptide antigen	1/77	168/13935	0.608012	0.734099	0.713456	KIF26A	1
Down-regulated	GO:0030278	regulation of ossification	1/77	168/13935	0.608012	0.734099	0.713456	LRP5	1
Down-regulated	GO:0044242	cellular lipid catabolic process	1/77	168/13935	0.608012	0.734099	0.713456	AKR1C3	1
Down-regulated	GO:0070555	response to interleukin-1	1/77	168/13935	0.608012	0.734099	0.713456	NR1D1	1
Down-regulated	GO:0009156	ribonucleoside monophosphate biosynthetic process	1/77	169/13935	0.610204	0.734939	0.714272	PGAM2	1
Down-regulated	GO:0010821	regulation of mitochondrion organization	1/77	169/13935	0.610204	0.734939	0.714272	BOK	1
Down-regulated	GO:1905475	regulation of protein localization to membrane	1/77	169/13935	0.610204	0.734939	0.714272	ARHGEF16	1
Down-regulated	GO:0019884	antigen processing and presentation of exogenous antigen	1/77	170/13935	0.612384	0.736361	0.715654	KIF26A	1
Down-regulated	GO:0071241	cellular response to inorganic substance	1/77	170/13935	0.612384	0.736361	0.715654	AKR1C3	1
Down-regulated	GO:0043254	regulation of protein complex assembly	2/77	375/13935	0.617744	0.742199	0.721328	CRYAB/SPTB	2
Down-regulated	GO:0033002	muscle cell proliferation	1/77	173/13935	0.618853	0.742322	0.721447	NDRG4	1
Down-regulated	GO:0060348	bone development	1/77	173/13935	0.618853	0.742322	0.721447	LRP5	1
Down-regulated	GO:0006733	oxidoreduction coenzyme metabolic process	1/77	174/13935	0.620986	0.743064	0.722169	PGAM2	1
Down-regulated	GO:0010389	regulation of G2/M transition of mitotic cell cycle	1/77	174/13935	0.620986	0.743064	0.722169	HSPA2	1
Down-regulated	GO:0032869	cellular response to insulin stimulus	1/77	174/13935	0.620986	0.743064	0.722169	IGF2	1
Down-regulated	GO:0030595	leukocyte chemotaxis	1/77	175/13935	0.623107	0.744393	0.72346	THBS4	1
Down-regulated	GO:0090092	regulation of transmembrane receptor protein serine/threonine kinase signaling pathway	1/77	175/13935	0.623107	0.744393	0.72346	LTBP4	1
Down-regulated	GO:0009124	nucleoside monophosphate biosynthetic process	1/77	176/13935	0.625216	0.746307	0.725321	PGAM2	1
Down-regulated	GO:0061564	axon development	2/77	382/13935	0.627878	0.748378	0.727333	SEMA3B/SPTB	2
Down-regulated	GO:0009743	response to carbohydrate	1/77	178/13935	0.629399	0.748378	0.727333	NR1D1	1
Down-regulated	GO:0042593	glucose homeostasis	1/77	178/13935	0.629399	0.748378	0.727333	NR1D1	1
Down-regulated	GO:0030178	negative regulation of Wnt signaling pathway	1/77	179/13935	0.631473	0.748378	0.727333	IGFBP6	1
Down-regulated	GO:0033500	carbohydrate homeostasis	1/77	179/13935	0.631473	0.748378	0.727333	NR1D1	1
Down-regulated	GO:0002573	myeloid leukocyte differentiation	1/77	180/13935	0.633536	0.748378	0.727333	INHA	1
Down-regulated	GO:0002685	regulation of leukocyte migration	1/77	180/13935	0.633536	0.748378	0.727333	THBS4	1
Down-regulated	GO:0048588	developmental cell growth	1/77	180/13935	0.633536	0.748378	0.727333	SORBS2	1
Down-regulated	GO:0050670	regulation of lymphocyte proliferation	1/77	180/13935	0.633536	0.748378	0.727333	IGF2	1
Down-regulated	GO:0006413	translational initiation	1/77	181/13935	0.635588	0.748378	0.727333	CTIF	1
Down-regulated	GO:0010810	regulation of cell-substrate adhesion	1/77	181/13935	0.635588	0.748378	0.727333	RAC3	1
Down-regulated	GO:0030258	lipid modification	1/77	181/13935	0.635588	0.748378	0.727333	C1QTNF2	1
Down-regulated	GO:0032944	regulation of mononuclear cell proliferation	1/77	181/13935	0.635588	0.748378	0.727333	IGF2	1
Down-regulated	GO:0043583	ear development	1/77	181/13935	0.635588	0.748378	0.727333	KCNQ4	1
Down-regulated	GO:0048002	antigen processing and presentation of peptide antigen	1/77	181/13935	0.635588	0.748378	0.727333	KIF26A	1
Down-regulated	GO:0048705	skeletal system morphogenesis	1/77	181/13935	0.635588	0.748378	0.727333	LRP5	1
Down-regulated	GO:0050807	regulation of synapse organization	1/77	181/13935	0.635588	0.748378	0.727333	ADGRB2	1
Down-regulated	GO:0045732	positive regulation of protein catabolic process	1/77	182/13935	0.637628	0.749582	0.728503	PACSIN3	1
Down-regulated	GO:0051048	negative regulation of secretion	1/77	182/13935	0.637628	0.749582	0.728503	INHA	1
Down-regulated	GO:0009755	hormone-mediated signaling pathway	1/77	183/13935	0.639657	0.750768	0.729656	NR1D1	1
Down-regulated	GO:0098742	cell-cell adhesion via plasma-membrane adhesion molecules	1/77	183/13935	0.639657	0.750768	0.729656	FAT3	1
Down-regulated	GO:0043087	regulation of GTPase activity	2/77	391/13935	0.640607	0.751125	0.730003	ARHGEF16/NTF3	2
Down-regulated	GO:0043542	endothelial cell migration	1/77	184/13935	0.641674	0.751125	0.730003	CARD10	1
Down-regulated	GO:0043624	cellular protein complex disassembly	1/77	184/13935	0.641674	0.751125	0.730003	SPTB	1
Down-regulated	GO:0022604	regulation of cell morphogenesis	2/77	392/13935	0.642	0.751125	0.730003	PALM/RAC3	2
Down-regulated	GO:0050803	regulation of synapse structure or activity	1/77	185/13935	0.643681	0.752493	0.731333	ADGRB2	1
Down-regulated	GO:0002526	acute inflammatory response	1/77	186/13935	0.645676	0.753592	0.732401	PTGER3	1
Down-regulated	GO:0016197	endosomal transport	1/77	186/13935	0.645676	0.753592	0.732401	NDRG4	1
Down-regulated	GO:0006875	cellular metal ion homeostasis	2/77	395/13935	0.646155	0.753592	0.732401	BOK/SLC22A17	2
Down-regulated	GO:0051495	positive regulation of cytoskeleton organization	1/77	187/13935	0.64766	0.75475	0.733526	NTF3	1
Down-regulated	GO:0035303	regulation of dephosphorylation	1/77	188/13935	0.649634	0.755854	0.734599	PPP1R1B	1
Down-regulated	GO:0050870	positive regulation of T cell activation	1/77	188/13935	0.649634	0.755854	0.734599	IGF2	1
Down-regulated	GO:0071216	cellular response to biotic stimulus	1/77	189/13935	0.651596	0.757539	0.736236	NR1D1	1
Down-regulated	GO:0031667	response to nutrient levels	2/77	400/13935	0.652997	0.758569	0.737237	AKR1C3/ALDH3A1	2
Down-regulated	GO:1902749	regulation of cell cycle G2/M phase transition	1/77	191/13935	0.655489	0.760863	0.739467	HSPA2	1
Down-regulated	GO:0000956	nuclear-transcribed mRNA catabolic process	1/77	192/13935	0.657419	0.761902	0.740478	CTIF	1
Down-regulated	GO:0070663	regulation of leukocyte proliferation	1/77	192/13935	0.657419	0.761902	0.740478	IGF2	1
Down-regulated	GO:0007160	cell-matrix adhesion	1/77	194/13935	0.661247	0.765737	0.744204	BCAM	1
Down-regulated	GO:0046777	protein autophosphorylation	1/77	195/13935	0.663145	0.767106	0.745534	TYRO3	1
Down-regulated	GO:0006836	neurotransmitter transport	1/77	196/13935	0.665033	0.767106	0.745534	SLC6A8	1
Down-regulated	GO:0042113	B cell activation	1/77	196/13935	0.665033	0.767106	0.745534	INHA	1
Down-regulated	GO:0051701	interaction with host	1/77	196/13935	0.665033	0.767106	0.745534	TYRO3	1
Down-regulated	GO:2001234	negative regulation of apoptotic signaling pathway	1/77	196/13935	0.665033	0.767106	0.745534	BOK	1
Down-regulated	GO:0016358	dendrite development	1/77	198/13935	0.668777	0.770821	0.749145	MAP6	1
Down-regulated	GO:0098813	nuclear chromosome segregation	1/77	199/13935	0.670634	0.772356	0.750638	RNF212	1
Down-regulated	GO:1903706	regulation of hemopoiesis	2/77	414/13935	0.671605	0.77287	0.751137	IL17D/INHA	2
Down-regulated	GO:0016311	dephosphorylation	2/77	416/13935	0.674197	0.774176	0.752406	DUSP14/PPP1R1B	2
Down-regulated	GO:0010632	regulation of epithelial cell migration	1/77	201/13935	0.674316	0.774176	0.752406	CARD10	1
Down-regulated	GO:0071560	cellular response to transforming growth factor beta stimulus	1/77	201/13935	0.674316	0.774176	0.752406	LTBP4	1
Down-regulated	GO:1903039	positive regulation of leukocyte cell-cell adhesion	1/77	202/13935	0.676142	0.775668	0.753856	IGF2	1
Down-regulated	GO:0006352	DNA-templated transcription, initiation	1/77	204/13935	0.679764	0.779216	0.757304	NR1D1	1
Down-regulated	GO:0031669	cellular response to nutrient levels	1/77	205/13935	0.68156	0.780667	0.758714	AKR1C3	1
Down-regulated	GO:0071559	response to transforming growth factor beta	1/77	206/13935	0.683346	0.781102	0.759138	LTBP4	1
Down-regulated	GO:0000226	microtubule cytoskeleton organization	2/77	424/13935	0.684405	0.781102	0.759138	CRYAB/MAP6	2
Down-regulated	GO:0018105	peptidyl-serine phosphorylation	1/77	207/13935	0.685122	0.781102	0.759138	NTF3	1
Down-regulated	GO:0034329	cell junction assembly	1/77	207/13935	0.685122	0.781102	0.759138	LIMS2	1
Down-regulated	GO:0034504	protein localization to nucleus	1/77	207/13935	0.685122	0.781102	0.759138	CARD10	1
Down-regulated	GO:0061448	connective tissue development	1/77	207/13935	0.685122	0.781102	0.759138	LRP5	1
Down-regulated	GO:0046578	regulation of Ras protein signal transduction	1/77	209/13935	0.688644	0.783905	0.761861	ARHGEF16	1
Down-regulated	GO:0110053	regulation of actin filament organization	1/77	209/13935	0.688644	0.783905	0.761861	SPTB	1
Down-regulated	GO:0003007	heart morphogenesis	1/77	210/13935	0.690391	0.78468	0.762615	NDRG4	1
Down-regulated	GO:0007018	microtubule-based movement	1/77	210/13935	0.690391	0.78468	0.762615	KIF26A	1
Down-regulated	GO:0045637	regulation of myeloid cell differentiation	1/77	211/13935	0.692128	0.786048	0.763944	INHA	1
Down-regulated	GO:0019882	antigen processing and presentation	1/77	213/13935	0.695573	0.788138	0.765975	KIF26A	1
Down-regulated	GO:0043122	regulation of I-kappaB kinase/NF-kappaB signaling	1/77	213/13935	0.695573	0.788138	0.765975	NR1D1	1
Down-regulated	GO:0045926	negative regulation of growth	1/77	213/13935	0.695573	0.788138	0.765975	CRYAB	1
Down-regulated	GO:0051962	positive regulation of nervous system development	2/77	434/13935	0.696801	0.78886	0.766677	ADGRB2/NDRG4	2
Down-regulated	GO:0051258	protein polymerization	1/77	214/13935	0.697281	0.78886	0.766677	SPTB	1
Down-regulated	GO:0045927	positive regulation of growth	1/77	215/13935	0.69898	0.790175	0.767955	IGF2	1
Down-regulated	GO:0051493	regulation of cytoskeleton organization	2/77	437/13935	0.700442	0.79122	0.76897	NTF3/SPTB	2
Down-regulated	GO:0032868	response to insulin	1/77	217/13935	0.702349	0.792767	0.770474	IGF2	1
Down-regulated	GO:0007050	cell cycle arrest	1/77	218/13935	0.70402	0.794044	0.771716	INHA	1
Down-regulated	GO:0002521	leukocyte differentiation	2/77	441/13935	0.705241	0.794205	0.771871	INHA/TYRO3	2
Down-regulated	GO:0030003	cellular cation homeostasis	2/77	441/13935	0.705241	0.794205	0.771871	BOK/SLC22A17	2
Down-regulated	GO:0010720	positive regulation of cell development	2/77	442/13935	0.706431	0.794739	0.772391	NDRG4/RAC3	2
Down-regulated	GO:0006310	DNA recombination	1/77	220/13935	0.707334	0.794739	0.772391	RNF212	1
Down-regulated	GO:0070372	regulation of ERK1 and ERK2 cascade	1/77	220/13935	0.707334	0.794739	0.772391	NDRG4	1
Down-regulated	GO:0051606	detection of stimulus	1/77	221/13935	0.708977	0.795978	0.773595	AZGP1	1
Down-regulated	GO:0030335	positive regulation of cell migration	2/77	446/13935	0.711151	0.797811	0.775376	NTF3/THBS4	2
Down-regulated	GO:0046651	lymphocyte proliferation	1/77	223/13935	0.712236	0.797813	0.775378	IGF2	1
Down-regulated	GO:0050768	negative regulation of neurogenesis	1/77	223/13935	0.712236	0.797813	0.775378	NR1D1	1
Down-regulated	GO:0018209	peptidyl-serine modification	1/77	224/13935	0.713852	0.799015	0.776547	NTF3	1
Down-regulated	GO:0000086	G2/M transition of mitotic cell cycle	1/77	225/13935	0.715459	0.799599	0.777114	HSPA2	1
Down-regulated	GO:0032943	mononuclear cell proliferation	1/77	225/13935	0.715459	0.799599	0.777114	IGF2	1
Down-regulated	GO:2000027	regulation of animal organ morphogenesis	1/77	226/13935	0.717057	0.800777	0.778259	LIMS2	1
Down-regulated	GO:0009108	coenzyme biosynthetic process	1/77	227/13935	0.718646	0.801944	0.779393	PGAM2	1
Down-regulated	GO:0055065	metal ion homeostasis	2/77	453/13935	0.719262	0.802023	0.77947	BOK/SLC22A17	2
Down-regulated	GO:0044089	positive regulation of cellular component biogenesis	2/77	455/13935	0.721544	0.80396	0.781352	ADGRB2/PALM	2
Down-regulated	GO:0016055	Wnt signaling pathway	2/77	457/13935	0.723812	0.805268	0.782623	IGFBP6/LRP5	2
Down-regulated	GO:1902532	negative regulation of intracellular signal transduction	2/77	457/13935	0.723812	0.805268	0.782623	DUSP14/NR1D1	2
Down-regulated	GO:0030216	keratinocyte differentiation	1/77	231/13935	0.724915	0.805306	0.782661	AKR1C3	1
Down-regulated	GO:0198738	cell-cell signaling by wnt	2/77	458/13935	0.724939	0.805306	0.782661	IGFBP6/LRP5	2
Down-regulated	GO:2000147	positive regulation of cell motility	2/77	461/13935	0.7283	0.807965	0.785244	NTF3/THBS4	2
Down-regulated	GO:0010769	regulation of cell morphogenesis involved in differentiation	1/77	234/13935	0.729527	0.807965	0.785244	RAC3	1
Down-regulated	GO:0022409	positive regulation of cell-cell adhesion	1/77	234/13935	0.729527	0.807965	0.785244	IGF2	1
Down-regulated	GO:0051480	regulation of cytosolic calcium ion concentration	1/77	234/13935	0.729527	0.807965	0.785244	BOK	1
Down-regulated	GO:0010976	positive regulation of neuron projection development	1/77	237/13935	0.734062	0.811766	0.788939	NDRG4	1
Down-regulated	GO:0070371	ERK1 and ERK2 cascade	1/77	237/13935	0.734062	0.811766	0.788939	NDRG4	1
Down-regulated	GO:0009152	purine ribonucleotide biosynthetic process	1/77	239/13935	0.737043	0.814452	0.79155	PGAM2	1
Down-regulated	GO:0007507	heart development	2/77	470/13935	0.738177	0.814863	0.791949	NDRG4/SORBS2	2
Down-regulated	GO:0051961	negative regulation of nervous system development	1/77	240/13935	0.738522	0.814863	0.791949	NR1D1	1
Down-regulated	GO:0001818	negative regulation of cytokine production	1/77	241/13935	0.739992	0.815046	0.792127	INHA	1
Down-regulated	GO:0007249	I-kappaB kinase/NF-kappaB signaling	1/77	241/13935	0.739992	0.815046	0.792127	NR1D1	1
Down-regulated	GO:0051272	positive regulation of cellular component movement	2/77	473/13935	0.741402	0.815046	0.792127	NTF3/THBS4	2
Down-regulated	GO:0060828	regulation of canonical Wnt signaling pathway	1/77	242/13935	0.741454	0.815046	0.792127	IGFBP6	1
Down-regulated	GO:1902105	regulation of leukocyte differentiation	1/77	242/13935	0.741454	0.815046	0.792127	INHA	1
Down-regulated	GO:0051251	positive regulation of lymphocyte activation	1/77	243/13935	0.742908	0.815553	0.79262	IGF2	1
Down-regulated	GO:0071407	cellular response to organic cyclic compound	2/77	475/13935	0.743534	0.815553	0.79262	AKR1C3/NR1D1	2
Down-regulated	GO:0044839	cell cycle G2/M phase transition	1/77	244/13935	0.744353	0.815553	0.79262	HSPA2	1
Down-regulated	GO:0120031	plasma membrane bounded cell projection assembly	2/77	476/13935	0.744594	0.815553	0.79262	PALM/TTYH1	2
Down-regulated	GO:1903827	regulation of cellular protein localization	2/77	477/13935	0.74565	0.815553	0.79262	ARHGEF16/CARD10	2
Down-regulated	GO:0051403	stress-activated MAPK cascade	1/77	245/13935	0.745791	0.815553	0.79262	CRYAB	1
Down-regulated	GO:0071356	cellular response to tumor necrosis factor	1/77	245/13935	0.745791	0.815553	0.79262	NR1D1	1
Down-regulated	GO:0070661	leukocyte proliferation	1/77	246/13935	0.747221	0.815906	0.792962	IGF2	1
Down-regulated	GO:0090305	nucleic acid phosphodiester bond hydrolysis	1/77	246/13935	0.747221	0.815906	0.792962	AZGP1	1
Down-regulated	GO:0006164	purine nucleotide biosynthetic process	1/77	247/13935	0.748643	0.816248	0.793295	PGAM2	1
Down-regulated	GO:0040029	regulation of gene expression, epigenetic	1/77	247/13935	0.748643	0.816248	0.793295	IGF2	1
Down-regulated	GO:0071375	cellular response to peptide hormone stimulus	1/77	249/13935	0.751463	0.818717	0.795694	IGF2	1
Down-regulated	GO:0009260	ribonucleotide biosynthetic process	1/77	251/13935	0.754252	0.820541	0.797468	PGAM2	1
Down-regulated	GO:0031098	stress-activated protein kinase signaling cascade	1/77	251/13935	0.754252	0.820541	0.797468	CRYAB	1
Down-regulated	GO:0007059	chromosome segregation	1/77	252/13935	0.755635	0.821116	0.798026	RNF212	1
Down-regulated	GO:0001822	kidney development	1/77	253/13935	0.75701	0.821116	0.798026	CRLF1	1
Down-regulated	GO:0045861	negative regulation of proteolysis	1/77	253/13935	0.75701	0.821116	0.798026	CRYAB	1
Down-regulated	GO:0072331	signal transduction by p53 class mediator	1/77	253/13935	0.75701	0.821116	0.798026	BOK	1
Down-regulated	GO:0040017	positive regulation of locomotion	2/77	489/13935	0.758043	0.821632	0.798527	NTF3/THBS4	2
Down-regulated	GO:0046034	ATP metabolic process	1/77	255/13935	0.759737	0.822001	0.798886	PGAM2	1
Down-regulated	GO:0046390	ribose phosphate biosynthetic process	1/77	255/13935	0.759737	0.822001	0.798886	PGAM2	1
Down-regulated	GO:0002790	peptide secretion	2/77	491/13935	0.760058	0.822001	0.798886	LTBP4/NR1D1	2
Down-regulated	GO:0048638	regulation of developmental growth	1/77	256/13935	0.76109	0.822513	0.799384	IGF2	1
Down-regulated	GO:0010631	epithelial cell migration	1/77	258/13935	0.763772	0.823599	0.800439	CARD10	1
Down-regulated	GO:0010721	negative regulation of cell development	1/77	258/13935	0.763772	0.823599	0.800439	NR1D1	1
Down-regulated	GO:0072522	purine-containing compound biosynthetic process	1/77	258/13935	0.763772	0.823599	0.800439	PGAM2	1
Down-regulated	GO:0072521	purine-containing compound metabolic process	2/77	497/13935	0.766017	0.825251	0.802045	MACROD1/PGAM2	2
Down-regulated	GO:0090132	epithelium migration	1/77	260/13935	0.766424	0.825251	0.802045	CARD10	1
Down-regulated	GO:0034330	cell junction organization	1/77	261/13935	0.76774	0.82546	0.802248	LIMS2	1
Down-regulated	GO:0097193	intrinsic apoptotic signaling pathway	1/77	261/13935	0.76774	0.82546	0.802248	BOK	1
Down-regulated	GO:0034612	response to tumor necrosis factor	1/77	262/13935	0.769047	0.826263	0.803028	NR1D1	1
Down-regulated	GO:0007178	transmembrane receptor protein serine/threonine kinase signaling pathway	1/77	263/13935	0.770348	0.827057	0.8038	LTBP4	1
Down-regulated	GO:0001505	regulation of neurotransmitter levels	1/77	265/13935	0.772928	0.828016	0.804732	PHGDH	1
Down-regulated	GO:0034599	cellular response to oxidative stress	1/77	265/13935	0.772928	0.828016	0.804732	AKR1C3	1
Down-regulated	GO:0090130	tissue migration	1/77	265/13935	0.772928	0.828016	0.804732	CARD10	1
Down-regulated	GO:0006869	lipid transport	1/77	266/13935	0.774207	0.828784	0.805478	AKR1C1	1
Down-regulated	GO:0072001	renal system development	1/77	268/13935	0.776743	0.830432	0.80708	CRLF1	1
Down-regulated	GO:0007596	blood coagulation	1/77	269/13935	0.778001	0.830432	0.80708	TYRO3	1
Down-regulated	GO:0032496	response to lipopolysaccharide	1/77	269/13935	0.778001	0.830432	0.80708	NR1D1	1
Down-regulated	GO:1903037	regulation of leukocyte cell-cell adhesion	1/77	269/13935	0.778001	0.830432	0.80708	IGF2	1
Down-regulated	GO:0050817	coagulation	1/77	270/13935	0.779252	0.831165	0.807792	TYRO3	1
Down-regulated	GO:0006898	receptor-mediated endocytosis	1/77	272/13935	0.781733	0.832605	0.809192	NTF3	1
Down-regulated	GO:0009913	epidermal cell differentiation	1/77	272/13935	0.781733	0.832605	0.809192	AKR1C3	1
Down-regulated	GO:0007599	hemostasis	1/77	274/13935	0.784186	0.834614	0.811145	TYRO3	1
Down-regulated	GO:0009205	purine ribonucleoside triphosphate metabolic process	1/77	280/13935	0.791384	0.841667	0.817999	PGAM2	1
Down-regulated	GO:0060562	epithelial tube morphogenesis	1/77	281/13935	0.79256	0.841731	0.818062	NDRG4	1
Down-regulated	GO:0002237	response to molecule of bacterial origin	1/77	282/13935	0.79373	0.841731	0.818062	NR1D1	1
Down-regulated	GO:0002696	positive regulation of leukocyte activation	1/77	282/13935	0.79373	0.841731	0.818062	IGF2	1
Down-regulated	GO:0032984	protein-containing complex disassembly	1/77	282/13935	0.79373	0.841731	0.818062	SPTB	1
Down-regulated	GO:0046677	response to antibiotic	1/77	283/13935	0.794894	0.842358	0.818671	CRYAB	1
Down-regulated	GO:0006909	phagocytosis	1/77	284/13935	0.79605	0.842379	0.818691	TYRO3	1
Down-regulated	GO:0009126	purine nucleoside monophosphate metabolic process	1/77	285/13935	0.797201	0.842379	0.818691	PGAM2	1
Down-regulated	GO:0009167	purine ribonucleoside monophosphate metabolic process	1/77	285/13935	0.797201	0.842379	0.818691	PGAM2	1
Down-regulated	GO:0009199	ribonucleoside triphosphate metabolic process	1/77	285/13935	0.797201	0.842379	0.818691	PGAM2	1
Down-regulated	GO:0009144	purine nucleoside triphosphate metabolic process	1/77	287/13935	0.799482	0.844185	0.820446	PGAM2	1
Down-regulated	GO:0050863	regulation of T cell activation	1/77	288/13935	0.800614	0.844774	0.821018	IGF2	1
Down-regulated	GO:0051188	cofactor biosynthetic process	1/77	289/13935	0.801739	0.845355	0.821584	PGAM2	1
Down-regulated	GO:0032535	regulation of cellular component size	1/77	291/13935	0.80397	0.847101	0.823281	SPTB	1
Down-regulated	GO:0033044	regulation of chromosome organization	1/77	293/13935	0.806176	0.848213	0.824361	IGF2	1
Down-regulated	GO:0050867	positive regulation of cell activation	1/77	293/13935	0.806176	0.848213	0.824361	IGF2	1
Down-regulated	GO:0010876	lipid localization	1/77	295/13935	0.808358	0.849901	0.826002	AKR1C1	1
Down-regulated	GO:0009161	ribonucleoside monophosphate metabolic process	1/77	297/13935	0.810516	0.850955	0.827026	PGAM2	1
Down-regulated	GO:0019058	viral life cycle	1/77	297/13935	0.810516	0.850955	0.827026	TYRO3	1
Down-regulated	GO:0007159	leukocyte cell-cell adhesion	1/77	299/13935	0.81265	0.852483	0.828511	IGF2	1
Down-regulated	GO:0001655	urogenital system development	1/77	300/13935	0.813708	0.852483	0.828511	CRLF1	1
Down-regulated	GO:0045666	positive regulation of neuron differentiation	1/77	300/13935	0.813708	0.852483	0.828511	NDRG4	1
Down-regulated	GO:0010506	regulation of autophagy	1/77	303/13935	0.816846	0.855163	0.831116	BOK	1
Down-regulated	GO:0051604	protein maturation	1/77	306/13935	0.819932	0.857784	0.833663	NNAT	1
Down-regulated	GO:1901653	cellular response to peptide	1/77	307/13935	0.82095	0.858239	0.834105	IGF2	1
Down-regulated	GO:0006874	cellular calcium ion homeostasis	1/77	310/13935	0.823968	0.860783	0.836578	BOK	1
Down-regulated	GO:0009123	nucleoside monophosphate metabolic process	1/77	313/13935	0.826936	0.86266	0.838402	PGAM2	1
Down-regulated	GO:0030111	regulation of Wnt signaling pathway	1/77	313/13935	0.826936	0.86266	0.838402	IGFBP6	1
Down-regulated	GO:0007265	Ras protein signal transduction	1/77	314/13935	0.827914	0.86307	0.8388	ARHGEF16	1
Down-regulated	GO:0035690	cellular response to drug	1/77	316/13935	0.829854	0.86448	0.840171	ADIRF	1
Down-regulated	GO:0031331	positive regulation of cellular catabolic process	1/77	318/13935	0.831773	0.865867	0.841518	PACSIN3	1
Down-regulated	GO:0009165	nucleotide biosynthetic process	1/77	321/13935	0.834611	0.868207	0.843793	PGAM2	1
Down-regulated	GO:0055074	calcium ion homeostasis	1/77	322/13935	0.835546	0.868567	0.844143	BOK	1
Down-regulated	GO:0006402	mRNA catabolic process	1/77	323/13935	0.836476	0.868921	0.844487	CTIF	1
Down-regulated	GO:1901293	nucleoside phosphate biosynthetic process	1/77	324/13935	0.837401	0.869269	0.844825	PGAM2	1
Down-regulated	GO:0072503	cellular divalent inorganic cation homeostasis	1/77	325/13935	0.838321	0.869611	0.845157	BOK	1
Down-regulated	GO:0007389	pattern specification process	1/77	329/13935	0.84195	0.87276	0.848218	NDRG4	1
Down-regulated	GO:1903532	positive regulation of secretion by cell	1/77	331/13935	0.843733	0.873994	0.849417	INHA	1
Down-regulated	GO:0050804	modulation of chemical synaptic transmission	1/77	334/13935	0.846372	0.875781	0.851153	MPP2	1
Down-regulated	GO:0042176	regulation of protein catabolic process	1/77	335/13935	0.847242	0.875781	0.851153	PACSIN3	1
Down-regulated	GO:0099177	regulation of trans-synaptic signaling	1/77	335/13935	0.847242	0.875781	0.851153	MPP2	1
Down-regulated	GO:0043434	response to peptide hormone	1/77	336/13935	0.848107	0.87606	0.851425	IGF2	1
Down-regulated	GO:0001667	ameboidal-type cell migration	1/77	337/13935	0.848967	0.876334	0.851691	CARD10	1
Down-regulated	GO:0006732	coenzyme metabolic process	1/77	340/13935	0.851518	0.878352	0.853652	PGAM2	1
Down-regulated	GO:0043588	skin development	1/77	343/13935	0.854027	0.880323	0.855568	AKR1C3	1
Down-regulated	GO:0072507	divalent inorganic cation homeostasis	1/77	344/13935	0.854854	0.880559	0.855798	BOK	1
Down-regulated	GO:0010256	endomembrane system organization	1/77	345/13935	0.855676	0.88079	0.856022	PACSIN3	1
Down-regulated	GO:0006401	RNA catabolic process	1/77	350/13935	0.859719	0.884334	0.859467	CTIF	1
Down-regulated	GO:0022407	regulation of cell-cell adhesion	1/77	354/13935	0.862873	0.886341	0.861417	IGF2	1
Down-regulated	GO:0051047	positive regulation of secretion	1/77	354/13935	0.862873	0.886341	0.861417	INHA	1
Down-regulated	GO:2001233	regulation of apoptotic signaling pathway	1/77	359/13935	0.866717	0.889669	0.864651	BOK	1
Down-regulated	GO:0030099	myeloid cell differentiation	1/77	360/13935	0.867473	0.889825	0.864803	INHA	1
Down-regulated	GO:0009896	positive regulation of catabolic process	1/77	365/13935	0.87119	0.893015	0.867904	PACSIN3	1
Down-regulated	GO:0010498	proteasomal protein catabolic process	1/77	369/13935	0.874089	0.895364	0.870186	NR1D1	1
Down-regulated	GO:0008544	epidermis development	1/77	373/13935	0.876924	0.897643	0.872402	AKR1C3	1
Down-regulated	GO:1901990	regulation of mitotic cell cycle phase transition	1/77	377/13935	0.879696	0.899855	0.874551	HSPA2	1
Down-regulated	GO:0050708	regulation of protein secretion	1/77	382/13935	0.883074	0.902684	0.8773	NR1D1	1
Down-regulated	GO:0090066	regulation of anatomical structure size	1/77	385/13935	0.885056	0.904082	0.878659	SPTB	1
Down-regulated	GO:0050769	positive regulation of neurogenesis	1/77	387/13935	0.886358	0.904786	0.879343	NDRG4	1
Down-regulated	GO:0016570	histone modification	1/77	390/13935	0.888285	0.906125	0.880644	IGF2	1
Down-regulated	GO:0016569	covalent chromatin modification	1/77	399/13935	0.893874	0.911195	0.885572	IGF2	1
Down-regulated	GO:0002791	regulation of peptide secretion	1/77	402/13935	0.895675	0.912399	0.886742	NR1D1	1
Down-regulated	GO:1901987	regulation of cell cycle phase transition	1/77	406/13935	0.898029	0.914124	0.888419	HSPA2	1
Down-regulated	GO:0001819	positive regulation of cytokine production	1/77	407/13935	0.89861	0.914124	0.888419	IL17D	1
Down-regulated	GO:0010975	regulation of neuron projection development	1/77	409/13935	0.899761	0.914664	0.888943	NDRG4	1
Down-regulated	GO:1901652	response to peptide	1/77	411/13935	0.900899	0.915131	0.889397	IGF2	1
Down-regulated	GO:0050878	regulation of body fluid levels	1/77	412/13935	0.901463	0.915131	0.889397	TYRO3	1
Down-regulated	GO:0042110	T cell activation	1/77	418/13935	0.904783	0.917868	0.892058	IGF2	1
Down-regulated	GO:0050900	leukocyte migration	1/77	429/13935	0.910584	0.923118	0.89716	THBS4	1
Down-regulated	GO:0007005	mitochondrion organization	1/77	436/13935	0.914093	0.926038	0.899997	BOK	1
Down-regulated	GO:0042060	wound healing	1/77	447/13935	0.919334	0.930707	0.904535	TYRO3	1
Down-regulated	GO:0009150	purine ribonucleotide metabolic process	1/77	451/13935	0.92116	0.931916	0.90571	PGAM2	1
Down-regulated	GO:0006914	autophagy	1/77	457/13935	0.923824	0.933328	0.907083	BOK	1
Down-regulated	GO:0061919	process utilizing autophagic mechanism	1/77	457/13935	0.923824	0.933328	0.907083	BOK	1
Down-regulated	GO:0009259	ribonucleotide metabolic process	1/77	464/13935	0.926819	0.93514	0.908844	PGAM2	1
Down-regulated	GO:0009306	protein secretion	1/77	465/13935	0.927237	0.93514	0.908844	NR1D1	1
Down-regulated	GO:0043312	neutrophil degranulation	1/77	468/13935	0.928478	0.93514	0.908844	TCN1	1
Down-regulated	GO:0002283	neutrophil activation involved in immune response	1/77	471/13935	0.929698	0.93514	0.908844	TCN1	1
Down-regulated	GO:0006163	purine nucleotide metabolic process	1/77	471/13935	0.929698	0.93514	0.908844	PGAM2	1
Down-regulated	GO:0009617	response to bacterium	1/77	471/13935	0.929698	0.93514	0.908844	NR1D1	1
Down-regulated	GO:0006511	ubiquitin-dependent protein catabolic process	1/77	472/13935	0.9301	0.93514	0.908844	LNX1	1
Down-regulated	GO:0019941	modification-dependent protein catabolic process	1/77	477/13935	0.932077	0.93514	0.908844	LNX1	1
Down-regulated	GO:0002446	neutrophil mediated immunity	1/77	479/13935	0.932852	0.93514	0.908844	TCN1	1
Down-regulated	GO:0019693	ribose phosphate metabolic process	1/77	479/13935	0.932852	0.93514	0.908844	PGAM2	1
Down-regulated	GO:0071417	cellular response to organonitrogen compound	1/77	479/13935	0.932852	0.93514	0.908844	IGF2	1
Down-regulated	GO:0042119	neutrophil activation	1/77	480/13935	0.933236	0.93514	0.908844	TCN1	1
Down-regulated	GO:0043632	modification-dependent macromolecule catabolic process	1/77	484/13935	0.934751	0.93576	0.909446	LNX1	1
Down-regulated	GO:0002009	morphogenesis of an epithelium	1/77	485/13935	0.935125	0.93576	0.909446	NDRG4	1
Down-regulated	GO:0036230	granulocyte activation	1/77	487/13935	0.935866	0.935866	0.909549	TCN1	1
