# Supplementary material for: A new paradigm for leprosy diagnosis based on host gene expression
Source: PLoS Pathog. 2021 Oct 25;17(10):e1009972. doi: 10.1371/journal.ppat.1009972 (PMC8568100; doi:10.1371/journal.ppat.1009972)
Supplement: S4 Table — (XLS) [file ppat.1009972.s008.xls]

## Sheet: ROC_Lep_vs_NonLep
gene	CI95_I_AUC	AUC	CI95_S_AUC	best_threshold	spec.	sens.	Selected for validation
GZMB	0.967765	0.989899	1	7.84517	1	0.969697	yes
CD38	0.958148	0.986532	1	7.63009	1	0.969697	yes
P2RX5	0.953791	0.983165	1	5.69241	1	0.909091	yes
CXCL11	0.937599	0.976431	1	7.58776	1	0.939394	yes
CXCL10	0.930233	0.973064	1	10.0141	0.888889	0.969697	yes
CXCL9	0.922483	0.969697	1	11.8314	0.888889	0.969697	yes
AC270286.1 (BLK)	0.918972	0.96633	1	2.15675	1	0.878788	yes
IDO1	0.901898	0.962963	1	8.23557	1	0.939394	yes
SLAMF7	0.899997	0.959596	1	10.5562	0.888889	0.969697	yes
BIRC3	0.884959	0.952862	1	9.84138	0.888889	0.969697	yes
TLR10	0.858167	0.939394	1	5.86956	0.888889	0.939394	yes
IDO2	0.83615	0.93266	1	5.61289	0.888889	0.969697	yes
CCR7	0.859663	0.942761	1	7.777	0.888889	0.969697	yes
STAP1	0.82713	0.912458	0.997786	4.60895	1	0.818182	yes
APOL3	0.857215	0.936027	1	11.4922	0.888889	0.909091	yes
GBP5	0.945867	0.979798	1	11.9351	1	0.909091
KLRK1	0.93751	0.979798	1	4.46661	0.888889	1
LILRA5	0.93751	0.979798	1	5.48608	0.888889	1
TRBV13	0.945389	0.979798	1	1.99908	1	0.878788
CCL4	0.937599	0.976431	1	9.0922	1	0.939394
CALHM6	0.932787	0.973064	1	9.17944	1	0.909091
CCRL2	0.930233	0.973064	1	7.41338	0.888889	0.969697
SLAMF6	0.930233	0.973064	1	7.93171	0.888889	0.969697
FCRL1	0.91842	0.969697	1	2.97636	0.888889	0.939394
PLAC8	0.923092	0.969697	1	5.90794	0.888889	0.969697
SAMSN1	0.925336	0.969697	1	8.31686	1	0.878788
CASP5	0.916699	0.96633	1	3.26563	0.888889	0.939394
FCGR1A	0.918972	0.96633	1	9.85134	1	0.878788
HSH2D	0.917528	0.96633	1	8.28573	1	0.878788
KIR2DL4	0.919405	0.96633	1	2.23412	1	0.909091
KLHL6	0.90906	0.96633	1	8.57037	0.888889	0.939394
EBI3	0.901831	0.962963	1	5.35784	1	0.909091
FAM30B	0.904564	0.962963	1	1.17987	0.888889	0.939394
ITGAL	0.907504	0.962963	1	7.39146	0.888889	0.969697
TMEM155	0.912113	0.962963	1	3.15006	1	0.848485
PARP15	0.913249	0.962963	1	9.23812	1	0.878788
CD48	0.899997	0.959596	1	9.863	0.888889	0.969697
CD8A	0.894685	0.959596	1	9.04138	0.888889	0.969697
GZMK	0.902875	0.959596	1	9.06974	0.888889	0.909091
IFNG	0.884589	0.959596	1	5.07046	0.888889	0.969697
IKZF3	0.90302	0.959596	1	9.35948	0.888889	0.939394
NKG7	0.898043	0.959596	1	8.49698	0.888889	0.969697
SCIMP	0.903966	0.959596	1	8.24956	1	0.878788
UBD	0.899997	0.959596	1	9.95705	0.888889	0.969697
ZBP1	0.894497	0.959596	1	7.57925	0.888889	0.909091
KLRC1	0.902803	0.959596	1	4.95799	1	0.818182
BCL2A1	0.900039	0.956229	1	9.32875	1	0.878788
C1orf61	0.896653	0.956229	1	4.44839	1	0.909091
CXCL13	0.880482	0.956229	1	6.4454	0.888889	0.939394
IL18BP	0.892867	0.956229	1	9.5926	0.888889	0.969697
LAG3	0.898321	0.956229	1	7.31057	0.888889	0.939394
PLA2G7	0.89345	0.956229	1	9.2084	0.888889	0.878788
SH2D2A	0.885383	0.956229	1	6.58944	0.888889	0.969697
ITK	0.889173	0.956229	1	8.0051	0.888889	0.969697
APOC1P1	0.894323	0.952862	1	3.70478	0.888889	0.909091
FCMR	0.870902	0.952862	1	7.11547	0.888889	0.969697
JAK3	0.875991	0.952862	1	9.94131	0.888889	0.969697
MS4A1	0.885684	0.952862	1	7.77872	0.888889	0.939394
SIRPB1	0.870852	0.952862	1	6.732	0.888889	0.939394
KCNA3	0.881214	0.952862	1	5.32286	0.888889	0.909091
P2RY8	0.883179	0.952862	1	7.97069	0.888889	0.969697
BATF2	0.885535	0.949495	1	7.42656	0.888889	0.878788
CD79A	0.884963	0.949495	1	7.10061	1	0.818182
CD80	0.883958	0.949495	1	5.60739	0.888889	0.909091
CLEC4E	0.880974	0.949495	1	8.0721	0.888889	0.939394
CRTAM	0.880439	0.949495	1	6.68051	0.888889	0.939394
GPR18	0.879209	0.949495	1	4.97837	0.888889	0.939394
PRF1	0.874434	0.949495	1	7.82413	0.888889	0.969697
RHOH	0.880439	0.949495	1	7.69323	0.888889	0.939394
SIGLEC7	0.885407	0.949495	1	6.13376	1	0.878788
CEACAM21	0.877828	0.949495	1	5.04872	0.888889	0.969697
CCR5	0.870597	0.946128	1	9.50209	0.888889	0.939394
CXCR2P1	0.879011	0.946128	1	7.13554	0.888889	0.848485
GZMH	0.868307	0.946128	1	7.78713	0.888889	0.969697
PAX5	0.875687	0.946128	1	4.74794	1	0.787879
SERPINA1	0.882253	0.946128	1	11.3213	0.888889	0.909091
SNX10	0.878829	0.946128	1	9.5142	0.888889	0.909091
AOAH	0.861803	0.942761	1	9.38132	0.888889	0.939394
C1QB	0.870715	0.942761	1	12.6174	0.888889	0.878788
C4orf50	0.874918	0.942761	1	3.14506	1	0.818182
FASLG	0.867176	0.942761	1	6.14403	0.888889	0.878788
IL12RB1	0.852367	0.942761	1	6.10748	0.888889	0.969697
ITGAD	0.873666	0.942761	1	5.5187	0.888889	0.878788
CD3D	0.858492	0.942761	1	9.10729	0.888889	0.939394
FYB1	0.873903	0.942761	1	10.156	0.888889	0.909091
CCL19	0.84733	0.939394	1	10.5537	0.888889	0.969697
GPR174	0.853858	0.939394	1	7.25446	0.888889	0.939394
LGALS17A	0.869574	0.939394	1	4.5711	1	0.818182
PYHIN1	0.858621	0.939394	1	7.13407	0.888889	0.909091
TNIP3	0.861608	0.939394	1	4.19741	0.888889	0.848485
FCGR1B	0.856391	0.936027	1	7.64382	0.777778	0.969697
GZMA	0.844735	0.936027	1	9.60066	0.888889	0.939394
IGHV3-48	0.856186	0.936027	1	6.45967	0.888889	0.787879
IGKV1-17	0.865528	0.936027	1	6.92251	1	0.818182
KMO	0.838089	0.936027	1	6.64607	0.888889	0.969697
PDCD1	0.851952	0.936027	1	4.82262	0.888889	0.939394
AC068775.1	0.845065	0.93266	1	3.5366	0.888889	0.878788
SH2D1A	0.83004	0.93266	1	7.12887	0.888889	0.939394
SLAMF8	0.847427	0.93266	1	10.5631	0.888889	0.939394
IL7R	0.848536	0.93266	1	9.59449	0.888889	0.848485
TLR8	0.858327	0.93266	1	8.72795	1	0.787879
TRAV41	0.859713	0.93266	1	2.21615	1	0.848485
DTHD1	0.852192	0.929293	1	5.27309	1	0.818182
GPR171	0.845008	0.929293	1	6.98981	0.888889	0.939394
IGSF6	0.844332	0.929293	1	10.1439	0.888889	0.878788
MZB1	0.835211	0.929293	1	7.31882	0.888889	0.848485
CRLF1	0.847916	0.929293	1	6.54439	0.888889	0.878788
GBP1	0.831592	0.929293	1	11.5437	0.888889	0.909091
AC233282.1	0.84842	0.925926	1	3.32469	1	0.818182
GPR141	0.842877	0.925926	1	4.4483	0.777778	0.939394
IGLC2	0.828155	0.925926	1	11.3827	0.777778	0.939394
IGLV4-69	0.848263	0.925926	1	4.99121	1	0.818182
KCNJ10	0.847218	0.925926	1	5.28276	1	0.848485
SDS	0.84337	0.925926	1	6.14255	0.888889	0.787879
SIRPG	0.832032	0.925926	1	6.91795	0.888889	0.878788
TNFRSF13B	0.844115	0.925926	1	3.55575	0.888889	0.818182
ZNF831	0.814494	0.925926	1	6.53549	0.888889	0.969697
RASAL3	0.805513	0.925926	1	8.34432	0.888889	0.939394
TRAV5	0.843717	0.925926	1	2.64516	0.888889	0.818182
CTSS	0.827241	0.922559	1	13.0004	0.888889	0.878788
CXCR6	0.823132	0.922559	1	8.07478	0.888889	0.878788
EOMES	0.821989	0.922559	1	7.4309	0.888889	0.909091
FCGR1CP	0.836279	0.922559	1	5.68124	0.888889	0.878788
IGHV1-46	0.812121	0.922559	1	5.26066	0.888889	0.848485
IGKV3D-20	0.827027	0.922559	1	4.5346	0.888889	0.909091
NPL	0.818321	0.922559	1	10.1063	0.888889	0.909091
ADGRG5	0.833714	0.922559	1	4.82077	0.777778	0.909091
AC093311.1	0.835636	0.919192	1	2.46241	0.888889	0.787879
CLEC4D	0.831908	0.919192	1	4.18838	0.777778	0.939394
IGHM	0.833895	0.919192	1	10.8063	1	0.787879
IGHV3-13	0.822457	0.919192	1	3.13574	0.888889	0.818182
IGKV3-15	0.817398	0.919192	1	8.38964	0.888889	0.818182
IL12B	0.779728	0.919192	1	2.69462	0.888889	0.969697
JAKMIP1	0.795853	0.919192	1	4.95791	0.888889	0.969697
NCR1	0.837865	0.919192	1	3.26981	1	0.787879
SIGLEC8	0.833323	0.919192	1	5.98241	0.888889	0.848485
CD247	0.800132	0.919192	1	8.16727	0.888889	0.969697
CD274	0.811474	0.919192	1	8.34211	0.888889	0.939394
CD28	0.822499	0.919192	1	7.35709	0.777778	0.939394
NLRC3	0.792007	0.919192	1	8.23441	0.888889	0.939394
SLC27A2	0.819464	0.919192	1	5.54206	0.777778	0.969697
WARS	0.819382	0.919192	1	12.8063	0.888889	0.909091
FCRL5	0.775757	0.915825	1	6.40623	0.888889	0.878788
IGKV1-8	0.832286	0.915825	0.999364	4.73735	1	0.818182
LILRB4	0.810923	0.915825	1	11.0736	0.888889	0.787879
LY9	0.803699	0.915825	1	7.15116	0.888889	0.939394
TIGIT	0.799833	0.915825	1	8.33537	0.888889	0.878788
XCL2	0.817554	0.915825	1	5.22592	0.888889	0.878788
CD226	0.813964	0.915825	1	7.65944	0.888889	0.848485
IL2RG	0.793762	0.915825	1	10.4799	0.888889	0.939394
TRAV20	0.830544	0.915825	1	2.5739	1	0.818182
CCL8	0.81561	0.912458	1	8.42428	0.888889	0.787879
HLA-DQB1	0.813814	0.912458	1	12.6984	0.777778	0.969697
LIPA	0.822064	0.912458	1	11.9475	0.888889	0.818182
RGL4	0.778956	0.912458	1	5.1243	0.888889	0.939394
SIGLEC14	0.817741	0.912458	1	5.59706	0.888889	0.909091
CD22	0.826367	0.912458	0.998548	7.01902	1	0.787879
CD96	0.799029	0.912458	1	8.26759	0.888889	0.909091
TNFSF15	0.812703	0.912458	1	6.90678	0.888889	0.909091
TPO	0.806087	0.912458	1	5.43334	0.888889	0.818182
HTRA4	0.811473	0.909091	1	7.73039	0.888889	0.909091
PDE6G	0.805902	0.909091	1	4.04562	0.777778	0.969697
TRDV1	0.810682	0.909091	1	2.7002	0.777778	0.878788
IL18RAP	0.775426	0.909091	1	7.20962	0.888889	0.878788
TBX21	0.793687	0.909091	1	6.76405	0.888889	0.909091
TRAV14DV4	0.787352	0.909091	1	2.41384	0.777778	0.939394
TRBV3-1	0.81991	0.909091	0.998272	3.70146	0.888889	0.818182
AL022318.4	0.797	0.905724	1	4.39223	0.777778	0.878788
DRAM1	0.81592	0.905724	0.995528	5.86443	1	0.787879
MEP1A	0.804951	0.905724	1	2.95814	0.888889	0.848485
P2RY10	0.803184	0.905724	1	5.52404	0.888889	0.878788
RTP5	0.771825	0.905724	1	1.32259	0.888889	0.909091
TRBV10-3	0.80833	0.905724	1	3.20733	0.888889	0.818182
CAMK4	0.770189	0.905724	1	6.83017	0.888889	0.818182
FAM30C	0.810529	0.902357	0.994184	2.47214	0.888889	0.848485
IGKC	0.77893	0.902357	1	13.9878	0.888889	0.878788
NT5DC4	0.792438	0.902357	1	3.67887	0.777778	0.909091
OTOA	0.770239	0.902357	1	5.09581	0.888889	0.939394
PLA2G2D	0.788353	0.902357	1	7.98181	0.888889	0.939394
TRAV19	0.803589	0.902357	1	3.18482	0.888889	0.878788
TTC24	0.798944	0.902357	1	3.58302	0.888889	0.848485
AL031846.1	0.762347	0.902357	1	3.86002	0.888889	0.909091
CD3E	0.764374	0.902357	1	9.71195	0.888889	0.939394
FTH1P22	0.77483	0.902357	1	1.81566	0.777778	0.969697
ADAMDEC1	0.79253	0.89899	1	10.3062	0.888889	0.787879
ALOX15B	0.798163	0.89899	0.999817	9.40231	0.888889	0.818182
APOC1	0.789505	0.89899	1	10.4109	0.888889	0.878788
FCRL3	0.778939	0.89899	1	6.8725	0.888889	0.878788
IGLV6-57	0.80154	0.89899	0.99644	5.23913	0.777778	0.878788
TCL1A	0.804044	0.89899	0.993936	3.94474	1	0.787879
NCF1B	0.797437	0.89899	1	7.23467	0.777778	0.909091
TRAV8-3	0.771966	0.89899	1	2.40345	0.777778	0.969697
APOBEC3A	0.795012	0.895623	0.996234	7.95163	0.888889	0.757576
IGHV3-23	0.795582	0.895623	0.995664	8.37683	0.888889	0.818182
IGKV1-33	0.797519	0.895623	0.993727	7.6039	0.888889	0.818182
TNFRSF17	0.799325	0.895623	0.991921	4.57054	0.888889	0.787879
CD2	0.743376	0.895623	1	9.76203	0.888889	0.909091
TRAV36DV7	0.765843	0.895623	1	2.06366	0.888889	0.878788
TRAV4	0.794405	0.895623	0.996841	3.77937	0.888889	0.757576
AMPD1	0.775843	0.892256	1	2.28947	0.888889	0.848485
CXCR5	0.766762	0.892256	1	4.18596	0.777778	0.848485
IGKV3-20	0.78455	0.892256	0.999962	8.84513	0.777778	0.848485
KLRC2	0.79246	0.892256	0.992052	3.2637	0.888889	0.848485
TRBV4-2	0.786733	0.892256	0.997779	2.21786	0.888889	0.818182
TIFAB	0.707935	0.892256	1	7.40921	0.888889	0.969697
IGHG3	0.763352	0.888889	1	10.5543	0.777778	0.878788
TRGV8	0.77	0.888889	1	1.60049	0.888889	0.909091
CD3G	0.711077	0.888889	1	6.84173	0.888889	0.939394
OR2I1P	0.7628	0.888889	1	3.35828	0.777778	0.939394
TRAV13-1	0.761416	0.888889	1	3.56559	0.777778	0.909091
IGLV3-1	0.778615	0.885522	0.992429	7.60205	1	0.757576
SPOCK2	0.695272	0.885522	1	9.45885	0.888889	0.939394
THEMIS	0.748757	0.885522	1	6.13618	0.888889	0.818182
TRAV27	0.717105	0.885522	1	1.90122	0.777778	0.969697
ANKRD44	0.762661	0.882155	1	9.66147	0.888889	0.818182
CCR4	0.757477	0.882155	1	6.17367	0.777778	0.878788
TRAV8-2	0.770467	0.882155	0.993843	2.92612	0.888889	0.848485
IGKV5-2	0.769527	0.878788	0.988049	1.39704	0.777778	0.848485
IGLV1-47	0.761142	0.878788	0.996434	6.93829	0.888889	0.787879
IGLV9-49	0.776354	0.878788	0.981222	2.3822	0.888889	0.818182
TMEM150B	0.743695	0.878788	1	3.90284	0.777778	0.939394
TRAV25	0.760657	0.878788	0.996919	1.54763	0.777778	0.878788
TRBV12-3	0.762925	0.878788	0.99465	2.74303	0.777778	0.878788
HLA-DPB2	0.770402	0.875421	0.98044	3.97933	0.888889	0.818182
IGKV2-30	0.753626	0.875421	0.997216	6.87162	0.888889	0.757576
RARRES1	0.755518	0.875421	0.995324	8.6864	0.777778	0.818182
TRAV3	0.69338	0.872054	1	3.5239	0.888889	0.787879
TRBV5-6	0.765147	0.872054	0.97896	2.87443	0.888889	0.757576
IGHV3-7	0.74884	0.868687	0.988533	7.41597	0.888889	0.69697
IGHV4-59	0.742017	0.868687	0.995357	5.85819	0.777778	0.787879
CLEC17A	0.71173	0.868687	1	1.7129	0.777778	0.939394
TRBV15	0.744721	0.868687	0.992653	1.9517	0.777778	0.909091
TRBV6-1	0.666265	0.868687	1	2.22685	0.888889	0.909091
CD19	0.756558	0.86532	0.974082	4.88431	0.888889	0.818182
AC119396.1	0.7472	0.861953	0.976706	2.21407	0.888889	0.787879
IGHV1-3	0.738163	0.861953	0.985743	4.10991	0.888889	0.787879
IL4I1	0.702271	0.861953	1	8.24599	0.888889	0.69697
HLA-DPA3	0.730155	0.858586	0.987016	1.41782	0.777778	0.909091
IGHG4	0.744714	0.858586	0.972458	9.24416	0.888889	0.787879
AC241401.1	0.74475	0.858586	0.972422	2.91285	0.888889	0.787879
CTLA4	0.712376	0.858586	1	7.69872	0.777778	0.878788
LYZ	0.70961	0.858586	1	15.1921	0.888889	0.727273
TRAV12-2	0.726488	0.858586	0.990683	3.43076	0.888889	0.848485
GPR31	0.73863	0.855219	0.971807	3.27302	1	0.69697
IGKV4-1	0.74197	0.855219	0.968468	8.64912	0.888889	0.787879
METTL7B	0.722792	0.855219	0.987646	3.02943	0.777778	0.787879
TREML2	0.702436	0.855219	1	3.91126	0.777778	0.848485
IGKV1-39	0.731711	0.851852	0.971993	5.56934	0.888889	0.757576
TVP23A	0.705735	0.851852	0.997969	4.61137	0.777778	0.939394
IGHV1-24	0.728061	0.848485	0.968909	5.30172	1	0.666667
TRBV5-1	0.708436	0.848485	0.988533	4.42842	0.777778	0.848485
CCL15	0.720604	0.845118	0.969631	1.63221	0.777778	0.787879
CLEC6A	0.719852	0.845118	0.970383	3.70779	0.888889	0.787879
SPIB	0.712291	0.845118	0.977945	6.03924	0.888889	0.69697
CCL18	0.716192	0.841751	0.967309	9.7702	0.777778	0.787879
MARCH1	0.693691	0.841751	0.989811	4.81771	0.888889	0.787879
TRAV13-2	0.693912	0.841751	0.98959	3.3033	0.888889	0.757576
TRAV35	0.720966	0.841751	0.962536	2.06823	0.888889	0.727273
DNASE2B	0.688669	0.838384	0.988098	3.99383	0.888889	0.757576
GP1BA	0.70913	0.838384	0.967638	5.34108	0.888889	0.69697
CCR8	0.704019	0.838384	0.972749	2.87798	0.888889	0.666667
IGHV1-69	0.708648	0.835017	0.961386	5.02725	1	0.666667
BLK	0.676181	0.835017	0.993853	3.25448	0.777778	0.848485
KLHL14	0.662244	0.835017	1	1.83154	0.666667	1
DCSTAMP	0.711475	0.83165	0.951825	5.84815	0.888889	0.757576
IGKV1D-8	0.701742	0.828283	0.954824	2.45934	0.777778	0.787879
MPO	0.688818	0.828283	0.967747	3.52351	0.777778	0.666667
MMP9	0.649053	0.828283	1	11.2698	0.888889	0.787879
TRBV18	0.692678	0.828283	0.963888	3.08035	0.777778	0.787879
IGLV2-23	0.688002	0.824916	0.961829	7.31248	0.888889	0.666667
AC234301.3	0.682153	0.821549	0.960945	5.62224	0.888889	0.69697
HS3ST2	0.664939	0.821549	0.978158	7.8365	0.777778	0.818182
IGHV4-4	0.675391	0.818182	0.960973	3.15454	0.777778	0.757576
OR7E140P	0.664352	0.818182	0.972012	1.30694	0.777778	0.787879
CHRNA1	0.671605	0.814815	0.958025	6.16092	0.888889	0.636364
CR2	0.671235	0.814815	0.958395	3.34369	0.888889	0.666667
IGKV3D-11	0.675702	0.811448	0.947193	4.15707	0.888889	0.69697
SIGLEC15	0.638911	0.804714	0.970517	5.32697	0.888889	0.757576
IGHV3-53	0.652846	0.801347	0.949847	4.30862	0.777778	0.69697
CRNN	0.611871	0.801347	0.990823	5.28311	0.777778	0.787879
IL17REL	0.590931	0.79798	1	2.05795	0.777778	0.848485
IGLV1-36	0.640473	0.794613	0.948752	3.16381	0.888889	0.69697
IGLVI-70	0.662649	0.794613	0.926576	1.22097	0.888889	0.727273
PKD2L1	0.642473	0.794613	0.946753	5.59385	0.777778	0.69697
COMP	0.619656	0.794613	0.96957	9.68264	0.777778	0.787879
TRBV7-3	0.642251	0.791246	0.94024	3.11315	0.777778	0.757576
CR933540.2	0.625074	0.787879	0.950683	2.65639	0.888889	0.575758
IGKV1D-12	0.636728	0.784512	0.932296	5.93445	0.666667	0.818182
IL26	0.636149	0.784512	0.932875	1.94508	0.777778	0.757576
CACNA1I	0.618048	0.781145	0.944242	4.49229	0.777778	0.757576
IGLV4-60	0.637139	0.781145	0.925151	3.08903	0.888889	0.69697
IGLV3-25	0.621606	0.767677	0.913747	7.65024	0.888889	0.69697
S100A1	0.54893	0.767677	0.986423	6.09863	0.777778	0.69697
FAT3	0.545886	0.757576	0.969265	4.37708	0.666667	0.909091
NPFFR1	0.600069	0.754209	0.908348	4.90029	0.777778	0.69697
AADACL3	0.591365	0.750842	0.910319	2.48042	0.777778	0.69697
DGAT2L6	0.584758	0.740741	0.896723	2.45522	0.777778	0.727273
CLLU1OS	0.583676	0.734007	0.884338	2.3264	0.777778	0.666667
TCN1	0.530847	0.720539	0.91023	4.2355	0.888889	0.545455
ACOD1	0.543586	0.720539	0.897491	1.95488	0.666667	0.666667
PM20D1	0.559722	0.717172	0.874622	4.83174	0.666667	0.757576
EEF1A1P13	0.536406	0.707071	0.877735	6.66493	0.666667	0.666667
IL23R	0.533334	0.693603	0.853871	3.4362	0.888889	0.575758
IGHV7-4-1	0.47326	0.666667	0.860074	2.1344	0.666667	0.666667
NNAT	0.396409	0.639731	0.883053	6.10447	0.555556	0.787879
EPYC	0.402492	0.639731	0.87697	1.96684	0.777778	0.575758
PKD1L1	0.366451	0.636364	0.906276	5.97047	0.666667	0.757576
CHRDL2	0.317052	0.585859	0.854665	3.84643	0.666667	0.636364
GABBR2	0.302741	0.542088	0.781434	0.783016	0.444444	0.787879
MTCO3P12	0.32344	0.52862	0.733799	4.9461	0.666667	0.545455
