# Supplementary material for: A new paradigm for leprosy diagnosis based on host gene expression
Source: PLoS Pathog. 2021 Oct 25;17(10):e1009972. doi: 10.1371/journal.ppat.1009972 (PMC8568100; doi:10.1371/journal.ppat.1009972)
Supplement: S5 Table — (XLS) [file ppat.1009972.s009.xls]

## Sheet: posterior_mean_diff
gene	comparison	log2fc	95_cred_int_lower	95_cred_int_upper	pval.z	pval.mcmc
CD38	MBvsODD	6.05299	5.1146	7.07574	0	0
TLR10	PBvsODD	4.42966	3.37432	5.50508	4.44089e-16	4.44089e-16
IDO1	PBvsODD	5.79769	4.38481	7.23353	1.33227e-15	1.33227e-15
CD38	PBvsODD	4.01988	2.97259	5.08437	1.16351e-13	1.16351e-13
CXCL10	MBvsODD	4.44972	3.22974	5.69254	1.82632e-12	1.82632e-12
TLR10	MBvsODD	3.60667	2.62389	4.64251	2.33347e-12	2.33347e-12
IDO1	MBvsODD	4.46065	3.16893	5.80426	3.502e-11	3.502e-11
SLAMF7	MBvsODD	3.57788	2.46231	4.62491	1.05585e-10	1.05585e-10
CXCL11	MBvsODD	5.61914	3.70534	7.41529	1.92537e-09	1.92537e-09
CXCL9	MBvsODD	3.44077	2.1572	4.66573	5.98394e-08	5.98394e-08
CXCL11	PBvsODD	5.07451	3.11361	7.16698	6.28684e-07	6.28684e-07
CXCL10	PBvsODD	3.16156	1.88663	4.58149	3.04505e-06	3.04505e-06
BIRC3	MBvsODD	1.93872	1.0955	2.73368	3.18415e-06	3.18415e-06
CXCL9	PBvsODD	2.95407	1.63996	4.37049	1.90236e-05	1.90236e-05
BLK_EX11	MBvsODD	3.0267	1.49688	4.65786	0.000194555	0.000194555
SLAMF7	PBvsODD	2.1352	1.01002	3.31326	0.000262009	0.000262009
APOL3	MBvsODD	1.79502	0.762084	2.72322	0.00032448	0.00032448
BLK_EX9	MBvsODD	2.22789	0.955649	3.50739	0.00062432	0.00062432
IDO2	PBvsODD	1.64455	0.545308	2.72654	0.00302152	0.00302152
GBP3	MBvsODD	1.72326	0.576709	2.8452	0.00306026	0.00306026
STAP1	MBvsODD	2.00101	0.610294	3.49007	0.00625096	0.00625096
IDO2	MBvsODD	1.46024	0.40886	2.49194	0.00643951	0.00643951
BLK_EX9	PBvsODD	1.847	0.473431	3.23417	0.00886597	0.00886597
BIRC3	PBvsODD	1.0741	0.17087	1.92115	0.0160513	0.0160513
BLK_EX11	PBvsODD	1.85874	0.199697	3.45531	0.0251191	0.0251191
GBP3	PBvsODD	1.04196	-0.0975726	2.26662	0.0890518	0.0890518
STAP1	PBvsODD	0.988735	-0.580005	2.47723	0.201986	0.201986
CCR7	MBvsODD	0.568836	-0.456162	1.51392	0.266935	0.266935
CCR7	PBvsODD	0.450869	-0.609885	1.56593	0.414402	0.414402
APOL3	PBvsODD	0.317818	-0.716858	1.39925	0.559819	0.559819
