# Supplementary material for: A new paradigm for leprosy diagnosis based on host gene expression
Source: PLoS Pathog. 2021 Oct 25;17(10):e1009972. doi: 10.1371/journal.ppat.1009972 (PMC8568100; doi:10.1371/journal.ppat.1009972)
Supplement: S6 Table — 95% confidence intervals are shown, except for AUCs of 1.0. The table is sorted from highest to lowest AUC. (XLS) [file ppat.1009972.s010.xls]

## Sheet: ROC_RT-qPCR
comparison	genes	CI95_I_AUC	AUC	CI95_S_AUC	best_threshold	spec.	sens.
PBvsOD	IDO1	1	1	1	-4.73992	1	1
MBvsOD	CD38	1	1	1	-5.35267	1	1
MBvsOD	BLK_EX11	0.953582	0.987179	1	-7.68151	0.916667	1
LEPvsOD	IDO1	0.952636	0.985714	1	-4.96523	1	0.96
LEPvsOD	BLK_EX11	0.946641	0.981884	1	-7.68151	0.916667	0.956522
MBvsOD	SLAMF7	0.929297	0.978571	1	-0.606337	1	0.928571
PBvsOD	CXCL11	0.919969	0.976562	1	-2.13992	0.9375	1
PBvsOD	BLK_EX11	0.913795	0.975	1	-7.37418	1	0.9
MBvsOD	IDO1	0.915422	0.97449	1	-4.96523	1	0.928571
LEPvsOD	CD38	0.930417	0.974118	1	-5.35267	1	0.92
LEPvsOD	CXCL11	0.909765	0.972222	1	-2.13992	0.9375	1
MBvsOD	CXCL11	0.897266	0.96875	1	-2.06075	0.9375	1
MBvsOD	CXCL9	0.913857	0.967532	1	2.0266	0.954545	0.857143
MBvsOD	CXCL10	0.907791	0.964286	1	-0.979458	0.9	0.928571
LEPvsOD	SLAMF7	0.906747	0.96	1	-1.35504	0.95	0.88
PBvsOD	TLR10	0.841092	0.951049	1	-7.47104	1	0.909091
LEPvsOD	TLR10	0.872924	0.950769	1	-7.47104	1	0.92
MBvsOD	TLR10	0.841268	0.950549	1	-7.43649	1	0.928571
LEPvsOD	CXCL9	0.889682	0.949091	1	1.23626	0.863636	0.88
LEPvsOD	CXCL10	0.880616	0.946	1	-1.43722	0.9	0.88
PBvsOD	IDO2	0.853647	0.94375	1	-7.60107	0.875	0.9
PBvsOD	CD38	0.844258	0.941176	1	-5.32152	1	0.818182
PBvsOD	SLAMF7	0.843109	0.936364	1	-1.35504	0.95	0.818182
PBvsOD	CXCL9	0.829863	0.92562	1	1.23626	0.863636	0.818182
PBvsOD	CXCL10	0.822905	0.922727	1	-1.43722	0.9	0.818182
MBvsOD	BIRC3	0.789528	0.910714	1	-1.10609	0.9	0.857143
MBvsOD	STAP1	0.778635	0.9	1	-5.1455	0.95	0.785714
MBvsOD	BLK_EX9	0.733778	0.87619	1	-8.547	0.933333	0.785714
MBvsOD	APOL3	0.715657	0.857143	0.998629	-1.3314	0.736842	0.928571
LEPvsOD	STAP1	0.73474	0.856	0.97726	-5.1455	0.95	0.72
LEPvsOD	BLK_EX9	0.720503	0.850667	0.980831	-8.547	0.933333	0.72
LEPvsOD	BIRC3	0.694749	0.828	0.961251	-1.27795	0.8	0.76
PBvsOD	BLK_EX9	0.606496	0.818182	1	-9.49075	0.733333	0.818182
LEPvsOD	IDO2	0.664918	0.815341	0.965764	-8.27965	0.625	0.863636
PBvsOD	STAP1	0.591267	0.8	1	-5.08939	0.95	0.636364
PBvsOD	CCR7	0.564748	0.766234	0.96772	-3.09573	0.857143	0.636364
MBvsOD	GBP3	0.534557	0.754464	0.974371	-3.26481	0.6875	0.857143
LEPvsOD	CCR7	0.577633	0.740952	0.904272	-3.52689	0.714286	0.72
LEPvsOD	GBP3	0.528335	0.74	0.951665	-3.26481	0.6875	0.84
LEPvsOD	APOL3	0.562944	0.728421	0.893898	-1.3314	0.736842	0.68
PBvsOD	BIRC3	0.494753	0.722727	0.950701	-1.52297	0.75	0.636364
PBvsOD	GBP3	0.498057	0.721591	0.945125	-3.19889	0.6875	0.818182
MBvsOD	CCR7	0.527265	0.721088	0.914912	-3.52689	0.714286	0.714286
MBvsOD	IDO2	0.490132	0.708333	0.926535	-8.27965	0.625	0.75
PBvsOD	APOL3	0.172393	0.435407	0.698421	-1.79513	0.526316	0.636364
