# Supplementary material for: A new paradigm for leprosy diagnosis based on host gene expression
Source: PLoS Pathog. 2021 Oct 25;17(10):e1009972. doi: 10.1371/journal.ppat.1009972 (PMC8568100; doi:10.1371/journal.ppat.1009972)
Supplement: S7 Table — (XLS) [file ppat.1009972.s011.xls]

## Sheet: NHST_Mycobacteria_vs_mock
gene	contrast	log2FC	SE	df	t.ratio	p.value
CD38	Smeg - Mock	4.57674	0.279702	25	16.3629	6.29496e-14
IDO1	Smeg - Mock	7.35599	0.582247	25	12.6338	1.17069e-11
CD38	GC - Mock	3.52546	0.279702	25	12.6044	1.23146e-11
CD38	Rv - Mock	3.24495	0.279702	25	11.6015	7.28158e-11
SLAMF7	Smeg - Mock	3.31753	0.329583	25	10.0659	1.37929e-09
CD38	BCG - Mock	2.80826	0.279702	25	10.0402	1.45234e-09
IDO1	GC - Mock	5.01431	0.582247	25	8.61199	2.92281e-08
CD38	Rv_inact - Mock	2.22032	0.279702	25	7.93815	1.32094e-07
IDO1	Rv - Mock	4.57274	0.582247	25	7.85361	1.60284e-07
CXCL10	Smeg - Mock	5.53462	0.727509	25	7.60763	2.82885e-07
SLAMF7	GC - Mock	2.35043	0.329583	25	7.13155	8.68248e-07
IDO1	BCG - Mock	3.83501	0.582247	25	6.58658	3.24224e-06
CXCL11	Smeg - Mock	4.38489	0.670243	25	6.54224	3.61446e-06
P2RX5	Smeg - Mock	-2.05069	0.327014	25	-6.27096	7.06041e-06
SLAMF7	Rv - Mock	1.92025	0.329583	25	5.82632	2.14864e-05
GBP3	Smeg - Mock	1.99636	0.377616	25	5.28675	8.46357e-05
SLAMF7	BCG - Mock	1.72941	0.329583	25	5.24728	9.36229e-05
IDO2	Smeg - Mock	2.67898	0.548324	25	4.88576	0.000236483
CXCL10	GC - Mock	3.261	0.727509	25	4.48242	0.000665392
IDO2	GC - Mock	2.22404	0.548324	25	4.05607	0.00197085
P2RX5	GC - Mock	-1.23812	0.327014	25	-3.78614	0.00388325
IDO1	Rv_inact - Mock	2.0819	0.582247	25	3.57564	0.00653932
CXCL10	BCG - Mock	2.55454	0.727509	25	3.51135	0.00765469
IDO2	Rv - Mock	1.832	0.548324	25	3.34109	0.011564
IDO2	BCG - Mock	1.53489	0.548324	25	2.79924	0.0406274
CXCL11	BCG - Mock	1.74183	0.670243	25	2.5988	0.0628447
CXCL9	GC - Mock	1.68637	0.674295	25	2.50094	0.0772164
P2RX5	Rv_inact - Mock	-0.765743	0.327014	25	-2.34162	0.106782
P2RX5	BCG - Mock	-0.738853	0.327014	25	-2.25939	0.125492
SLAMF7	Rv_inact - Mock	0.699844	0.329583	25	2.12343	0.162325
TLR10	GC - Mock	-1.07252	0.50661	25	-2.11705	0.164245
TLR10	BCG - Mock	-1.03783	0.50661	25	-2.04858	0.18601
CXCL9	Smeg - Mock	1.29584	0.674295	25	1.92177	0.232058
CXCL10	Rv - Mock	1.34048	0.727509	25	1.84256	0.264714
CXCL9	BCG - Mock	1.22185	0.674295	25	1.81204	0.278103
P2RX5	Rv - Mock	-0.562654	0.327014	25	-1.72058	0.320846
TLR10	Rv - Mock	-0.866385	0.50661	25	-1.71016	0.325959
BLK	GC - Mock	0.597378	0.350729	25	1.70325	0.32938
BLK	Rv - Mock	0.590789	0.350729	25	1.68446	0.338781
CXCL11	GC - Mock	1.12686	0.670243	25	1.68127	0.340392
CXCL9	Rv - Mock	1.1327	0.674295	25	1.67984	0.341121
TLR10	Rv_inact - Mock	-0.840925	0.50661	25	-1.65991	0.351302
BLK	Rv_inact - Mock	0.512639	0.350729	25	1.46164	0.460998
CXCL10	Rv_inact - Mock	0.808918	0.727509	25	1.1119	0.673826
MS4A1	GC - Mock	-0.205874	0.233179	25	-0.882901	0.803107
GBP3	Rv - Mock	-0.295668	0.377616	25	-0.782984	0.851572
MS4A1	Rv - Mock	0.17384	0.233179	25	0.745521	0.868124
MS4A1	Rv_inact - Mock	-0.146082	0.233179	25	-0.626481	0.914215
IDO2	Rv_inact - Mock	0.319581	0.548324	25	0.582834	0.928515
TLR10	Smeg - Mock	-0.287929	0.50661	25	-0.568345	0.932947
CXCL11	Rv - Mock	0.380799	0.670243	25	0.568151	0.933005
BLK	BCG - Mock	0.191008	0.350729	25	0.544603	0.939868
CXCL9	Rv_inact - Mock	0.303374	0.674295	25	0.449913	0.96329
MS4A1	BCG - Mock	0.0847382	0.233179	25	0.363405	0.979031
GBP3	GC - Mock	-0.105828	0.377616	25	-0.280252	0.989471
GBP3	BCG - Mock	0.097221	0.377616	25	0.25746	0.991602
GBP3	Rv_inact - Mock	-0.0950862	0.377616	25	-0.251806	0.992085
MS4A1	Smeg - Mock	-0.0157977	0.233179	25	-0.0677492	0.999768
BLK	Smeg - Mock	-0.0133602	0.350729	25	-0.0380926	0.999951
CXCL11	Rv_inact - Mock	0.0245298	0.670243	25	0.0365984	0.999956
