# Supplementary material for: A new paradigm for leprosy diagnosis based on host gene expression
Source: PLoS Pathog. 2021 Oct 25;17(10):e1009972. doi: 10.1371/journal.ppat.1009972 (PMC8568100; doi:10.1371/journal.ppat.1009972)
Supplement: S8 Table — (XLS) [file ppat.1009972.s012.xls]

## Sheet: MBvsPB
symbol	baseMean	log2FoldChange	lfcSE	pvalue	FDR
HS3ST2	1357.64	3.02176	0.439588	6.9634e-14	1.20585e-09
LGMN	9796.77	1.74048	0.25428	6.99432e-13	6.05603e-09
CELF6	172.676	1.0182	0.167394	6.5866e-11	2.8515e-07
NPL	3554.33	1.52305	0.254009	1.68344e-10	4.85868e-07
TREM2	1280.32	2.34463	0.393811	1.45197e-10	4.85868e-07
FUCA1	3984.79	1.48622	0.248015	2.39954e-10	5.93612e-07
FTLP3	37.4327	1.76446	0.319407	1.00237e-09	1.62761e-06
ADORA3	295.481	2.04349	0.360175	9.50927e-10	1.62761e-06
PKD2L1	336.483	3.31738	0.579926	9.96153e-10	1.62761e-06
CR2	186.685	-3.74853	0.696186	1.41811e-09	2.04645e-06
CD40LG	178.575	-1.68139	0.311345	2.88372e-09	3.84134e-06
RAB42	334.391	1.5943	0.290954	3.37108e-09	4.16979e-06
NPFFR1	86.6081	-2.12406	0.451256	7.5434e-09	8.45018e-06
CCR4	178.346	-1.41427	0.270585	7.80753e-09	8.45018e-06
LIPA	15071.1	1.56814	0.299066	8.79847e-09	8.67438e-06
SDS	361.186	2.25523	0.452206	1.32245e-08	1.04095e-05
ORM1	111.154	-3.45979	0.695618	1.61566e-08	1.11914e-05
CCR6	235.602	-1.35336	0.267944	1.55769e-08	1.11914e-05
CTSZ	33247.8	1.18176	0.231597	3.14042e-08	1.95671e-05
FTH1P8	32.0202	1.2953	0.260701	3.16381e-08	1.95671e-05
SIGLEC8	224.131	1.95184	0.412795	3.80554e-08	2.19669e-05
LGMNP1	85.7425	1.52238	0.308479	6.4919e-08	3.40667e-05
HAMP	169.301	2.44633	0.535261	6.3271e-08	3.40667e-05
ANKRD44	1779.31	-1.40199	0.293765	7.66954e-08	3.90627e-05
FOSB	1038.89	-3.50557	0.812427	9.83294e-08	4.86506e-05
CHRNA1	358.196	2.72375	0.563812	1.02552e-07	4.93305e-05
SIGLEC1	3902.28	1.1584	0.238441	1.06812e-07	4.99909e-05
SLC18B1	968.745	1.15654	0.240565	1.24251e-07	5.66226e-05
ADAM19	988.409	-1.00024	0.215707	1.37363e-07	5.80173e-05
IL7R	2199.29	-1.33268	0.294094	2.04177e-07	8.22262e-05
CD226	481.772	-1.16654	0.255028	2.21491e-07	8.67843e-05
GSDME	629.126	1.09747	0.238389	2.28205e-07	8.67843e-05
MSR1	2852.74	1.46166	0.316065	2.30529e-07	8.67843e-05
OTOAP1	128.551	1.95542	0.423779	2.84524e-07	0.000102648
NDP	81.6644	-1.78974	0.476627	3.0321e-07	0.000107157
RAPGEF6	541.564	-1.10016	0.25712	7.8065e-07	0.000255066
AMDHD1	61.619	1.31963	0.309485	8.59752e-07	0.00027571
OTOA	141.881	1.85278	0.424856	8.95561e-07	0.000281971
ITGAD	273.997	1.97608	0.464001	9.57287e-07	0.000296024
KIF5C	83.2852	-1.02871	0.253476	9.8061e-07	0.000297916
HPSE	397.56	1.09759	0.258816	1.04617e-06	0.000312353
RARRES1	1846.9	1.82106	0.433204	1.09732e-06	0.000322074
DNASE2B	114.165	2.54236	0.597	1.21298e-06	0.000344348
SIGLEC7	230.493	1.38126	0.322239	1.49788e-06	0.000399058
SIGLEC9	305.024	1.18449	0.291788	1.54955e-06	0.000406569
SLC5A5	20.1725	-1.47594	0.367504	2.15565e-06	0.000519422
LILRA2	396.805	1.44716	0.352863	2.15963e-06	0.000519422
ALK	24.6619	2.30072	0.570826	2.40706e-06	0.000563284
BIRC7	47.3007	3.23525	0.804316	2.94078e-06	0.000644627
CD5L	15.4018	3.09356	0.807882	3.33988e-06	0.000696828
FTH1P16	29.4722	1.06134	0.271113	3.97339e-06	0.000790887
CTSL	2487.16	1.01731	0.254053	4.38508e-06	0.000853219
IGHV3-15	608.141	2.09925	0.611468	4.50038e-06	0.000856408
AC247036.3	72.4469	3.52247	1.26429	4.81454e-06	0.000906232
IL22RA2	24.6178	-1.93784	0.502663	5.63482e-06	0.000988602
HSP90AA1	209.299	-1.96565	0.585435	6.39985e-06	0.00106824
BLVRB	1339.04	1.0704	0.280204	6.5829e-06	0.00107543
LILRA5	228.425	1.28761	0.33245	6.55667e-06	0.00107543
ABI3BP	3239.98	-1.07738	0.289406	7.20683e-06	0.00115556
KCNJ5	885.84	1.40459	0.368264	8.17001e-06	0.00126322
FOS	2615.72	-2.14728	0.615618	1.02677e-05	0.00148172
CSAG3	45.2547	-2.27109	0.657099	1.207e-05	0.00169933
RPS6KA5	403.431	-1.01196	0.279515	1.24466e-05	0.00173447
TMIGD3	291.331	1.88389	0.536802	1.27203e-05	0.00173447
CTSD	25769.2	1.18965	0.333971	1.4575e-05	0.00195656
SCIN	188.993	1.54659	0.463192	1.51934e-05	0.00202388
ALOX15	62.0382	-1.83441	0.526791	1.59557e-05	0.00208927
DGCR5	32.755	1.61689	0.463197	1.63392e-05	0.00211153
PRR4	827.136	-2.22866	0.663697	1.68342e-05	0.00214351
PDE6G	165.519	1.63322	0.450912	1.90788e-05	0.00234317
ACP5	8124.36	1.07477	0.30293	1.9378e-05	0.00234664
IGKV3D-20	389.054	2.44735	0.806251	2.04893e-05	0.00244699
IGLV1-44	777.471	2.3005	0.767515	2.06325e-05	0.00244721
IGHV3-73	108.439	2.51376	0.818196	2.10146e-05	0.00247557
FDCSP	146.842	-2.33621	0.740011	2.22386e-05	0.00256737
IGLV5-45	76.9249	2.29577	0.767501	2.3187e-05	0.00262849
TSPAN10	92.7967	1.14113	0.324256	2.38326e-05	0.00265541
GTF2I	2815.39	-1.0586	0.326475	2.45493e-05	0.00267338
APOC2	368.671	1.56573	0.49082	2.58863e-05	0.00278431
FABP3	1021.72	1.25176	0.357775	2.73844e-05	0.00292726
HBEGF	389.406	-1.45842	0.463965	3.03802e-05	0.00311639
RASL10A	38.032	1.04424	0.305225	3.47613e-05	0.00345954
NAB1	1638.55	-1.10877	0.346543	3.51723e-05	0.00348045
LILRA3	71.0044	1.6995	0.552345	3.7206e-05	0.00364009
MT1H	101.598	-1.82895	0.656009	4.61194e-05	0.00427085
ATF3	849.801	-1.53072	0.501999	4.79509e-05	0.00432482
IGKV1D-12	662.16	2.08014	0.833496	5.05709e-05	0.00449772
IGLV2-5	53.6415	2.81231	1.24189	5.28141e-05	0.00459589
PTGS2	173.65	-1.90179	0.647812	5.35661e-05	0.00461495
IGHV3-74	367.142	1.88745	0.630674	5.49457e-05	0.00471037
MS4A1	1175.27	-1.51727	0.493841	5.54788e-05	0.00473264
EGR1	1365.01	-1.42666	0.468126	5.61774e-05	0.00476874
NR4A1	419.913	-1.60749	0.557884	7.79325e-05	0.00602481
IGKV1D-17	22.7599	3.26924	1.1371	9.18149e-05	0.00688294
NR4A2	264.38	-1.68374	0.587565	9.40442e-05	0.00698955
AC068580.4	484.879	1.28014	0.452259	9.75584e-05	0.00701003
USP32P3	16.5005	-1.5308	0.496748	0.000103106	0.00727399
SLC22A1	42.7997	1.00674	0.348859	0.000103332	0.00727399
CGGBP1	168.762	-1.25436	0.420942	0.000103778	0.00727578
RGS16	451.762	-1.00099	0.341475	0.00010658	0.00740111
GLYATL1	71.1377	2.25254	0.796211	0.000110323	0.00752154
CYTL1	57.4672	1.11623	0.373855	0.000115172	0.00767091
IL12RB2	160.99	-1.08768	0.453192	0.000120768	0.00792176
TM4SF19	168.284	1.1881	0.405074	0.000121556	0.00793069
CKLF-CMTM1	67.9719	-1.15417	0.389998	0.000132321	0.00836276
ADAMTS4	562.952	-1.4746	0.497287	0.000133311	0.00836431
B3GALT2	35.419	-1.33386	0.466313	0.000135105	0.00844026
AC119396.1	10.2174	-1.49259	0.523524	0.000142315	0.00873925
TREML1	113.687	1.15206	0.395987	0.000144831	0.00880012
MMP12	683.716	-2.20474	0.794056	0.000147968	0.00889708
AC270285.3	5789.29	1.03234	0.386875	0.000156705	0.00929338
IGHV3-43	304.182	2.20998	1.19135	0.000168385	0.00971976
