# Supplementary material for: A new paradigm for leprosy diagnosis based on host gene expression
Source: PLoS Pathog. 2021 Oct 25;17(10):e1009972. doi: 10.1371/journal.ppat.1009972 (PMC8568100; doi:10.1371/journal.ppat.1009972)
Supplement: S9 Table — (XLS) [file ppat.1009972.s013.xls]

## Sheet: MBvsPB_upReg
ID	Description	GeneRatio	BgRatio	pvalue	p.adjust	qvalue	geneID	Count
GO:0006959	humoral immune response	9/77	215/13965	2.67785e-06	0.00426045	0.00381663	C4A/CD5L/IGHM/IGKV1D-12/IGKV3D-20/IGLV1-44/IGLV1-47/MUC7/TREM2	9
GO:0034381	plasma lipoprotein particle clearance	5/77	47/13965	5.71968e-06	0.00436247	0.00390802	APOC1/APOC2/APOE/LIPA/MSR1	5
GO:0070613	regulation of protein processing	7/77	149/13965	1.76037e-05	0.00436247	0.00390802	C4A/CD5L/CTSZ/IGKV1D-12/IGKV3D-20/IGLV1-44/IGLV1-47	7
GO:0006898	receptor-mediated endocytosis	9/77	272/13965	1.79212e-05	0.00436247	0.00390802	APOC1/APOC2/APOE/FOLR2/IGKV1D-12/IGKV3D-20/IGLV1-44/IGLV1-47/MSR1	9
GO:0030449	regulation of complement activation	6/77	100/13965	1.82248e-05	0.00436247	0.00390802	C4A/CD5L/IGKV1D-12/IGKV3D-20/IGLV1-44/IGLV1-47	6
GO:2000257	regulation of protein activation cascade	6/77	100/13965	1.82248e-05	0.00436247	0.00390802	C4A/CD5L/IGKV1D-12/IGKV3D-20/IGLV1-44/IGLV1-47	6
GO:1903317	regulation of protein maturation	7/77	151/13965	1.91938e-05	0.00436247	0.00390802	C4A/CD5L/CTSZ/IGKV1D-12/IGKV3D-20/IGLV1-44/IGLV1-47	7
GO:0006956	complement activation	6/77	107/13965	2.68007e-05	0.00532998	0.00477475	C4A/CD5L/IGKV1D-12/IGKV3D-20/IGLV1-44/IGLV1-47	6
GO:0034375	high-density lipoprotein particle remodeling	3/77	13/13965	4.43017e-05	0.00621326	0.00556601	APOC1/APOC2/APOE	3
GO:0002920	regulation of humoral immune response	6/77	117/13965	4.4405e-05	0.00621326	0.00556601	C4A/CD5L/IGKV1D-12/IGKV3D-20/IGLV1-44/IGLV1-47	6
GO:0050727	regulation of inflammatory response	10/77	384/13965	4.67012e-05	0.00621326	0.00556601	ACP5/APOE/C4A/CD5L/IGKV1D-12/IGKV3D-20/IGLV1-44/IGLV1-47/LILRA5/TREM2	10
GO:0097006	regulation of plasma lipoprotein particle levels	5/77	72/13965	4.6863e-05	0.00621326	0.00556601	APOC1/APOC2/APOE/LIPA/MSR1	5
GO:0072376	protein activation cascade	6/77	120/13965	5.11882e-05	0.00626464	0.00561205	C4A/CD5L/IGKV1D-12/IGKV3D-20/IGLV1-44/IGLV1-47	6
GO:0016485	protein processing	8/77	251/13965	7.03105e-05	0.00771692	0.00691304	C4A/CD5L/CTSZ/IGKV1D-12/IGKV3D-20/IGLV1-44/IGLV1-47/LGMN	8
GO:0002526	acute inflammatory response	7/77	186/13965	7.27554e-05	0.00771692	0.00691304	C4A/CD5L/HAMP/IGKV1D-12/IGKV3D-20/IGLV1-44/IGLV1-47	7
GO:0006958	complement activation, classical pathway	5/77	82/13965	8.75543e-05	0.00870618	0.00779925	C4A/IGKV1D-12/IGKV3D-20/IGLV1-44/IGLV1-47	5
GO:0002673	regulation of acute inflammatory response	6/77	136/13965	0.000102721	0.00961349	0.00861203	C4A/CD5L/IGKV1D-12/IGKV3D-20/IGLV1-44/IGLV1-47	6
GO:0006909	phagocytosis	8/77	285/13965	0.000169517	0.0138054	0.0123673	C4A/IGKV1D-12/IGKV3D-20/IGLV1-44/IGLV1-47/MERTK/MSR1/TREM2	8
GO:0002455	humoral immune response mediated by circulating immunoglobulin	5/77	95/13965	0.000175853	0.0138054	0.0123673	C4A/IGKV1D-12/IGKV3D-20/IGLV1-44/IGLV1-47	5
GO:0034367	protein-containing complex remodeling	3/77	21/13965	0.000199576	0.0138054	0.0123673	APOC1/APOC2/APOE	3
GO:0034368	protein-lipid complex remodeling	3/77	21/13965	0.000199576	0.0138054	0.0123673	APOC1/APOC2/APOE	3
GO:0034369	plasma lipoprotein particle remodeling	3/77	21/13965	0.000199576	0.0138054	0.0123673	APOC1/APOC2/APOE	3
GO:0034377	plasma lipoprotein particle assembly	3/77	21/13965	0.000199576	0.0138054	0.0123673	APOC1/APOC2/APOE	3
GO:0051604	protein maturation	8/77	306/13965	0.000274804	0.0182172	0.0163195	C4A/CD5L/CTSZ/IGKV1D-12/IGKV3D-20/IGLV1-44/IGLV1-47/LGMN	8
GO:0065005	protein-lipid complex assembly	3/77	24/13965	0.000300122	0.0190998	0.0171101	APOC1/APOC2/APOE	3
GO:1905952	regulation of lipid localization	5/77	114/13965	0.000410776	0.0251363	0.0225178	APOC1/APOC2/APOE/FABP3/MSR1	5
GO:0032651	regulation of interleukin-1 beta production	4/77	66/13965	0.000475257	0.0280049	0.0250876	ACP5/LILRA2/LILRA5/TREM2	4
GO:0097242	amyloid-beta clearance	3/77	30/13965	0.000587877	0.033404	0.0299243	APOE/MSR1/TREM2	3
GO:0030301	cholesterol transport	4/77	71/13965	0.000627528	0.0344275	0.0308411	APOC1/APOC2/APOE/MSR1	4
GO:0006641	triglyceride metabolic process	4/77	72/13965	0.000661685	0.0350914	0.0314358	APOC1/APOC2/APOE/FABP3	4
GO:0033344	cholesterol efflux	3/77	32/13965	0.000712529	0.0365688	0.0327594	APOC1/APOC2/APOE	3
GO:0030574	collagen catabolic process	3/77	33/13965	0.000780686	0.0388147	0.0347713	CTSD/CTSL/MMP13	3
GO:0032611	interleukin-1 beta production	4/77	77/13965	0.000852484	0.0410622	0.0367847	ACP5/LILRA2/LILRA5/TREM2	4
GO:0032652	regulation of interleukin-1 production	4/77	78/13965	0.00089484	0.0410622	0.0367847	ACP5/LILRA2/LILRA5/TREM2	4
GO:0032371	regulation of sterol transport	3/77	35/13965	0.000929126	0.0410622	0.0367847	APOC1/APOC2/APOE	3
GO:0032374	regulation of cholesterol transport	3/77	35/13965	0.000929126	0.0410622	0.0367847	APOC1/APOC2/APOE	3
GO:0015918	sterol transport	4/77	80/13965	0.000983966	0.0411861	0.0368957	APOC1/APOC2/APOE/MSR1	4
GO:0043277	apoptotic cell clearance	3/77	36/13965	0.00100959	0.0411861	0.0368957	C4A/MERTK/TREM2	3
GO:0071827	plasma lipoprotein particle organization	3/77	36/13965	0.00100959	0.0411861	0.0368957	APOC1/APOC2/APOE	3
GO:0071825	protein-lipid complex subunit organization	3/77	39/13965	0.00127701	0.0497096	0.0445313	APOC1/APOC2/APOE	3
GO:0043270	positive regulation of ion transport	6/77	219/13965	0.00130367	0.0497096	0.0445313	APOE/FABP3/LILRA2/LILRA5/TACR2/TREM2	6
GO:0034384	high-density lipoprotein particle clearance	2/77	10/13965	0.00131226	0.0497096	0.0445313	APOC2/APOE	2
GO:0006639	acylglycerol metabolic process	4/77	88/13965	0.00140338	0.050745	0.0454589	APOC1/APOC2/APOE/FABP3	4
GO:0032368	regulation of lipid transport	4/77	88/13965	0.00140338	0.050745	0.0454589	APOC1/APOC2/APOE/FABP3	4
GO:0006638	neutral lipid metabolic process	4/77	89/13965	0.00146334	0.0517373	0.0463477	APOC1/APOC2/APOE/FABP3	4
GO:0032612	interleukin-1 production	4/77	90/13965	0.00152507	0.0518909	0.0464853	ACP5/LILRA2/LILRA5/TREM2	4
GO:0034433	steroid esterification	2/77	11/13965	0.00159815	0.0518909	0.0464853	APOC1/APOE	2
GO:0034434	sterol esterification	2/77	11/13965	0.00159815	0.0518909	0.0464853	APOC1/APOE	2
GO:0034435	cholesterol esterification	2/77	11/13965	0.00159815	0.0518909	0.0464853	APOC1/APOE	2
GO:1904645	response to amyloid-beta	3/77	43/13965	0.00169739	0.054011	0.0483846	LGMN/MMP13/TREM2	3
GO:0016064	immunoglobulin mediated immune response	5/77	158/13965	0.00178519	0.0544666	0.0487928	C4A/IGKV1D-12/IGKV3D-20/IGLV1-44/IGLV1-47	5
GO:0071887	leukocyte apoptotic process	4/77	94/13965	0.00179016	0.0544666	0.0487928	BIRC7/CTSL/MERTK/RAG1	4
GO:0046503	glycerolipid catabolic process	3/77	44/13965	0.00181441	0.0544666	0.0487928	APOC1/APOC2/FABP3	3
GO:0019724	B cell mediated immunity	5/77	160/13965	0.00188647	0.0549464	0.0492226	C4A/IGKV1D-12/IGKV3D-20/IGLV1-44/IGLV1-47	5
GO:0043691	reverse cholesterol transport	2/77	12/13965	0.00191093	0.0549464	0.0492226	APOC2/APOE	2
GO:0002495	antigen processing and presentation of peptide antigen via MHC class II	4/77	96/13965	0.001934	0.0549464	0.0492226	CTSD/CTSL/LGMN/TREM2	4
GO:0002504	antigen processing and presentation of peptide or polysaccharide antigen via MHC class II	4/77	97/13965	0.00200885	0.0560715	0.0502304	CTSD/CTSL/LGMN/TREM2	4
GO:1900221	regulation of amyloid-beta clearance	2/77	13/13965	0.00225032	0.0613291	0.0549404	APOE/TREM2	2
GO:0015850	organic hydroxy compound transport	5/77	167/13965	0.0022743	0.0613291	0.0549404	APOC1/APOC2/APOE/MSR1/SLC22A1	5
GO:0032613	interleukin-10 production	3/77	48/13965	0.00233242	0.061848	0.0554052	ISG15/LILRA5/TREM2	3
GO:0050900	leukocyte migration	8/77	429/13965	0.00245078	0.0639211	0.0572624	IGHM/IGKV1D-12/IGKV3D-20/IGLV1-44/IGLV1-47/LGMN/MERTK/TREM2	8
GO:0010984	regulation of lipoprotein particle clearance	2/77	14/13965	0.00261602	0.0671303	0.0601373	APOC1/APOC2	2
GO:0051004	regulation of lipoprotein lipase activity	2/77	15/13965	0.00300772	0.0759569	0.0680444	APOC1/APOC2	2
GO:0007271	synaptic transmission, cholinergic	2/77	16/13965	0.00342515	0.0838372	0.0751037	APOE/TACR2	2
GO:0032695	negative regulation of interleukin-12 production	2/77	16/13965	0.00342515	0.0838372	0.0751037	ACP5/LILRA5	2
GO:0015914	phospholipid transport	3/77	56/13965	0.00362211	0.0873148	0.0782191	APOC1/APOC2/APOE	3
GO:1904469	positive regulation of tumor necrosis factor secretion	2/77	17/13965	0.00386802	0.0912392	0.0817347	LILRA2/LILRA5	2
GO:0002449	lymphocyte mediated immunity	6/77	273/13965	0.00392647	0.0912392	0.0817347	C4A/CD160/IGKV1D-12/IGKV3D-20/IGLV1-44/IGLV1-47	6
GO:0045834	positive regulation of lipid metabolic process	4/77	117/13965	0.00395695	0.0912392	0.0817347	APOC1/APOC2/APOE/FABP3	4
GO:0042632	cholesterol homeostasis	3/77	60/13965	0.00440161	0.100042	0.0896207	APOC2/APOE/FABP3	3
GO:0055092	sterol homeostasis	3/77	61/13965	0.0046111	0.103328	0.0925638	APOC2/APOE/FABP3	3
GO:0002429	immune response-activating cell surface receptor signaling pathway	7/77	378/13965	0.00476543	0.103822	0.0930063	CD160/IGKV1D-12/IGKV3D-20/IGLV1-44/IGLV1-47/LILRA2/MUC7	7
GO:0048261	negative regulation of receptor-mediated endocytosis	2/77	19/13965	0.00482891	0.103822	0.0930063	APOC1/APOC2	2
GO:0072643	interferon-gamma secretion	2/77	19/13965	0.00482891	0.103822	0.0930063	CD160/ISG15	2
GO:0010447	response to acidic pH	2/77	20/13965	0.00534637	0.111922	0.100263	LGMN/PKD2L1	2
GO:0032369	negative regulation of lipid transport	2/77	20/13965	0.00534637	0.111922	0.100263	APOC1/APOC2	2
GO:0001906	cell killing	4/77	128/13965	0.00544108	0.112425	0.100714	CD160/CD5L/HAMP/MUC7	4
GO:0032680	regulation of tumor necrosis factor production	4/77	130/13965	0.00574586	0.115655	0.103607	ACP5/LILRA2/LILRA5/TREM2	4
GO:0046889	positive regulation of lipid biosynthetic process	3/77	66/13965	0.00574875	0.115655	0.103607	APOC2/APOE/FABP3	3
GO:0035588	G protein-coupled purinergic receptor signaling pathway	2/77	21/13965	0.00588814	0.115655	0.103607	ADORA3/GPR34	2
GO:0045940	positive regulation of steroid metabolic process	2/77	21/13965	0.00588814	0.115655	0.103607	APOC1/APOE	2
GO:0032640	tumor necrosis factor production	4/77	134/13965	0.00638922	0.11936	0.106926	ACP5/LILRA2/LILRA5/TREM2	4
GO:1903555	regulation of tumor necrosis factor superfamily cytokine production	4/77	134/13965	0.00638922	0.11936	0.106926	ACP5/LILRA2/LILRA5/TREM2	4
GO:0019433	triglyceride catabolic process	2/77	22/13965	0.00645393	0.11936	0.106926	APOC2/FABP3	2
GO:0032691	negative regulation of interleukin-1 beta production	2/77	22/13965	0.00645393	0.11936	0.106926	ACP5/TREM2	2
GO:0002433	immune response-regulating cell surface receptor signaling pathway involved in phagocytosis	4/77	135/13965	0.00655723	0.11936	0.106926	IGKV1D-12/IGKV3D-20/IGLV1-44/IGLV1-47	4
GO:0038096	Fc-gamma receptor signaling pathway involved in phagocytosis	4/77	135/13965	0.00655723	0.11936	0.106926	IGKV1D-12/IGKV3D-20/IGLV1-44/IGLV1-47	4
GO:0002697	regulation of immune effector process	7/77	403/13965	0.0067136	0.11936	0.106926	C4A/CD160/CD5L/IGKV1D-12/IGKV3D-20/IGLV1-44/IGLV1-47	7
GO:0045833	negative regulation of lipid metabolic process	3/77	70/13965	0.00676972	0.11936	0.106926	APOC1/APOC2/APOE	3
GO:1905954	positive regulation of lipid localization	3/77	70/13965	0.00676972	0.11936	0.106926	APOE/FABP3/MSR1	3
GO:0006813	potassium ion transport	4/77	137/13965	0.006902	0.11936	0.106926	KCNF1/KCNJ5/PKD2L1/TREM2	4
GO:0038094	Fc-gamma receptor signaling pathway	4/77	137/13965	0.006902	0.11936	0.106926	IGKV1D-12/IGKV3D-20/IGLV1-44/IGLV1-47	4
GO:1904467	regulation of tumor necrosis factor secretion	2/77	23/13965	0.00704349	0.119813	0.107332	LILRA2/LILRA5	2
GO:0002431	Fc receptor mediated stimulatory signaling pathway	4/77	138/13965	0.00707881	0.119813	0.107332	IGKV1D-12/IGKV3D-20/IGLV1-44/IGLV1-47	4
GO:0071706	tumor necrosis factor superfamily cytokine production	4/77	139/13965	0.00725859	0.121562	0.108899	ACP5/LILRA2/LILRA5/TREM2	4
GO:0002768	immune response-regulating cell surface receptor signaling pathway	7/77	412/13965	0.00754336	0.12247	0.109712	CD160/IGKV1D-12/IGKV3D-20/IGLV1-44/IGLV1-47/LILRA2/MUC7	7
GO:0001662	behavioral fear response	2/77	24/13965	0.00765652	0.12247	0.109712	APOE/RAG1	2
GO:0055090	acylglycerol homeostasis	2/77	24/13965	0.00765652	0.12247	0.109712	APOC2/APOE	2
GO:0070328	triglyceride homeostasis	2/77	24/13965	0.00765652	0.12247	0.109712	APOC2/APOE	2
GO:0030203	glycosaminoglycan metabolic process	4/77	142/13965	0.007816	0.12247	0.109712	B3GAT1/FUCA1/HPSE/HS3ST2	4
GO:0019217	regulation of fatty acid metabolic process	3/77	74/13965	0.00789199	0.12247	0.109712	APOC1/APOC2/FABP3	3
GO:2000106	regulation of leukocyte apoptotic process	3/77	74/13965	0.00789199	0.12247	0.109712	BIRC7/MERTK/RAG1	3
GO:1903725	regulation of phospholipid metabolic process	3/77	75/13965	0.00818865	0.12247	0.109712	APOC1/APOC2/FABP3	3
GO:0006022	aminoglycan metabolic process	4/77	144/13965	0.00820285	0.12247	0.109712	B3GAT1/FUCA1/HPSE/HS3ST2	4
GO:0002209	behavioral defense response	2/77	25/13965	0.00829276	0.12247	0.109712	APOE/RAG1	2
GO:0007190	activation of adenylate cyclase activity	2/77	25/13965	0.00829276	0.12247	0.109712	ADORA3/TMIGD3	2
GO:0042596	fear response	2/77	25/13965	0.00829276	0.12247	0.109712	APOE/RAG1	2
GO:0030100	regulation of endocytosis	5/77	227/13965	0.00831348	0.12247	0.109712	APOC1/APOC2/APOE/C4A/MERTK	5
GO:0043410	positive regulation of MAPK cascade	7/77	425/13965	0.00887353	0.128311	0.114945	ALK/APOE/BIRC7/GSDME/LILRA5/PDE6G/TREM2	7
GO:0015695	organic cation transport	2/77	26/13965	0.00895195	0.128311	0.114945	SLC22A1/TACR2	2
GO:1990774	tumor necrosis factor secretion	2/77	26/13965	0.00895195	0.128311	0.114945	LILRA2/LILRA5	2
GO:0032692	negative regulation of interleukin-1 production	2/77	27/13965	0.00963382	0.134451	0.120445	ACP5/TREM2	2
GO:0035587	purinergic receptor signaling pathway	2/77	27/13965	0.00963382	0.134451	0.120445	ADORA3/GPR34	2
GO:2000778	positive regulation of interleukin-6 secretion	2/77	27/13965	0.00963382	0.134451	0.120445	LILRA2/LILRA5	2
GO:0045639	positive regulation of myeloid cell differentiation	3/77	81/13965	0.0101063	0.138218	0.12382	ISG15/SCIN/TREM2	3
GO:0046461	neutral lipid catabolic process	2/77	28/13965	0.0103381	0.138218	0.12382	APOC2/FABP3	2
GO:0046464	acylglycerol catabolic process	2/77	28/13965	0.0103381	0.138218	0.12382	APOC2/FABP3	2
GO:0050718	positive regulation of interleukin-1 beta secretion	2/77	28/13965	0.0103381	0.138218	0.12382	LILRA2/LILRA5	2
GO:0090207	regulation of triglyceride metabolic process	2/77	28/13965	0.0103381	0.138218	0.12382	APOC2/APOE	2
GO:0015748	organophosphate ester transport	3/77	82/13965	0.0104491	0.138537	0.124106	APOC1/APOC2/APOE	3
GO:0001818	negative regulation of cytokine production	5/77	242/13965	0.0107741	0.140824	0.126154	ACP5/ISG15/LILRA5/MERTK/TREM2	5
GO:0032963	collagen metabolic process	3/77	83/13965	0.0107986	0.140824	0.126154	CTSD/CTSL/MMP13	3
GO:0031349	positive regulation of defense response	7/77	444/13965	0.0111189	0.143822	0.12884	CD160/CTSL/LGMN/LILRA2/LILRA5/MUC7/TREM2	7
GO:0042742	defense response to bacterium	4/77	159/13965	0.0115095	0.147674	0.132291	ACP5/CD160/IGHM/ISG15	4
GO:0043062	extracellular structure organization	6/77	345/13965	0.0118638	0.151002	0.135272	APOC1/APOC2/APOE/CTSL/ITGAD/MMP13	6
GO:0009395	phospholipid catabolic process	2/77	31/13965	0.0125828	0.157586	0.14117	APOC1/APOC2	2
GO:0032733	positive regulation of interleukin-10 production	2/77	31/13965	0.0125828	0.157586	0.14117	LILRA5/TREM2	2
GO:0038095	Fc-epsilon receptor signaling pathway	4/77	164/13965	0.0127772	0.157586	0.14117	IGKV1D-12/IGKV3D-20/IGLV1-44/IGLV1-47	4
GO:0046890	regulation of lipid biosynthetic process	4/77	164/13965	0.0127772	0.157586	0.14117	APOC1/APOC2/APOE/FABP3	4
GO:0016042	lipid catabolic process	5/77	255/13965	0.0132767	0.159988	0.143321	APOC1/APOC2/FABP3/FUCA1/LIPA	5
GO:0051047	positive regulation of secretion	6/77	354/13965	0.0133356	0.159988	0.143321	CD160/LILRA2/LILRA5/SCIN/TACR2/TREM2	6
GO:0009268	response to pH	2/77	32/13965	0.0133742	0.159988	0.143321	LGMN/PKD2L1	2
GO:0032801	receptor catabolic process	2/77	32/13965	0.0133742	0.159988	0.143321	APOE/LGMN	2
GO:0044242	cellular lipid catabolic process	4/77	168/13965	0.0138534	0.163265	0.146257	APOC1/APOC2/FABP3/FUCA1	4
GO:1903708	positive regulation of hemopoiesis	4/77	168/13965	0.0138534	0.163265	0.146257	ISG15/RAG1/SCIN/TREM2	4
GO:0009306	protein secretion	7/77	465/13965	0.0140547	0.163558	0.14652	APOE/CD160/ISG15/LILRA2/LILRA5/TACR2/TREM2	7
GO:0050716	positive regulation of interleukin-1 secretion	2/77	33/13965	0.0141867	0.163558	0.14652	LILRA2/LILRA5	2
GO:1905953	negative regulation of lipid localization	2/77	33/13965	0.0141867	0.163558	0.14652	APOC1/APOC2	2
GO:0019886	antigen processing and presentation of exogenous peptide antigen via MHC class II	3/77	93/13965	0.0146665	0.167874	0.150386	CTSD/CTSL/LGMN	3
GO:0002283	neutrophil activation involved in immune response	7/77	471/13965	0.0149873	0.16971	0.152031	CTSD/CTSZ/FUCA1/HPSE/LILRA2/LILRA3/SIGLEC9	7
GO:0055088	lipid homeostasis	3/77	94/13965	0.015091	0.16971	0.152031	APOC2/APOE/FABP3	3
GO:0009617	response to bacterium	7/77	472/13965	0.0151469	0.16971	0.152031	ACP5/CD160/HAMP/IGHM/ISG15/LILRA2/TREM2	7
GO:0006869	lipid transport	5/77	266/13965	0.0156805	0.174459	0.156285	APOC1/APOC2/APOE/FABP3/MSR1	5
GO:1904646	cellular response to amyloid-beta	2/77	35/13965	0.015874	0.175386	0.157116	LGMN/TREM2	2
GO:0042119	neutrophil activation	7/77	480/13965	0.0164683	0.180697	0.161873	CTSD/CTSZ/FUCA1/HPSE/LILRA2/LILRA3/SIGLEC9	7
GO:0071804	cellular potassium ion transport	3/77	98/13965	0.0168583	0.182459	0.163452	KCNJ5/PKD2L1/TREM2	3
GO:0071805	potassium ion transmembrane transport	3/77	98/13965	0.0168583	0.182459	0.163452	KCNJ5/PKD2L1/TREM2	3
GO:0050865	regulation of cell activation	7/77	486/13965	0.0175119	0.186951	0.167476	APOE/CD160/LILRA2/LILRA5/MERTK/RAG1/TREM2	7
GO:0042304	regulation of fatty acid biosynthetic process	2/77	37/13965	0.0176429	0.186951	0.167476	APOC1/APOC2	2
GO:0036230	granulocyte activation	7/77	487/13965	0.0176903	0.186951	0.167476	CTSD/CTSZ/FUCA1/HPSE/LILRA2/LILRA3/SIGLEC9	7
GO:0048002	antigen processing and presentation of peptide antigen	4/77	181/13965	0.0177433	0.186951	0.167476	CTSD/CTSL/LGMN/TREM2	4
GO:0002790	peptide secretion	7/77	491/13965	0.0184168	0.18867	0.169016	APOE/CD160/ISG15/LILRA2/LILRA5/TACR2/TREM2	7
GO:0019226	transmission of nerve impulse	2/77	38/13965	0.0185574	0.18867	0.169016	CHRNA1/OTOA	2
GO:0031638	zymogen activation	2/77	38/13965	0.0185574	0.18867	0.169016	CTSZ/LGMN	2
GO:0055081	anion homeostasis	2/77	38/13965	0.0185574	0.18867	0.169016	APOE/FABP3	2
GO:1900271	regulation of long-term synaptic potentiation	2/77	38/13965	0.0185574	0.18867	0.169016	APOE/LGMN	2
GO:0002460	adaptive immune response based on somatic recombination of immune receptors built from immunoglobulin superfamily domains	5/77	278/13965	0.018618	0.18867	0.169016	C4A/IGKV1D-12/IGKV3D-20/IGLV1-44/IGLV1-47	5
GO:0031640	killing of cells of other organism	2/77	39/13965	0.0194914	0.193818	0.173628	HAMP/MUC7	2
GO:0032731	positive regulation of interleukin-1 beta production	2/77	39/13965	0.0194914	0.193818	0.173628	LILRA2/LILRA5	2
GO:0044364	disruption of cells of other organism	2/77	39/13965	0.0194914	0.193818	0.173628	HAMP/MUC7	2
GO:0042157	lipoprotein metabolic process	3/77	104/13965	0.019718	0.194853	0.174555	APOC1/APOE/CTSD	3
GO:0050706	regulation of interleukin-1 beta secretion	2/77	40/13965	0.0204449	0.200789	0.179873	LILRA2/LILRA5	2
GO:0006911	phagocytosis, engulfment	2/77	41/13965	0.0214176	0.206518	0.185004	MSR1/TREM2	2
GO:0072604	interleukin-6 secretion	2/77	41/13965	0.0214176	0.206518	0.185004	LILRA2/LILRA5	2
GO:1903793	positive regulation of anion transport	2/77	41/13965	0.0214176	0.206518	0.185004	APOE/FABP3	2
GO:0045088	regulation of innate immune response	6/77	396/13965	0.021922	0.210108	0.188221	APOE/CD160/CTSL/LGMN/LILRA2/MUC7	6
GO:0051055	negative regulation of lipid biosynthetic process	2/77	42/13965	0.0224092	0.213491	0.191252	APOC1/APOE	2
GO:0050867	positive regulation of cell activation	5/77	293/13965	0.0227746	0.215379	0.192942	CD160/LILRA2/LILRA5/RAG1/TREM2	5
GO:0051051	negative regulation of transport	6/77	401/13965	0.0231464	0.215379	0.192942	APOC1/APOC2/APOE/HAMP/LILRA5/TACR2	6
GO:0010876	lipid localization	5/77	295/13965	0.0233708	0.215379	0.192942	APOC1/APOC2/APOE/FABP3/MSR1	5
GO:0050994	regulation of lipid catabolic process	2/77	43/13965	0.0234196	0.215379	0.192942	APOC1/APOC2	2
GO:1903727	positive regulation of phospholipid metabolic process	2/77	43/13965	0.0234196	0.215379	0.192942	APOC2/FABP3	2
GO:2000107	negative regulation of leukocyte apoptotic process	2/77	43/13965	0.0234196	0.215379	0.192942	MERTK/RAG1	2
GO:0050663	cytokine secretion	4/77	201/13965	0.0249497	0.228132	0.204367	CD160/ISG15/LILRA2/LILRA5	4
GO:0007611	learning or memory	4/77	202/13965	0.0253501	0.229171	0.205298	APOE/LGMN/RAG1/TACR2	4
GO:0032653	regulation of interleukin-10 production	2/77	45/13965	0.0254954	0.229171	0.205298	LILRA5/TREM2	2
GO:0070228	regulation of lymphocyte apoptotic process	2/77	45/13965	0.0254954	0.229171	0.205298	BIRC7/RAG1	2
GO:0006766	vitamin metabolic process	3/77	116/13965	0.0261936	0.231522	0.207404	ACP5/FOLR2/LGMN	3
GO:0007612	learning	3/77	116/13965	0.0261936	0.231522	0.207404	LGMN/RAG1/TACR2	3
GO:0016999	antibiotic metabolic process	3/77	116/13965	0.0261936	0.231522	0.207404	ADH6/AMDHD1/NPL	3
GO:0032732	positive regulation of interleukin-1 production	2/77	46/13965	0.0265605	0.232186	0.207999	LILRA2/LILRA5	2
GO:0050829	defense response to Gram-negative bacterium	2/77	46/13965	0.0265605	0.232186	0.207999	CD160/IGHM	2
GO:0032675	regulation of interleukin-6 production	3/77	117/13965	0.0267787	0.232814	0.208561	LILRA2/LILRA5/TREM2	3
GO:0008015	blood circulation	6/77	416/13965	0.0270951	0.234284	0.209879	ADORA3/APOE/CTSZ/KCNJ5/TACR2/TMIGD3	6
GO:0050702	interleukin-1 beta secretion	2/77	47/13965	0.0276434	0.235191	0.210691	LILRA2/LILRA5	2
GO:0050704	regulation of interleukin-1 secretion	2/77	47/13965	0.0276434	0.235191	0.210691	LILRA2/LILRA5	2
GO:0050795	regulation of behavior	2/77	47/13965	0.0276434	0.235191	0.210691	APOE/RAG1	2
GO:0031343	positive regulation of cell killing	2/77	48/13965	0.0287439	0.243253	0.217913	CD160/CD5L	2
GO:0050715	positive regulation of cytokine secretion	3/77	121/13965	0.0291893	0.245715	0.220119	CD160/LILRA2/LILRA5	3
GO:0003013	circulatory system process	6/77	425/13965	0.029668	0.247408	0.221635	ADORA3/APOE/CTSZ/KCNJ5/TACR2/TMIGD3	6
GO:0032655	regulation of interleukin-12 production	2/77	49/13965	0.0298618	0.247408	0.221635	ACP5/LILRA5	2
GO:0033555	multicellular organismal response to stress	2/77	49/13965	0.0298618	0.247408	0.221635	APOE/RAG1	2
GO:0019882	antigen processing and presentation	4/77	213/13965	0.0300124	0.247408	0.221635	CTSD/CTSL/LGMN/TREM2	4
GO:0099024	plasma membrane invagination	2/77	50/13965	0.0309967	0.254205	0.227724	MSR1/TREM2	2
GO:0032370	positive regulation of lipid transport	2/77	51/13965	0.0321486	0.260019	0.232932	APOE/FABP3	2
GO:0032615	interleukin-12 production	2/77	51/13965	0.0321486	0.260019	0.232932	ACP5/LILRA5	2
GO:0032635	interleukin-6 production	3/77	126/13965	0.0323594	0.260019	0.232932	LILRA2/LILRA5/TREM2	3
GO:0050806	positive regulation of synaptic transmission	3/77	126/13965	0.0323594	0.260019	0.232932	APOE/LGMN/TACR2	3
GO:0050766	positive regulation of phagocytosis	2/77	52/13965	0.0333172	0.26637	0.238622	C4A/MERTK	2
GO:0045807	positive regulation of endocytosis	3/77	128/13965	0.033676	0.267892	0.239986	APOE/C4A/MERTK	3
GO:0015909	long-chain fatty acid transport	2/77	53/13965	0.0345023	0.2731	0.244651	APOE/FABP3	2
GO:0048872	homeostasis of number of cells	4/77	224/13965	0.035152	0.275711	0.24699	ISG15/LIPA/MERTK/RAG1	4
GO:0050714	positive regulation of protein secretion	4/77	225/13965	0.0356431	0.275711	0.24699	CD160/LILRA2/LILRA5/TREM2	4
GO:0002224	toll-like receptor signaling pathway	3/77	131/13965	0.0357026	0.275711	0.24699	CTSL/LGMN/LILRA2	3
GO:0032720	negative regulation of tumor necrosis factor production	2/77	54/13965	0.0357037	0.275711	0.24699	ACP5/TREM2	2
GO:0045806	negative regulation of endocytosis	2/77	54/13965	0.0357037	0.275711	0.24699	APOC1/APOC2	2
GO:1903532	positive regulation of secretion by cell	5/77	331/13965	0.0358719	0.275711	0.24699	CD160/LILRA2/LILRA5/TACR2/TREM2	5
GO:0006027	glycosaminoglycan catabolic process	2/77	55/13965	0.0369211	0.280987	0.251716	FUCA1/HPSE	2
GO:0050701	interleukin-1 secretion	2/77	55/13965	0.0369211	0.280987	0.251716	LILRA2/LILRA5	2
GO:0035821	modification of morphology or physiology of other organism	3/77	133/13965	0.0370881	0.280987	0.251716	APOE/HAMP/MUC7	3
GO:0045089	positive regulation of innate immune response	5/77	335/13965	0.0374738	0.282563	0.253128	CD160/CTSL/LGMN/LILRA2/MUC7	5
GO:0006026	aminoglycan catabolic process	2/77	56/13965	0.0381544	0.283662	0.254113	FUCA1/HPSE	2
GO:0098739	import across plasma membrane	2/77	56/13965	0.0381544	0.283662	0.254113	FOLR2/KCNJ5	2
GO:1903556	negative regulation of tumor necrosis factor superfamily cytokine production	2/77	56/13965	0.0381544	0.283662	0.254113	ACP5/TREM2	2
GO:0000187	activation of MAPK activity	3/77	135/13965	0.038501	0.284908	0.255228	ALK/BIRC7/PDE6G	3
GO:0030168	platelet activation	3/77	136/13965	0.0392177	0.288868	0.258776	APOE/MERTK/TREML1	3
GO:0009064	glutamine family amino acid metabolic process	2/77	57/13965	0.0394034	0.288898	0.258803	AMDHD1/GLYATL1	2
GO:0010324	membrane invagination	2/77	58/13965	0.0406678	0.293537	0.262959	MSR1/TREM2	2
GO:0019915	lipid storage	2/77	58/13965	0.0406678	0.293537	0.262959	APOE/MSR1	2
GO:0015893	drug transport	3/77	138/13965	0.0406715	0.293537	0.262959	FOLR2/SLC22A1/TACR2	3
GO:0038093	Fc receptor signaling pathway	4/77	235/13965	0.0407741	0.293537	0.262959	IGKV1D-12/IGKV3D-20/IGLV1-44/IGLV1-47	4
GO:0050890	cognition	4/77	236/13965	0.0413093	0.29605	0.26521	APOE/LGMN/RAG1/TACR2	4
GO:0002793	positive regulation of peptide secretion	4/77	239/13965	0.0429387	0.304417	0.272705	CD160/LILRA2/LILRA5/TREM2	4
GO:0006855	drug transmembrane transport	2/77	60/13965	0.0432421	0.304417	0.272705	FOLR2/SLC22A1	2
GO:0008306	associative learning	2/77	60/13965	0.0432421	0.304417	0.272705	LGMN/RAG1	2
GO:0070227	lymphocyte apoptotic process	2/77	60/13965	0.0432421	0.304417	0.272705	BIRC7/RAG1	2
GO:0043312	neutrophil degranulation	6/77	468/13965	0.0441758	0.30962	0.277367	CTSD/CTSZ/FUCA1/HPSE/LILRA3/SIGLEC9	6
GO:0015696	ammonium transport	2/77	63/13965	0.0472144	0.323938	0.290193	SLC22A1/TACR2	2
GO:0030193	regulation of blood coagulation	2/77	63/13965	0.0472144	0.323938	0.290193	APOE/HPSE	2
GO:0060291	long-term synaptic potentiation	2/77	63/13965	0.0472144	0.323938	0.290193	APOE/LGMN	2
GO:0035637	multicellular organismal signaling	3/77	148/13965	0.048344	0.323938	0.290193	CHRNA1/KCNJ5/OTOA	3
GO:0002446	neutrophil mediated immunity	6/77	479/13965	0.0484968	0.323938	0.290193	CTSD/CTSZ/FUCA1/HPSE/LILRA3/SIGLEC9	6
GO:1900006	positive regulation of dendrite development	2/77	64/13965	0.0485673	0.323938	0.290193	ALK/APOE	2
GO:1900046	regulation of hemostasis	2/77	64/13965	0.0485673	0.323938	0.290193	APOE/HPSE	2
GO:0098542	defense response to other organism	5/77	363/13965	0.0499191	0.323938	0.290193	ACP5/CD160/HAMP/IGHM/ISG15	5
GO:0050818	regulation of coagulation	2/77	65/13965	0.0499342	0.323938	0.290193	APOE/HPSE	2
GO:0010565	regulation of cellular ketone metabolic process	3/77	150/13965	0.0499582	0.323938	0.290193	APOC1/APOC2/FABP3	3
GO:0015711	organic anion transport	5/77	364/13965	0.0504038	0.323938	0.290193	APOC1/APOC2/APOE/FABP3/FOLR2	5
GO:0001523	retinoid metabolic process	2/77	66/13965	0.051315	0.323938	0.290193	APOC2/APOE	2
GO:0051216	cartilage development	3/77	153/13965	0.0524286	0.323938	0.290193	CYTL1/MMP13/SCIN	3
GO:0019730	antimicrobial humoral response	2/77	67/13965	0.0527095	0.323938	0.290193	IGHM/MUC7	2
GO:0006563	L-serine metabolic process	1/77	10/13965	0.0538066	0.323938	0.290193	SDS	1
GO:0010755	regulation of plasminogen activation	1/77	10/13965	0.0538066	0.323938	0.290193	CTSZ	1
GO:0015697	quaternary ammonium group transport	1/77	10/13965	0.0538066	0.323938	0.290193	SLC22A1	1
GO:0034374	low-density lipoprotein particle remodeling	1/77	10/13965	0.0538066	0.323938	0.290193	APOE	1
GO:0034379	very-low-density lipoprotein particle assembly	1/77	10/13965	0.0538066	0.323938	0.290193	APOC1	1
GO:0035641	locomotory exploration behavior	1/77	10/13965	0.0538066	0.323938	0.290193	APOE	1
GO:0042953	lipoprotein transport	1/77	10/13965	0.0538066	0.323938	0.290193	APOC2	1
GO:0043117	positive regulation of vascular permeability	1/77	10/13965	0.0538066	0.323938	0.290193	TACR2	1
GO:0044539	long-chain fatty acid import	1/77	10/13965	0.0538066	0.323938	0.290193	FABP3	1
GO:0044872	lipoprotein localization	1/77	10/13965	0.0538066	0.323938	0.290193	APOC2	1
GO:0070099	regulation of chemokine-mediated signaling pathway	1/77	10/13965	0.0538066	0.323938	0.290193	TREM2	1
GO:0070391	response to lipoteichoic acid	1/77	10/13965	0.0538066	0.323938	0.290193	TREM2	1
GO:0071223	cellular response to lipoteichoic acid	1/77	10/13965	0.0538066	0.323938	0.290193	TREM2	1
GO:0071481	cellular response to X-ray	1/77	10/13965	0.0538066	0.323938	0.290193	HAMP	1
GO:0072578	neurotransmitter-gated ion channel clustering	1/77	10/13965	0.0538066	0.323938	0.290193	APOE	1
GO:0072611	interleukin-13 secretion	1/77	10/13965	0.0538066	0.323938	0.290193	LILRA5	1
GO:0090494	dopamine uptake	1/77	10/13965	0.0538066	0.323938	0.290193	SLC22A1	1
GO:1902713	regulation of interferon-gamma secretion	1/77	10/13965	0.0538066	0.323938	0.290193	CD160	1
GO:1903818	positive regulation of voltage-gated potassium channel activity	1/77	10/13965	0.0538066	0.323938	0.290193	TREM2	1
GO:1903980	positive regulation of microglial cell activation	1/77	10/13965	0.0538066	0.323938	0.290193	TREM2	1
GO:0022617	extracellular matrix disassembly	2/77	68/13965	0.0541174	0.323938	0.290193	CTSL/MMP13	2
GO:0050886	endocrine process	2/77	68/13965	0.0541174	0.323938	0.290193	CTSZ/TACR2	2
GO:1901136	carbohydrate derivative catabolic process	3/77	156/13965	0.0549574	0.323938	0.290193	FUCA1/HPSE/NPL	3
GO:0051651	maintenance of location in cell	2/77	69/13965	0.0555387	0.323938	0.290193	APOE/SCIN	2
GO:0006029	proteoglycan metabolic process	2/77	70/13965	0.0569731	0.323938	0.290193	CYTL1/HPSE	2
GO:0046470	phosphatidylcholine metabolic process	2/77	70/13965	0.0569731	0.323938	0.290193	APOC1/FABP3	2
GO:0097061	dendritic spine organization	2/77	70/13965	0.0569731	0.323938	0.290193	APOE/LGMN	2
GO:0016101	diterpenoid metabolic process	2/77	71/13965	0.0584204	0.323938	0.290193	APOC2/APOE	2
GO:0001973	adenosine receptor signaling pathway	1/77	11/13965	0.0590274	0.323938	0.290193	ADORA3	1
GO:0002002	regulation of angiotensin levels in blood	1/77	11/13965	0.0590274	0.323938	0.290193	CTSZ	1
GO:0002003	angiotensin maturation	1/77	11/13965	0.0590274	0.323938	0.290193	CTSZ	1
GO:0002836	positive regulation of response to tumor cell	1/77	11/13965	0.0590274	0.323938	0.290193	CD160	1
GO:0002839	positive regulation of immune response to tumor cell	1/77	11/13965	0.0590274	0.323938	0.290193	CD160	1
GO:0006069	ethanol oxidation	1/77	11/13965	0.0590274	0.323938	0.290193	ADH6	1
GO:0019377	glycolipid catabolic process	1/77	11/13965	0.0590274	0.323938	0.290193	FUCA1	1
GO:0031665	negative regulation of lipopolysaccharide-mediated signaling pathway	1/77	11/13965	0.0590274	0.323938	0.290193	LILRA2	1
GO:0032490	detection of molecule of bacterial origin	1/77	11/13965	0.0590274	0.323938	0.290193	TREM2	1
GO:0032494	response to peptidoglycan	1/77	11/13965	0.0590274	0.323938	0.290193	TREM2	1
GO:0040015	negative regulation of multicellular organism growth	1/77	11/13965	0.0590274	0.323938	0.290193	LGMN	1
GO:0060192	negative regulation of lipase activity	1/77	11/13965	0.0590274	0.323938	0.290193	APOC1	1
GO:0061042	vascular wound healing	1/77	11/13965	0.0590274	0.323938	0.290193	HPSE	1
GO:0070243	regulation of thymocyte apoptotic process	1/77	11/13965	0.0590274	0.323938	0.290193	RAG1	1
GO:0071468	cellular response to acidic pH	1/77	11/13965	0.0590274	0.323938	0.290193	PKD2L1	1
GO:0071888	macrophage apoptotic process	1/77	11/13965	0.0590274	0.323938	0.290193	CTSL	1
GO:0090713	immunological memory process	1/77	11/13965	0.0590274	0.323938	0.290193	CD160	1
GO:0002758	innate immune response-activating signal transduction	4/77	266/13965	0.0592224	0.323938	0.290193	CTSL/LGMN/LILRA2/MUC7	4
GO:0050708	regulation of protein secretion	5/77	382/13965	0.0596066	0.323938	0.290193	APOE/CD160/LILRA2/LILRA5/TREM2	5
GO:0045682	regulation of epidermis development	2/77	72/13965	0.0598805	0.323938	0.290193	CTSL/HPSE	2
GO:1903531	negative regulation of secretion by cell	3/77	162/13965	0.0601877	0.323938	0.290193	APOE/LILRA5/TACR2	3
GO:0007596	blood coagulation	4/77	269/13965	0.0612103	0.323938	0.290193	APOE/HPSE/MERTK/TREML1	4
GO:0032496	response to lipopolysaccharide	4/77	269/13965	0.0612103	0.323938	0.290193	ACP5/HAMP/LILRA2/TREM2	4
GO:0032760	positive regulation of tumor necrosis factor production	2/77	73/13965	0.0613531	0.323938	0.290193	LILRA2/LILRA5	2
GO:0062012	regulation of small molecule metabolic process	5/77	386/13965	0.0617746	0.323938	0.290193	APOC1/APOC2/APOE/FABP3/TREM2	5
GO:0050817	coagulation	4/77	270/13965	0.0618808	0.323938	0.290193	APOE/HPSE/MERTK/TREML1	4
GO:0032755	positive regulation of interleukin-6 production	2/77	74/13965	0.0628381	0.323938	0.290193	LILRA2/LILRA5	2
GO:0006544	glycine metabolic process	1/77	12/13965	0.0642199	0.323938	0.290193	SDS	1
GO:0010248	establishment or maintenance of transmembrane electrochemical gradient	1/77	12/13965	0.0642199	0.323938	0.290193	SLC22A1	1
GO:0035461	vitamin transmembrane transport	1/77	12/13965	0.0642199	0.323938	0.290193	FOLR2	1
GO:0042159	lipoprotein catabolic process	1/77	12/13965	0.0642199	0.323938	0.290193	CTSD	1
GO:0042635	positive regulation of hair cycle	1/77	12/13965	0.0642199	0.323938	0.290193	HPSE	1
GO:0051798	positive regulation of hair follicle development	1/77	12/13965	0.0642199	0.323938	0.290193	HPSE	1
GO:0055089	fatty acid homeostasis	1/77	12/13965	0.0642199	0.323938	0.290193	APOE	1
GO:0060457	negative regulation of digestive system process	1/77	12/13965	0.0642199	0.323938	0.290193	HAMP	1
GO:0090493	catecholamine uptake	1/77	12/13965	0.0642199	0.323938	0.290193	SLC22A1	1
GO:0098915	membrane repolarization during ventricular cardiac muscle cell action potential	1/77	12/13965	0.0642199	0.323938	0.290193	KCNJ5	1
GO:1900272	negative regulation of long-term synaptic potentiation	1/77	12/13965	0.0642199	0.323938	0.290193	APOE	1
GO:1901626	regulation of postsynaptic membrane organization	1/77	12/13965	0.0642199	0.323938	0.290193	APOE	1
GO:1902430	negative regulation of amyloid-beta formation	1/77	12/13965	0.0642199	0.323938	0.290193	APOE	1
GO:0015908	fatty acid transport	2/77	75/13965	0.0643354	0.323938	0.290193	APOE/FABP3	2
GO:0007599	hemostasis	4/77	274/13965	0.0646019	0.323938	0.290193	APOE/HPSE/MERTK/TREML1	4
GO:0071219	cellular response to molecule of bacterial origin	3/77	167/13965	0.0647191	0.323938	0.290193	HAMP/LILRA2/TREM2	3
GO:0002478	antigen processing and presentation of exogenous peptide antigen	3/77	168/13965	0.065644	0.323938	0.290193	CTSD/CTSL/LGMN	3
GO:0050764	regulation of phagocytosis	2/77	76/13965	0.0658447	0.323938	0.290193	C4A/MERTK	2
GO:1903557	positive regulation of tumor necrosis factor superfamily cytokine production	2/77	76/13965	0.0658447	0.323938	0.290193	LILRA2/LILRA5	2
GO:0031341	regulation of cell killing	2/77	77/13965	0.0673658	0.323938	0.290193	CD160/CD5L	2
GO:0032088	negative regulation of NF-kappaB transcription factor activity	2/77	77/13965	0.0673658	0.323938	0.290193	ADORA3/TMIGD3	2
GO:0060191	regulation of lipase activity	2/77	77/13965	0.0673658	0.323938	0.290193	APOC1/APOC2	2
GO:0019884	antigen processing and presentation of exogenous antigen	3/77	170/13965	0.067512	0.323938	0.290193	CTSD/CTSL/LGMN	3
GO:0043648	dicarboxylic acid metabolic process	2/77	78/13965	0.0688986	0.323938	0.290193	AMDHD1/FOLR2	2
GO:0106027	neuron projection organization	2/77	78/13965	0.0688986	0.323938	0.290193	APOE/LGMN	2
GO:0003417	growth plate cartilage development	1/77	13/13965	0.069384	0.323938	0.290193	MMP13	1
GO:0009415	response to water	1/77	13/13965	0.069384	0.323938	0.290193	PKD2L1	1
GO:0016137	glycoside metabolic process	1/77	13/13965	0.069384	0.323938	0.290193	FUCA1	1
GO:0032604	granulocyte macrophage colony-stimulating factor production	1/77	13/13965	0.069384	0.323938	0.290193	LILRA2	1
GO:0032802	low-density lipoprotein particle receptor catabolic process	1/77	13/13965	0.069384	0.323938	0.290193	APOE	1
GO:0033151	V(D)J recombination	1/77	13/13965	0.069384	0.323938	0.290193	RAG1	1
GO:0035589	G protein-coupled purinergic nucleotide receptor signaling pathway	1/77	13/13965	0.069384	0.323938	0.290193	GPR34	1
GO:0044794	positive regulation by host of viral process	1/77	13/13965	0.069384	0.323938	0.290193	APOE	1
GO:0045019	negative regulation of nitric oxide biosynthetic process	1/77	13/13965	0.069384	0.323938	0.290193	ACP5	1
GO:0045717	negative regulation of fatty acid biosynthetic process	1/77	13/13965	0.069384	0.323938	0.290193	APOC1	1
GO:0051127	positive regulation of actin nucleation	1/77	13/13965	0.069384	0.323938	0.290193	SCIN	1
GO:0071071	regulation of phospholipid biosynthetic process	1/77	13/13965	0.069384	0.323938	0.290193	FABP3	1
GO:1902931	negative regulation of alcohol biosynthetic process	1/77	13/13965	0.069384	0.323938	0.290193	APOE	1
GO:1904406	negative regulation of nitric oxide metabolic process	1/77	13/13965	0.069384	0.323938	0.290193	ACP5	1
GO:0002237	response to molecule of bacterial origin	4/77	282/13965	0.0702308	0.323938	0.290193	ACP5/HAMP/LILRA2/TREM2	4
GO:0050707	regulation of cytokine secretion	3/77	173/13965	0.0703594	0.323938	0.290193	CD160/LILRA2/LILRA5	3
GO:0001776	leukocyte homeostasis	2/77	79/13965	0.070443	0.323938	0.290193	MERTK/RAG1	2
GO:0006721	terpenoid metabolic process	2/77	79/13965	0.070443	0.323938	0.290193	APOC2/APOE	2
GO:0006767	water-soluble vitamin metabolic process	2/77	79/13965	0.070443	0.323938	0.290193	ACP5/FOLR2	2
GO:0002791	regulation of peptide secretion	5/77	402/13965	0.0708931	0.323938	0.290193	APOE/CD160/LILRA2/LILRA5/TREM2	5
GO:0044070	regulation of anion transport	2/77	80/13965	0.0719987	0.323938	0.290193	APOE/FABP3	2
GO:0060349	bone morphogenesis	2/77	80/13965	0.0719987	0.323938	0.290193	ACP5/MMP13	2
GO:0002218	activation of innate immune response	4/77	286/13965	0.0731377	0.323938	0.290193	CTSL/LGMN/LILRA2/MUC7	4
GO:1901605	alpha-amino acid metabolic process	3/77	176/13965	0.0732608	0.323938	0.290193	AMDHD1/GLYATL1/SDS	3
GO:1901606	alpha-amino acid catabolic process	2/77	81/13965	0.0735656	0.323938	0.290193	AMDHD1/SDS	2
GO:0001819	positive regulation of cytokine production	5/77	407/13965	0.0738884	0.323938	0.290193	CD160/HPSE/LILRA2/LILRA5/TREM2	5
GO:0002221	pattern recognition receptor signaling pathway	3/77	177/13965	0.0742397	0.323938	0.290193	CTSL/LGMN/LILRA2	3
GO:0002021	response to dietary excess	1/77	14/13965	0.07452	0.323938	0.290193	APOE	1
GO:0002834	regulation of response to tumor cell	1/77	14/13965	0.07452	0.323938	0.290193	CD160	1
GO:0002837	regulation of immune response to tumor cell	1/77	14/13965	0.07452	0.323938	0.290193	CD160	1
GO:0010744	positive regulation of macrophage derived foam cell differentiation	1/77	14/13965	0.07452	0.323938	0.290193	MSR1	1
GO:0010875	positive regulation of cholesterol efflux	1/77	14/13965	0.07452	0.323938	0.290193	APOE	1
GO:0010885	regulation of cholesterol storage	1/77	14/13965	0.07452	0.323938	0.290193	MSR1	1
GO:0014821	phasic smooth muscle contraction	1/77	14/13965	0.07452	0.323938	0.290193	TACR2	1
GO:0033189	response to vitamin A	1/77	14/13965	0.07452	0.323938	0.290193	HAMP	1
GO:0045723	positive regulation of fatty acid biosynthetic process	1/77	14/13965	0.07452	0.323938	0.290193	APOC2	1
GO:0048711	positive regulation of astrocyte differentiation	1/77	14/13965	0.07452	0.323938	0.290193	TREM2	1
GO:0050912	detection of chemical stimulus involved in sensory perception of taste	1/77	14/13965	0.07452	0.323938	0.290193	PKD2L1	1
GO:0097067	cellular response to thyroid hormone stimulus	1/77	14/13965	0.07452	0.323938	0.290193	CTSL	1
GO:0097202	activation of cysteine-type endopeptidase activity	1/77	14/13965	0.07452	0.323938	0.290193	LGMN	1
GO:1902992	negative regulation of amyloid precursor protein catabolic process	1/77	14/13965	0.07452	0.323938	0.290193	APOE	1
GO:1903975	regulation of glial cell migration	1/77	14/13965	0.07452	0.323938	0.290193	TREM2	1
GO:1990000	amyloid fibril formation	1/77	14/13965	0.07452	0.323938	0.290193	APOE	1
GO:1990573	potassium ion import across plasma membrane	1/77	14/13965	0.07452	0.323938	0.290193	KCNJ5	1
GO:2001028	positive regulation of endothelial cell chemotaxis	1/77	14/13965	0.07452	0.323938	0.290193	LGMN	1
GO:0033273	response to vitamin	2/77	82/13965	0.0751435	0.324873	0.291031	FOLR2/HAMP	2
GO:0048259	regulation of receptor-mediated endocytosis	2/77	82/13965	0.0751435	0.324873	0.291031	APOC1/APOC2	2
GO:0062014	negative regulation of small molecule metabolic process	2/77	83/13965	0.0767323	0.328208	0.294018	APOC1/APOE	2
GO:0001101	response to acid chemical	4/77	292/13965	0.0776123	0.328208	0.294018	FABP3/FOLR2/HAMP/PKD2L1	4
GO:0030258	lipid modification	3/77	181/13965	0.078214	0.328208	0.294018	APOC1/APOE/FABP3	3
GO:0032649	regulation of interferon-gamma production	2/77	84/13965	0.0783318	0.328208	0.294018	CD160/ISG15	2
GO:1901184	regulation of ERBB signaling pathway	2/77	84/13965	0.0783318	0.328208	0.294018	LGMN/PDE6G	2
GO:0052548	regulation of endopeptidase activity	4/77	294/13965	0.0791341	0.328208	0.294018	C4A/CTSD/LGMN/RAG1	4
GO:0051048	negative regulation of secretion	3/77	182/13965	0.079222	0.328208	0.294018	APOE/LILRA5/TACR2	3
GO:0001780	neutrophil homeostasis	1/77	15/13965	0.079628	0.328208	0.294018	MERTK	1
GO:0006004	fucose metabolic process	1/77	15/13965	0.079628	0.328208	0.294018	FUCA1	1
GO:0007274	neuromuscular synaptic transmission	1/77	15/13965	0.079628	0.328208	0.294018	CHRNA1	1
GO:0010107	potassium ion import	1/77	15/13965	0.079628	0.328208	0.294018	KCNJ5	1
GO:0015874	norepinephrine transport	1/77	15/13965	0.079628	0.328208	0.294018	SLC22A1	1
GO:0031639	plasminogen activation	1/77	15/13965	0.079628	0.328208	0.294018	CTSZ	1
GO:0035729	cellular response to hepatocyte growth factor stimulus	1/77	15/13965	0.079628	0.328208	0.294018	LGMN	1
GO:0051044	positive regulation of membrane protein ectodomain proteolysis	1/77	15/13965	0.079628	0.328208	0.294018	APOE	1
GO:0090208	positive regulation of triglyceride metabolic process	1/77	15/13965	0.079628	0.328208	0.294018	APOC2	1
GO:0097062	dendritic spine maintenance	1/77	15/13965	0.079628	0.328208	0.294018	APOE	1
GO:2000193	positive regulation of fatty acid transport	1/77	15/13965	0.079628	0.328208	0.294018	FABP3	1
GO:0043405	regulation of MAP kinase activity	4/77	295/13965	0.0799006	0.32848	0.294262	ALK/APOE/BIRC7/PDE6G	4
GO:0007600	sensory perception	5/77	418/13965	0.0807202	0.330994	0.296514	GSDME/OBP2A/OTOA/PDE6G/PKD2L1	5
GO:0060627	regulation of vesicle-mediated transport	5/77	419/13965	0.0813577	0.332751	0.298088	APOC1/APOC2/APOE/C4A/MERTK	5
GO:0045862	positive regulation of proteolysis	4/77	299/13965	0.0830039	0.337424	0.302274	APOE/CTSD/LGMN/TREM2	4
GO:0009593	detection of chemical stimulus	2/77	87/13965	0.0831926	0.337424	0.302274	PKD2L1/TREM2	2
GO:0010544	negative regulation of platelet activation	1/77	16/13965	0.0847082	0.337424	0.302274	APOE	1
GO:0010878	cholesterol storage	1/77	16/13965	0.0847082	0.337424	0.302274	MSR1	1
GO:0019228	neuronal action potential	1/77	16/13965	0.0847082	0.337424	0.302274	CHRNA1	1
GO:0030540	female genitalia development	1/77	16/13965	0.0847082	0.337424	0.302274	MERTK	1
GO:0050996	positive regulation of lipid catabolic process	1/77	16/13965	0.0847082	0.337424	0.302274	APOC2	1
GO:0070242	thymocyte apoptotic process	1/77	16/13965	0.0847082	0.337424	0.302274	RAG1	1
GO:0098581	detection of external biotic stimulus	1/77	16/13965	0.0847082	0.337424	0.302274	TREM2	1
GO:0150078	positive regulation of neuroinflammatory response	1/77	16/13965	0.0847082	0.337424	0.302274	TREM2	1
GO:0002062	chondrocyte differentiation	2/77	88/13965	0.0848332	0.337424	0.302274	CYTL1/SCIN	2
GO:0071216	cellular response to biotic stimulus	3/77	189/13965	0.086437	0.341428	0.305861	HAMP/LILRA2/TREM2	3
GO:0007229	integrin-mediated signaling pathway	2/77	89/13965	0.0864837	0.341428	0.305861	ISG15/ITGAD	2
GO:0042737	drug catabolic process	2/77	89/13965	0.0864837	0.341428	0.305861	NPL/SDS	2
GO:0008016	regulation of heart contraction	3/77	191/13965	0.0885485	0.34267	0.306974	ADORA3/KCNJ5/TMIGD3	3
GO:0001779	natural killer cell differentiation	1/77	17/13965	0.0897607	0.34267	0.306974	MERTK	1
GO:0001991	regulation of systemic arterial blood pressure by circulatory renin-angiotensin	1/77	17/13965	0.0897607	0.34267	0.306974	CTSZ	1
GO:0002418	immune response to tumor cell	1/77	17/13965	0.0897607	0.34267	0.306974	CD160	1
GO:0006516	glycoprotein catabolic process	1/77	17/13965	0.0897607	0.34267	0.306974	HPSE	1
GO:0019934	cGMP-mediated signaling	1/77	17/13965	0.0897607	0.34267	0.306974	APOE	1
GO:0035640	exploration behavior	1/77	17/13965	0.0897607	0.34267	0.306974	APOE	1
GO:0035728	response to hepatocyte growth factor	1/77	17/13965	0.0897607	0.34267	0.306974	LGMN	1
GO:0061050	regulation of cell growth involved in cardiac muscle cell development	1/77	17/13965	0.0897607	0.34267	0.306974	HAMP	1
GO:0070233	negative regulation of T cell apoptotic process	1/77	17/13965	0.0897607	0.34267	0.306974	RAG1	1
GO:0086014	atrial cardiac muscle cell action potential	1/77	17/13965	0.0897607	0.34267	0.306974	KCNJ5	1
GO:0086026	atrial cardiac muscle cell to AV node cell signaling	1/77	17/13965	0.0897607	0.34267	0.306974	KCNJ5	1
GO:0086066	atrial cardiac muscle cell to AV node cell communication	1/77	17/13965	0.0897607	0.34267	0.306974	KCNJ5	1
GO:0006720	isoprenoid metabolic process	2/77	91/13965	0.0898137	0.34267	0.306974	APOC2/APOE	2
GO:0018108	peptidyl-tyrosine phosphorylation	4/77	309/13965	0.0910201	0.346443	0.310353	ALK/LILRA5/MERTK/TREM2	4
GO:0007613	memory	2/77	92/13965	0.0914929	0.347411	0.311221	APOE/LGMN	2
GO:0051260	protein homooligomerization	4/77	310/13965	0.0918417	0.347905	0.311663	APOE/KCNF1/PKD2L1/SLC22A1	4
GO:0007606	sensory perception of chemical stimulus	2/77	93/13965	0.0931814	0.349398	0.313001	OBP2A/PKD2L1	2
GO:0018212	peptidyl-tyrosine modification	4/77	312/13965	0.0934957	0.349398	0.313001	ALK/LILRA5/MERTK/TREM2	4
GO:0022400	regulation of rhodopsin mediated signaling pathway	1/77	18/13965	0.0947857	0.349398	0.313001	PDE6G	1
GO:0032656	regulation of interleukin-13 production	1/77	18/13965	0.0947857	0.349398	0.313001	LILRA5	1
GO:0071467	cellular response to pH	1/77	18/13965	0.0947857	0.349398	0.313001	PKD2L1	1
GO:0090026	positive regulation of monocyte chemotaxis	1/77	18/13965	0.0947857	0.349398	0.313001	LGMN	1
GO:1901018	positive regulation of potassium ion transmembrane transporter activity	1/77	18/13965	0.0947857	0.349398	0.313001	TREM2	1
GO:2000116	regulation of cysteine-type endopeptidase activity	3/77	198/13965	0.0961089	0.349398	0.313001	CTSD/LGMN/RAG1	3
GO:0030282	bone mineralization	2/77	96/13965	0.098301	0.349398	0.313001	ISG15/MMP13	2
GO:0032609	interferon-gamma production	2/77	96/13965	0.098301	0.349398	0.313001	CD160/ISG15	2
GO:0002385	mucosal immune response	1/77	19/13965	0.0997833	0.349398	0.313001	CD160	1
GO:0002577	regulation of antigen processing and presentation	1/77	19/13965	0.0997833	0.349398	0.313001	TREM2	1
GO:0006067	ethanol metabolic process	1/77	19/13965	0.0997833	0.349398	0.313001	ADH6	1
GO:0007263	nitric oxide mediated signal transduction	1/77	19/13965	0.0997833	0.349398	0.313001	APOE	1
GO:0010874	regulation of cholesterol efflux	1/77	19/13965	0.0997833	0.349398	0.313001	APOE	1
GO:0010884	positive regulation of lipid storage	1/77	19/13965	0.0997833	0.349398	0.313001	MSR1	1
GO:0032373	positive regulation of sterol transport	1/77	19/13965	0.0997833	0.349398	0.313001	APOE	1
GO:0032376	positive regulation of cholesterol transport	1/77	19/13965	0.0997833	0.349398	0.313001	APOE	1
GO:0032462	regulation of protein homooligomerization	1/77	19/13965	0.0997833	0.349398	0.313001	APOE	1
GO:0034143	regulation of toll-like receptor 4 signaling pathway	1/77	19/13965	0.0997833	0.349398	0.313001	LILRA2	1
GO:0035590	purinergic nucleotide receptor signaling pathway	1/77	19/13965	0.0997833	0.349398	0.313001	GPR34	1
GO:0046475	glycerophospholipid catabolic process	1/77	19/13965	0.0997833	0.349398	0.313001	APOC1	1
GO:0046655	folic acid metabolic process	1/77	19/13965	0.0997833	0.349398	0.313001	FOLR2	1
GO:0046716	muscle cell cellular homeostasis	1/77	19/13965	0.0997833	0.349398	0.313001	CHRNA1	1
GO:0048143	astrocyte activation	1/77	19/13965	0.0997833	0.349398	0.313001	TREM2	1
GO:0050860	negative regulation of T cell receptor signaling pathway	1/77	19/13965	0.0997833	0.349398	0.313001	CD160	1
GO:0050995	negative regulation of lipid catabolic process	1/77	19/13965	0.0997833	0.349398	0.313001	APOC1	1
GO:0051000	positive regulation of nitric-oxide synthase activity	1/77	19/13965	0.0997833	0.349398	0.313001	APOE	1
GO:0051797	regulation of hair follicle development	1/77	19/13965	0.0997833	0.349398	0.313001	HPSE	1
GO:1900273	positive regulation of long-term synaptic potentiation	1/77	19/13965	0.0997833	0.349398	0.313001	LGMN	1
GO:2000353	positive regulation of endothelial cell apoptotic process	1/77	19/13965	0.0997833	0.349398	0.313001	CD160	1
GO:2000727	positive regulation of cardiac muscle cell differentiation	1/77	19/13965	0.0997833	0.349398	0.313001	HAMP	1
GO:2001026	regulation of endothelial cell chemotaxis	1/77	19/13965	0.0997833	0.349398	0.313001	LGMN	1
GO:0052547	regulation of peptidase activity	4/77	320/13965	0.100254	0.349398	0.313001	C4A/CTSD/LGMN/RAG1	4
GO:0042180	cellular ketone metabolic process	3/77	202/13965	0.100545	0.349398	0.313001	APOC1/APOC2/FABP3	3
GO:0009063	cellular amino acid catabolic process	2/77	98/13965	0.101758	0.349398	0.313001	AMDHD1/SDS	2
GO:0051928	positive regulation of calcium ion transport	2/77	98/13965	0.101758	0.349398	0.313001	LILRA2/LILRA5	2
GO:0009100	glycoprotein metabolic process	4/77	323/13965	0.102846	0.349398	0.313001	B3GAT1/CYTL1/HPSE/MUC7	4
GO:0001508	action potential	2/77	99/13965	0.103499	0.349398	0.313001	CHRNA1/KCNJ5	2
GO:0001956	positive regulation of neurotransmitter secretion	1/77	20/13965	0.104754	0.349398	0.313001	TACR2	1
GO:0002347	response to tumor cell	1/77	20/13965	0.104754	0.349398	0.313001	CD160	1
GO:0003416	endochondral bone growth	1/77	20/13965	0.104754	0.349398	0.313001	MMP13	1
GO:0006541	glutamine metabolic process	1/77	20/13965	0.104754	0.349398	0.313001	GLYATL1	1
GO:0006925	inflammatory cell apoptotic process	1/77	20/13965	0.104754	0.349398	0.313001	CTSL	1
GO:0009068	aspartate family amino acid catabolic process	1/77	20/13965	0.104754	0.349398	0.313001	SDS	1
GO:0009595	detection of biotic stimulus	1/77	20/13965	0.104754	0.349398	0.313001	TREM2	1
GO:0010894	negative regulation of steroid biosynthetic process	1/77	20/13965	0.104754	0.349398	0.313001	APOE	1
GO:0015872	dopamine transport	1/77	20/13965	0.104754	0.349398	0.313001	SLC22A1	1
GO:0032616	interleukin-13 production	1/77	20/13965	0.104754	0.349398	0.313001	LILRA5	1
GO:0032928	regulation of superoxide anion generation	1/77	20/13965	0.104754	0.349398	0.313001	ACP5	1
GO:0033688	regulation of osteoblast proliferation	1/77	20/13965	0.104754	0.349398	0.313001	HPSE	1
GO:0042359	vitamin D metabolic process	1/77	20/13965	0.104754	0.349398	0.313001	LGMN	1
GO:0051125	regulation of actin nucleation	1/77	20/13965	0.104754	0.349398	0.313001	SCIN	1
GO:0060055	angiogenesis involved in wound healing	1/77	20/13965	0.104754	0.349398	0.313001	HPSE	1
GO:0086013	membrane repolarization during cardiac muscle cell action potential	1/77	20/13965	0.104754	0.349398	0.313001	KCNJ5	1
GO:1902003	regulation of amyloid-beta formation	1/77	20/13965	0.104754	0.349398	0.313001	APOE	1
GO:1905523	positive regulation of macrophage migration	1/77	20/13965	0.104754	0.349398	0.313001	TREM2	1
GO:0061448	connective tissue development	3/77	207/13965	0.106205	0.353497	0.316673	CYTL1/MMP13/SCIN	3
GO:0006820	anion transport	5/77	456/13965	0.106826	0.354731	0.317778	APOC1/APOC2/APOE/FABP3/FOLR2	5
GO:0044057	regulation of system process	5/77	458/13965	0.108305	0.354731	0.317778	ADORA3/HAMP/KCNJ5/TACR2/TMIGD3	5
GO:1902904	negative regulation of supramolecular fiber organization	2/77	102/13965	0.108771	0.354731	0.317778	APOE/SCIN	2
GO:0007610	behavior	5/77	459/13965	0.109048	0.354731	0.317778	ALK/APOE/LGMN/RAG1/TACR2	5
GO:0016056	rhodopsin mediated signaling pathway	1/77	21/13965	0.109697	0.354731	0.317778	PDE6G	1
GO:0032799	low-density lipoprotein receptor particle metabolic process	1/77	21/13965	0.109697	0.354731	0.317778	APOE	1
GO:0045922	negative regulation of fatty acid metabolic process	1/77	21/13965	0.109697	0.354731	0.317778	APOC1	1
GO:0045939	negative regulation of steroid metabolic process	1/77	21/13965	0.109697	0.354731	0.317778	APOE	1
GO:0051043	regulation of membrane protein ectodomain proteolysis	1/77	21/13965	0.109697	0.354731	0.317778	APOE	1
GO:0060143	positive regulation of syncytium formation by plasma membrane fusion	1/77	21/13965	0.109697	0.354731	0.317778	TREM2	1
GO:0072337	modified amino acid transport	1/77	21/13965	0.109697	0.354731	0.317778	FOLR2	1
GO:1903978	regulation of microglial cell activation	1/77	21/13965	0.109697	0.354731	0.317778	TREM2	1
GO:1905809	negative regulation of synapse organization	1/77	21/13965	0.109697	0.354731	0.317778	APOE	1
GO:2001025	positive regulation of response to drug	1/77	21/13965	0.109697	0.354731	0.317778	TACR2	1
GO:0019218	regulation of steroid metabolic process	2/77	103/13965	0.110544	0.356024	0.318936	APOC1/APOE	2
GO:0045471	response to ethanol	2/77	103/13965	0.110544	0.356024	0.318936	ADH6/HAMP	2
GO:0045637	regulation of myeloid cell differentiation	3/77	211/13965	0.110822	0.356196	0.319091	ISG15/SCIN/TREM2	3
GO:0002220	innate immune response activating cell surface receptor signaling pathway	2/77	104/13965	0.112325	0.3603	0.322767	LILRA2/MUC7	2
GO:0002251	organ or tissue specific immune response	1/77	22/13965	0.114613	0.361805	0.324115	CD160	1
GO:0009074	aromatic amino acid family catabolic process	1/77	22/13965	0.114613	0.361805	0.324115	AMDHD1	1
GO:0030194	positive regulation of blood coagulation	1/77	22/13965	0.114613	0.361805	0.324115	HPSE	1
GO:0042311	vasodilation	1/77	22/13965	0.114613	0.361805	0.324115	APOE	1
GO:0045672	positive regulation of osteoclast differentiation	1/77	22/13965	0.114613	0.361805	0.324115	TREM2	1
GO:0060351	cartilage development involved in endochondral bone morphogenesis	1/77	22/13965	0.114613	0.361805	0.324115	MMP13	1
GO:0097066	response to thyroid hormone	1/77	22/13965	0.114613	0.361805	0.324115	CTSL	1
GO:1900048	positive regulation of hemostasis	1/77	22/13965	0.114613	0.361805	0.324115	HPSE	1
GO:0060047	heart contraction	3/77	215/13965	0.115515	0.36393	0.326019	ADORA3/KCNJ5/TMIGD3	3
GO:0046486	glycerolipid metabolic process	4/77	340/13965	0.11811	0.364992	0.32697	APOC1/APOC2/APOE/FABP3	4
GO:0003298	physiological muscle hypertrophy	1/77	23/13965	0.119503	0.364992	0.32697	HAMP	1
GO:0003301	physiological cardiac muscle hypertrophy	1/77	23/13965	0.119503	0.364992	0.32697	HAMP	1
GO:0031664	regulation of lipopolysaccharide-mediated signaling pathway	1/77	23/13965	0.119503	0.364992	0.32697	LILRA2	1
GO:0033687	osteoblast proliferation	1/77	23/13965	0.119503	0.364992	0.32697	HPSE	1
GO:0044788	modulation by host of viral process	1/77	23/13965	0.119503	0.364992	0.32697	APOE	1
GO:0045954	positive regulation of natural killer cell mediated cytotoxicity	1/77	23/13965	0.119503	0.364992	0.32697	CD160	1
GO:0050820	positive regulation of coagulation	1/77	23/13965	0.119503	0.364992	0.32697	HPSE	1
GO:0060142	regulation of syncytium formation by plasma membrane fusion	1/77	23/13965	0.119503	0.364992	0.32697	TREM2	1
GO:0061049	cell growth involved in cardiac muscle cell development	1/77	23/13965	0.119503	0.364992	0.32697	HAMP	1
GO:0071677	positive regulation of mononuclear cell migration	1/77	23/13965	0.119503	0.364992	0.32697	LGMN	1
GO:0086011	membrane repolarization during action potential	1/77	23/13965	0.119503	0.364992	0.32697	KCNJ5	1
GO:0098868	bone growth	1/77	23/13965	0.119503	0.364992	0.32697	MMP13	1
GO:0099625	ventricular cardiac muscle cell membrane repolarization	1/77	23/13965	0.119503	0.364992	0.32697	KCNJ5	1
GO:2000191	regulation of fatty acid transport	1/77	23/13965	0.119503	0.364992	0.32697	FABP3	1
GO:0050709	negative regulation of protein secretion	2/77	108/13965	0.119523	0.364992	0.32697	APOE/LILRA5	2
GO:0015718	monocarboxylic acid transport	2/77	110/13965	0.123164	0.373332	0.334441	APOE/FABP3	2
GO:0019216	regulation of lipid metabolic process	4/77	346/13965	0.123724	0.373332	0.334441	APOC1/APOC2/APOE/FABP3	4
GO:0003081	regulation of systemic arterial blood pressure by renin-angiotensin	1/77	24/13965	0.124366	0.373332	0.334441	CTSZ	1
GO:0016486	peptide hormone processing	1/77	24/13965	0.124366	0.373332	0.334441	CTSZ	1
GO:0030201	heparan sulfate proteoglycan metabolic process	1/77	24/13965	0.124366	0.373332	0.334441	HPSE	1
GO:0043032	positive regulation of macrophage activation	1/77	24/13965	0.124366	0.373332	0.334441	TREM2	1
GO:0045745	positive regulation of G protein-coupled receptor signaling pathway	1/77	24/13965	0.124366	0.373332	0.334441	PDE6G	1
GO:0090025	regulation of monocyte chemotaxis	1/77	24/13965	0.124366	0.373332	0.334441	LGMN	1
GO:1903427	negative regulation of reactive oxygen species biosynthetic process	1/77	24/13965	0.124366	0.373332	0.334441	ACP5	1
GO:0051606	detection of stimulus	3/77	223/13965	0.125125	0.374427	0.335422	PDE6G/PKD2L1/TREM2	3
GO:0003015	heart process	3/77	224/13965	0.126346	0.374427	0.335422	ADORA3/KCNJ5/TMIGD3	3
GO:0002792	negative regulation of peptide secretion	2/77	112/13965	0.126833	0.374427	0.335422	APOE/LILRA5	2
GO:0016054	organic acid catabolic process	3/77	225/13965	0.127572	0.374427	0.335422	AMDHD1/NPL/SDS	3
GO:0046395	carboxylic acid catabolic process	3/77	225/13965	0.127572	0.374427	0.335422	AMDHD1/NPL/SDS	3
GO:0061041	regulation of wound healing	2/77	113/13965	0.128677	0.374427	0.335422	APOE/HPSE	2
GO:1903522	regulation of blood circulation	3/77	226/13965	0.128802	0.374427	0.335422	ADORA3/KCNJ5/TMIGD3	3
GO:0006536	glutamate metabolic process	1/77	25/13965	0.129202	0.374427	0.335422	AMDHD1	1
GO:0007212	dopamine receptor signaling pathway	1/77	25/13965	0.129202	0.374427	0.335422	ALK	1
GO:0007603	phototransduction, visible light	1/77	25/13965	0.129202	0.374427	0.335422	PDE6G	1
GO:0010575	positive regulation of vascular endothelial growth factor production	1/77	25/13965	0.129202	0.374427	0.335422	HPSE	1
GO:0032770	positive regulation of monooxygenase activity	1/77	25/13965	0.129202	0.374427	0.335422	APOE	1
GO:0035767	endothelial cell chemotaxis	1/77	25/13965	0.129202	0.374427	0.335422	LGMN	1
GO:0042634	regulation of hair cycle	1/77	25/13965	0.129202	0.374427	0.335422	HPSE	1
GO:0044058	regulation of digestive system process	1/77	25/13965	0.129202	0.374427	0.335422	HAMP	1
GO:0048710	regulation of astrocyte differentiation	1/77	25/13965	0.129202	0.374427	0.335422	TREM2	1
GO:0048873	homeostasis of number of cells within a tissue	1/77	25/13965	0.129202	0.374427	0.335422	LIPA	1
GO:0051180	vitamin transport	1/77	25/13965	0.129202	0.374427	0.335422	FOLR2	1
GO:0051954	positive regulation of amine transport	1/77	25/13965	0.129202	0.374427	0.335422	TACR2	1
GO:0003012	muscle system process	4/77	353/13965	0.130416	0.376699	0.337458	CHRNA1/HAMP/KCNJ5/TACR2	4
GO:0007224	smoothened signaling pathway	2/77	115/13965	0.132385	0.376699	0.337458	DISP2/PKD2L1	2
GO:0062013	positive regulation of small molecule metabolic process	2/77	115/13965	0.132385	0.376699	0.337458	APOC2/TREM2	2
GO:0043406	positive regulation of MAP kinase activity	3/77	230/13965	0.133765	0.376699	0.337458	ALK/BIRC7/PDE6G	3
GO:0006760	folic acid-containing compound metabolic process	1/77	26/13965	0.134012	0.376699	0.337458	FOLR2	1
GO:0010743	regulation of macrophage derived foam cell differentiation	1/77	26/13965	0.134012	0.376699	0.337458	MSR1	1
GO:0019731	antibacterial humoral response	1/77	26/13965	0.134012	0.376699	0.337458	IGHM	1
GO:0034205	amyloid-beta formation	1/77	26/13965	0.134012	0.376699	0.337458	APOE	1
GO:0045987	positive regulation of smooth muscle contraction	1/77	26/13965	0.134012	0.376699	0.337458	TACR2	1
GO:0046466	membrane lipid catabolic process	1/77	26/13965	0.134012	0.376699	0.337458	FUCA1	1
GO:0050858	negative regulation of antigen receptor-mediated signaling pathway	1/77	26/13965	0.134012	0.376699	0.337458	CD160	1
GO:0060441	epithelial tube branching involved in lung morphogenesis	1/77	26/13965	0.134012	0.376699	0.337458	CTSZ	1
GO:0070229	negative regulation of lymphocyte apoptotic process	1/77	26/13965	0.134012	0.376699	0.337458	RAG1	1
GO:0086019	cell-cell signaling involved in cardiac conduction	1/77	26/13965	0.134012	0.376699	0.337458	KCNJ5	1
GO:1901381	positive regulation of potassium ion transmembrane transport	1/77	26/13965	0.134012	0.376699	0.337458	TREM2	1
GO:1902991	regulation of amyloid precursor protein catabolic process	1/77	26/13965	0.134012	0.376699	0.337458	APOE	1
GO:1905209	positive regulation of cardiocyte differentiation	1/77	26/13965	0.134012	0.376699	0.337458	HAMP	1
GO:0007605	sensory perception of sound	2/77	116/13965	0.134248	0.376699	0.337458	GSDME/OTOA	2
GO:0042133	neurotransmitter metabolic process	2/77	117/13965	0.136117	0.380601	0.340953	ACP5/SDS	2
GO:0050728	negative regulation of inflammatory response	2/77	117/13965	0.136117	0.380601	0.340953	ACP5/APOE	2
GO:0030336	negative regulation of cell migration	3/77	234/13965	0.138794	0.382049	0.34225	ADORA3/APOE/TMIGD3	3
GO:0002717	positive regulation of natural killer cell mediated immunity	1/77	27/13965	0.138796	0.382049	0.34225	CD160	1
GO:0010543	regulation of platelet activation	1/77	27/13965	0.138796	0.382049	0.34225	APOE	1
GO:0032892	positive regulation of organic acid transport	1/77	27/13965	0.138796	0.382049	0.34225	FABP3	1
GO:0042407	cristae formation	1/77	27/13965	0.138796	0.382049	0.34225	CHCHD6	1
GO:0045923	positive regulation of fatty acid metabolic process	1/77	27/13965	0.138796	0.382049	0.34225	APOC2	1
GO:0050892	intestinal absorption	1/77	27/13965	0.138796	0.382049	0.34225	HAMP	1
GO:0055094	response to lipoprotein particle	1/77	27/13965	0.138796	0.382049	0.34225	APOE	1
GO:0070050	neuron cellular homeostasis	1/77	27/13965	0.138796	0.382049	0.34225	CHRNA1	1
GO:0002687	positive regulation of leukocyte migration	2/77	120/13965	0.141759	0.388028	0.347607	LGMN/TREM2	2
GO:0051222	positive regulation of protein transport	4/77	366/13965	0.143238	0.388028	0.347607	CD160/LILRA2/LILRA5/TREM2	4
GO:0010165	response to X-ray	1/77	28/13965	0.143554	0.388028	0.347607	HAMP	1
GO:0010613	positive regulation of cardiac muscle hypertrophy	1/77	28/13965	0.143554	0.388028	0.347607	HAMP	1
GO:0014742	positive regulation of muscle hypertrophy	1/77	28/13965	0.143554	0.388028	0.347607	HAMP	1
GO:0042168	heme metabolic process	1/77	28/13965	0.143554	0.388028	0.347607	BLVRB	1
GO:0045648	positive regulation of erythrocyte differentiation	1/77	28/13965	0.143554	0.388028	0.347607	ISG15	1
GO:0050650	chondroitin sulfate proteoglycan biosynthetic process	1/77	28/13965	0.143554	0.388028	0.347607	CYTL1	1
GO:0050832	defense response to fungus	1/77	28/13965	0.143554	0.388028	0.347607	HAMP	1
GO:0050909	sensory perception of taste	1/77	28/13965	0.143554	0.388028	0.347607	PKD2L1	1
GO:0008277	regulation of G protein-coupled receptor signaling pathway	2/77	121/13965	0.143651	0.388028	0.347607	ALK/PDE6G	2
GO:1903364	positive regulation of cellular protein catabolic process	2/77	122/13965	0.145548	0.389349	0.34879	APOE/TREM2	2
GO:2001056	positive regulation of cysteine-type endopeptidase activity	2/77	122/13965	0.145548	0.389349	0.34879	CTSD/LGMN	2
GO:0008203	cholesterol metabolic process	2/77	123/13965	0.147451	0.389349	0.34879	APOC1/APOE	2
GO:0050729	positive regulation of inflammatory response	2/77	123/13965	0.147451	0.389349	0.34879	LILRA5/TREM2	2
GO:0006040	amino sugar metabolic process	1/77	29/13965	0.148285	0.389349	0.34879	NPL	1
GO:0007616	long-term memory	1/77	29/13965	0.148285	0.389349	0.34879	APOE	1
GO:0010390	histone monoubiquitination	1/77	29/13965	0.148285	0.389349	0.34879	RAG1	1
GO:0010574	regulation of vascular endothelial growth factor production	1/77	29/13965	0.148285	0.389349	0.34879	HPSE	1
GO:0045742	positive regulation of epidermal growth factor receptor signaling pathway	1/77	29/13965	0.148285	0.389349	0.34879	PDE6G	1
GO:0046320	regulation of fatty acid oxidation	1/77	29/13965	0.148285	0.389349	0.34879	FABP3	1
GO:0051693	actin filament capping	1/77	29/13965	0.148285	0.389349	0.34879	SCIN	1
GO:0070232	regulation of T cell apoptotic process	1/77	29/13965	0.148285	0.389349	0.34879	RAG1	1
GO:0071295	cellular response to vitamin	1/77	29/13965	0.148285	0.389349	0.34879	FOLR2	1
GO:0071402	cellular response to lipoprotein particle stimulus	1/77	29/13965	0.148285	0.389349	0.34879	APOE	1
GO:0086005	ventricular cardiac muscle cell action potential	1/77	29/13965	0.148285	0.389349	0.34879	KCNJ5	1
GO:0097421	liver regeneration	1/77	29/13965	0.148285	0.389349	0.34879	HAMP	1
GO:0015672	monovalent inorganic cation transport	4/77	371/13965	0.1483	0.389349	0.34879	KCNF1/KCNJ5/PKD2L1/TREM2	4
GO:0006633	fatty acid biosynthetic process	2/77	124/13965	0.149359	0.390838	0.350124	APOC1/APOC2	2
GO:0010977	negative regulation of neuron projection development	2/77	124/13965	0.149359	0.390838	0.350124	APOE/CTSZ	2
GO:0051090	regulation of DNA-binding transcription factor activity	4/77	373/13965	0.150345	0.392772	0.351857	ADORA3/ALK/CYTL1/TMIGD3	4
GO:2000146	negative regulation of cell motility	3/77	245/13965	0.15295	0.394377	0.353294	ADORA3/APOE/TMIGD3	3
GO:0003009	skeletal muscle contraction	1/77	30/13965	0.152991	0.394377	0.353294	CHRNA1	1
GO:0010039	response to iron ion	1/77	30/13965	0.152991	0.394377	0.353294	HAMP	1
GO:0033028	myeloid cell apoptotic process	1/77	30/13965	0.152991	0.394377	0.353294	CTSL	1
GO:0034383	low-density lipoprotein particle clearance	1/77	30/13965	0.152991	0.394377	0.353294	LIPA	1
GO:0042554	superoxide anion generation	1/77	30/13965	0.152991	0.394377	0.353294	ACP5	1
GO:0043537	negative regulation of blood vessel endothelial cell migration	1/77	30/13965	0.152991	0.394377	0.353294	APOE	1
GO:2001171	positive regulation of ATP biosynthetic process	1/77	30/13965	0.152991	0.394377	0.353294	TREM2	1
GO:0031214	biomineral tissue development	2/77	126/13965	0.15319	0.394377	0.353294	ISG15/MMP13	2
GO:0050921	positive regulation of chemotaxis	2/77	127/13965	0.155112	0.396296	0.355013	LGMN/TREM2	2
GO:1902652	secondary alcohol metabolic process	2/77	127/13965	0.155112	0.396296	0.355013	APOC1/APOE	2
GO:0015849	organic acid transport	3/77	248/13965	0.15689	0.396296	0.355013	APOE/FABP3/FOLR2	3
GO:0046942	carboxylic acid transport	3/77	248/13965	0.15689	0.396296	0.355013	APOE/FABP3/FOLR2	3
GO:0003018	vascular process in circulatory system	2/77	128/13965	0.15704	0.396296	0.355013	APOE/TACR2	2
GO:0038127	ERBB signaling pathway	2/77	128/13965	0.15704	0.396296	0.355013	LGMN/PDE6G	2
GO:0050773	regulation of dendrite development	2/77	128/13965	0.15704	0.396296	0.355013	ALK/APOE	2
GO:0010573	vascular endothelial growth factor production	1/77	31/13965	0.157671	0.396296	0.355013	HPSE	1
GO:0010955	negative regulation of protein processing	1/77	31/13965	0.157671	0.396296	0.355013	CTSZ	1
GO:0055023	positive regulation of cardiac muscle tissue growth	1/77	31/13965	0.157671	0.396296	0.355013	HAMP	1
GO:0061844	antimicrobial humoral immune response mediated by antimicrobial peptide	1/77	31/13965	0.157671	0.396296	0.355013	MUC7	1
GO:0086091	regulation of heart rate by cardiac conduction	1/77	31/13965	0.157671	0.396296	0.355013	KCNJ5	1
GO:1901186	positive regulation of ERBB signaling pathway	1/77	31/13965	0.157671	0.396296	0.355013	PDE6G	1
GO:1903318	negative regulation of protein maturation	1/77	31/13965	0.157671	0.396296	0.355013	CTSZ	1
GO:1904037	positive regulation of epithelial cell apoptotic process	1/77	31/13965	0.157671	0.396296	0.355013	CD160	1
GO:0001937	negative regulation of endothelial cell proliferation	1/77	32/13965	0.162326	0.397937	0.356483	APOE	1
GO:0001990	regulation of systemic arterial blood pressure by hormone	1/77	32/13965	0.162326	0.397937	0.356483	CTSZ	1
GO:0007528	neuromuscular junction development	1/77	32/13965	0.162326	0.397937	0.356483	CHRNA1	1
GO:0009072	aromatic amino acid family metabolic process	1/77	32/13965	0.162326	0.397937	0.356483	AMDHD1	1
GO:0010742	macrophage derived foam cell differentiation	1/77	32/13965	0.162326	0.397937	0.356483	MSR1	1
GO:0030835	negative regulation of actin filament depolymerization	1/77	32/13965	0.162326	0.397937	0.356483	SCIN	1
GO:0034142	toll-like receptor 4 signaling pathway	1/77	32/13965	0.162326	0.397937	0.356483	LILRA2	1
GO:0042558	pteridine-containing compound metabolic process	1/77	32/13965	0.162326	0.397937	0.356483	FOLR2	1
GO:0043114	regulation of vascular permeability	1/77	32/13965	0.162326	0.397937	0.356483	TACR2	1
GO:0043268	positive regulation of potassium ion transport	1/77	32/13965	0.162326	0.397937	0.356483	TREM2	1
GO:0071354	cellular response to interleukin-6	1/77	32/13965	0.162326	0.397937	0.356483	HAMP	1
GO:0090077	foam cell differentiation	1/77	32/13965	0.162326	0.397937	0.356483	MSR1	1
GO:0090322	regulation of superoxide metabolic process	1/77	32/13965	0.162326	0.397937	0.356483	ACP5	1
GO:0099622	cardiac muscle cell membrane repolarization	1/77	32/13965	0.162326	0.397937	0.356483	KCNJ5	1
GO:0150077	regulation of neuroinflammatory response	1/77	32/13965	0.162326	0.397937	0.356483	TREM2	1
GO:1901658	glycosyl compound catabolic process	1/77	32/13965	0.162326	0.397937	0.356483	FUCA1	1
GO:0002831	regulation of response to biotic stimulus	2/77	131/13965	0.16285	0.398607	0.357084	CD160/LILRA2	2
GO:0016125	sterol metabolic process	2/77	132/13965	0.164796	0.40168	0.359837	APOC1/APOE	2
GO:0035265	organ growth	2/77	132/13965	0.164796	0.40168	0.359837	HAMP/MMP13	2
GO:0045861	negative regulation of proteolysis	3/77	254/13965	0.164863	0.40168	0.359837	C4A/CTSZ/RAG1	3
GO:1902107	positive regulation of leukocyte differentiation	2/77	133/13965	0.166745	0.403075	0.361086	RAG1/TREM2	2
GO:0014002	astrocyte development	1/77	33/13965	0.166956	0.403075	0.361086	TREM2	1
GO:0045616	regulation of keratinocyte differentiation	1/77	33/13965	0.166956	0.403075	0.361086	CTSL	1
GO:0051602	response to electrical stimulus	1/77	33/13965	0.166956	0.403075	0.361086	TACR2	1
GO:0098659	inorganic cation import across plasma membrane	1/77	33/13965	0.166956	0.403075	0.361086	KCNJ5	1
GO:0099587	inorganic ion import across plasma membrane	1/77	33/13965	0.166956	0.403075	0.361086	KCNJ5	1
GO:0048638	regulation of developmental growth	3/77	256/13965	0.167548	0.403892	0.361818	APOE/HAMP/LGMN	3
GO:0050954	sensory perception of mechanical stimulus	2/77	134/13965	0.168699	0.405574	0.363325	GSDME/OTOA	2
GO:0006941	striated muscle contraction	2/77	135/13965	0.170657	0.405574	0.363325	CHRNA1/KCNJ5	2
GO:0001941	postsynaptic membrane organization	1/77	34/13965	0.17156	0.405574	0.363325	APOE	1
GO:0006656	phosphatidylcholine biosynthetic process	1/77	34/13965	0.17156	0.405574	0.363325	FABP3	1
GO:0006775	fat-soluble vitamin metabolic process	1/77	34/13965	0.17156	0.405574	0.363325	LGMN	1
GO:0006778	porphyrin-containing compound metabolic process	1/77	34/13965	0.17156	0.405574	0.363325	BLVRB	1
GO:0007007	inner mitochondrial membrane organization	1/77	34/13965	0.17156	0.405574	0.363325	CHCHD6	1
GO:0030810	positive regulation of nucleotide biosynthetic process	1/77	34/13965	0.17156	0.405574	0.363325	TREM2	1
GO:0032008	positive regulation of TOR signaling	1/77	34/13965	0.17156	0.405574	0.363325	TREM2	1
GO:0051590	positive regulation of neurotransmitter transport	1/77	34/13965	0.17156	0.405574	0.363325	TACR2	1
GO:0060421	positive regulation of heart growth	1/77	34/13965	0.17156	0.405574	0.363325	HAMP	1
GO:1900373	positive regulation of purine nucleotide biosynthetic process	1/77	34/13965	0.17156	0.405574	0.363325	TREM2	1
GO:1905521	regulation of macrophage migration	1/77	34/13965	0.17156	0.405574	0.363325	TREM2	1
GO:0048771	tissue remodeling	2/77	136/13965	0.172619	0.407321	0.36489	LIPA/MERTK	2
GO:0051235	maintenance of location	3/77	261/13965	0.174317	0.407321	0.36489	APOE/MSR1/SCIN	3
GO:0002262	myeloid cell homeostasis	2/77	137/13965	0.174585	0.407321	0.36489	ISG15/MERTK	2
GO:0048167	regulation of synaptic plasticity	2/77	137/13965	0.174585	0.407321	0.36489	APOE/LGMN	2
GO:0051271	negative regulation of cellular component movement	3/77	262/13965	0.17568	0.407321	0.36489	ADORA3/APOE/TMIGD3	3
GO:0007257	activation of JUN kinase activity	1/77	35/13965	0.176139	0.407321	0.36489	BIRC7	1
GO:0010043	response to zinc ion	1/77	35/13965	0.176139	0.407321	0.36489	HAMP	1
GO:0032365	intracellular lipid transport	1/77	35/13965	0.176139	0.407321	0.36489	FABP3	1
GO:0034122	negative regulation of toll-like receptor signaling pathway	1/77	35/13965	0.176139	0.407321	0.36489	LILRA2	1
GO:0045684	positive regulation of epidermis development	1/77	35/13965	0.176139	0.407321	0.36489	HPSE	1
GO:0050435	amyloid-beta metabolic process	1/77	35/13965	0.176139	0.407321	0.36489	APOE	1
GO:0051937	catecholamine transport	1/77	35/13965	0.176139	0.407321	0.36489	SLC22A1	1
GO:0070741	response to interleukin-6	1/77	35/13965	0.176139	0.407321	0.36489	HAMP	1
GO:2000516	positive regulation of CD4-positive, alpha-beta T cell activation	1/77	35/13965	0.176139	0.407321	0.36489	CD160	1
GO:2000725	regulation of cardiac muscle cell differentiation	1/77	35/13965	0.176139	0.407321	0.36489	HAMP	1
GO:0010950	positive regulation of endopeptidase activity	2/77	138/13965	0.176554	0.407688	0.365219	CTSD/LGMN	2
GO:0008202	steroid metabolic process	3/77	263/13965	0.177046	0.408233	0.365706	APOC1/APOE/LGMN	3
GO:1903034	regulation of response to wounding	2/77	139/13965	0.178527	0.410103	0.367382	APOE/HPSE	2
GO:0099173	postsynapse organization	2/77	140/13965	0.180503	0.410103	0.367382	APOE/LGMN	2
GO:0000381	regulation of alternative mRNA splicing, via spliceosome	1/77	36/13965	0.180693	0.410103	0.367382	CELF6	1
GO:0007223	Wnt signaling pathway, calcium modulating pathway	1/77	36/13965	0.180693	0.410103	0.367382	PDE6G	1
GO:0009069	serine family amino acid metabolic process	1/77	36/13965	0.180693	0.410103	0.367382	SDS	1
GO:0009584	detection of visible light	1/77	36/13965	0.180693	0.410103	0.367382	PDE6G	1
GO:0030501	positive regulation of bone mineralization	1/77	36/13965	0.180693	0.410103	0.367382	ISG15	1
GO:0042987	amyloid precursor protein catabolic process	1/77	36/13965	0.180693	0.410103	0.367382	APOE	1
GO:0043029	T cell homeostasis	1/77	36/13965	0.180693	0.410103	0.367382	RAG1	1
GO:0044060	regulation of endocrine process	1/77	36/13965	0.180693	0.410103	0.367382	TACR2	1
GO:1903580	positive regulation of ATP metabolic process	1/77	36/13965	0.180693	0.410103	0.367382	TREM2	1
GO:1904951	positive regulation of establishment of protein localization	4/77	403/13965	0.182266	0.413083	0.370052	CD160/LILRA2/LILRA5/TREM2	4
GO:0001505	regulation of neurotransmitter levels	3/77	267/13965	0.182541	0.41312	0.370084	ACP5/SDS/TACR2	3
GO:0009101	glycoprotein biosynthetic process	3/77	268/13965	0.183922	0.414067	0.370933	B3GAT1/CYTL1/MUC7	3
GO:0032102	negative regulation of response to external stimulus	3/77	268/13965	0.183922	0.414067	0.370933	ACP5/APOE/LILRA2	3
GO:0006953	acute-phase response	1/77	37/13965	0.185222	0.414067	0.370933	HAMP	1
GO:0007602	phototransduction	1/77	37/13965	0.185222	0.414067	0.370933	PDE6G	1
GO:0019068	virion assembly	1/77	37/13965	0.185222	0.414067	0.370933	APOE	1
GO:0045687	positive regulation of glial cell differentiation	1/77	37/13965	0.185222	0.414067	0.370933	TREM2	1
GO:0048806	genitalia development	1/77	37/13965	0.185222	0.414067	0.370933	MERTK	1
GO:0032103	positive regulation of response to external stimulus	3/77	271/13965	0.188083	0.414067	0.370933	LGMN/LILRA5/TREM2	3
GO:0010594	regulation of endothelial cell migration	2/77	144/13965	0.188442	0.414067	0.370933	APOE/LGMN	2
GO:0043433	negative regulation of DNA-binding transcription factor activity	2/77	144/13965	0.188442	0.414067	0.370933	ADORA3/TMIGD3	2
GO:0001774	microglial cell activation	1/77	38/13965	0.189726	0.414067	0.370933	TREM2	1
GO:0002269	leukocyte activation involved in inflammatory response	1/77	38/13965	0.189726	0.414067	0.370933	TREM2	1
GO:0003044	regulation of systemic arterial blood pressure mediated by a chemical signal	1/77	38/13965	0.189726	0.414067	0.370933	CTSZ	1
GO:0008542	visual learning	1/77	38/13965	0.189726	0.414067	0.370933	RAG1	1
GO:0009620	response to fungus	1/77	38/13965	0.189726	0.414067	0.370933	HAMP	1
GO:0017001	antibiotic catabolic process	1/77	38/13965	0.189726	0.414067	0.370933	NPL	1
GO:0032459	regulation of protein oligomerization	1/77	38/13965	0.189726	0.414067	0.370933	APOE	1
GO:0042269	regulation of natural killer cell mediated cytotoxicity	1/77	38/13965	0.189726	0.414067	0.370933	CD160	1
GO:0045010	actin nucleation	1/77	38/13965	0.189726	0.414067	0.370933	SCIN	1
GO:0045933	positive regulation of muscle contraction	1/77	38/13965	0.189726	0.414067	0.370933	TACR2	1
GO:0050850	positive regulation of calcium-mediated signaling	1/77	38/13965	0.189726	0.414067	0.370933	TREM2	1
GO:0050856	regulation of T cell receptor signaling pathway	1/77	38/13965	0.189726	0.414067	0.370933	CD160	1
GO:0060986	endocrine hormone secretion	1/77	38/13965	0.189726	0.414067	0.370933	TACR2	1
GO:0060999	positive regulation of dendritic spine development	1/77	38/13965	0.189726	0.414067	0.370933	APOE	1
GO:0097028	dendritic cell differentiation	1/77	38/13965	0.189726	0.414067	0.370933	TREM2	1
GO:2000179	positive regulation of neural precursor cell proliferation	1/77	38/13965	0.189726	0.414067	0.370933	CTSZ	1
GO:0050878	regulation of body fluid levels	4/77	412/13965	0.192262	0.417324	0.373851	APOE/HPSE/MERTK/TREML1	4
GO:1901652	response to peptide	4/77	412/13965	0.192262	0.417324	0.373851	FABP3/LGMN/MMP13/TREM2	4
GO:0040013	negative regulation of locomotion	3/77	274/13965	0.192268	0.417324	0.373851	ADORA3/APOE/TMIGD3	3
GO:1901214	regulation of neuron death	3/77	274/13965	0.192268	0.417324	0.373851	APOE/CTSZ/LGMN	3
GO:0001912	positive regulation of leukocyte mediated cytotoxicity	1/77	39/13965	0.194206	0.419192	0.375524	CD160	1
GO:0002548	monocyte chemotaxis	1/77	39/13965	0.194206	0.419192	0.375524	LGMN	1
GO:0006509	membrane protein ectodomain proteolysis	1/77	39/13965	0.194206	0.419192	0.375524	APOE	1
GO:0051181	cofactor transport	1/77	39/13965	0.194206	0.419192	0.375524	FOLR2	1
GO:1903706	regulation of hemopoiesis	4/77	414/13965	0.194508	0.419192	0.375524	ISG15/RAG1/SCIN/TREM2	4
GO:0032147	activation of protein kinase activity	3/77	276/13965	0.195072	0.419192	0.375524	ALK/BIRC7/PDE6G	3
GO:0072330	monocarboxylic acid biosynthetic process	3/77	276/13965	0.195072	0.419192	0.375524	APOC1/APOC2/SDS	3
GO:0006936	muscle contraction	3/77	277/13965	0.196477	0.419192	0.375524	CHRNA1/KCNJ5/TACR2	3
GO:0031345	negative regulation of cell projection organization	2/77	149/13965	0.198434	0.419192	0.375524	APOE/CTSZ	2
GO:0070374	positive regulation of ERK1 and ERK2 cascade	2/77	149/13965	0.198434	0.419192	0.375524	APOE/TREM2	2
GO:0010883	regulation of lipid storage	1/77	40/13965	0.198662	0.419192	0.375524	MSR1	1
GO:0019985	translesion synthesis	1/77	40/13965	0.198662	0.419192	0.375524	ISG15	1
GO:0030195	negative regulation of blood coagulation	1/77	40/13965	0.198662	0.419192	0.375524	APOE	1
GO:0045981	positive regulation of nucleotide metabolic process	1/77	40/13965	0.198662	0.419192	0.375524	TREM2	1
GO:0048168	regulation of neuronal synaptic plasticity	1/77	40/13965	0.198662	0.419192	0.375524	APOE	1
GO:0050654	chondroitin sulfate proteoglycan metabolic process	1/77	40/13965	0.198662	0.419192	0.375524	CYTL1	1
GO:0050879	multicellular organismal movement	1/77	40/13965	0.198662	0.419192	0.375524	CHRNA1	1
GO:0050881	musculoskeletal movement	1/77	40/13965	0.198662	0.419192	0.375524	CHRNA1	1
GO:0070169	positive regulation of biomineral tissue development	1/77	40/13965	0.198662	0.419192	0.375524	ISG15	1
GO:0086009	membrane repolarization	1/77	40/13965	0.198662	0.419192	0.375524	KCNJ5	1
GO:1900544	positive regulation of purine nucleotide metabolic process	1/77	40/13965	0.198662	0.419192	0.375524	TREM2	1
GO:0007626	locomotory behavior	2/77	150/13965	0.20044	0.421826	0.377884	ALK/APOE	2
GO:0030324	lung development	2/77	150/13965	0.20044	0.421826	0.377884	CTSZ/LIPA	2
GO:0001501	skeletal system development	4/77	421/13965	0.202432	0.422933	0.378875	ACP5/CYTL1/MMP13/SCIN	4
GO:0002715	regulation of natural killer cell mediated immunity	1/77	41/13965	0.203093	0.422933	0.378875	CD160	1
GO:0002820	negative regulation of adaptive immune response	1/77	41/13965	0.203093	0.422933	0.378875	CD160	1
GO:0050819	negative regulation of coagulation	1/77	41/13965	0.203093	0.422933	0.378875	APOE	1
GO:0050999	regulation of nitric-oxide synthase activity	1/77	41/13965	0.203093	0.422933	0.378875	APOE	1
GO:0051187	cofactor catabolic process	1/77	41/13965	0.203093	0.422933	0.378875	BLVRB	1
GO:1900047	negative regulation of hemostasis	1/77	41/13965	0.203093	0.422933	0.378875	APOE	1
GO:2000351	regulation of endothelial cell apoptotic process	1/77	41/13965	0.203093	0.422933	0.378875	CD160	1
GO:0002696	positive regulation of leukocyte activation	3/77	282/13965	0.203544	0.423318	0.37922	CD160/RAG1/TREM2	3
GO:0038061	NIK/NF-kappaB signaling	2/77	152/13965	0.20446	0.423885	0.379728	ALK/TREM2	2
GO:0043901	negative regulation of multi-organism process	2/77	153/13965	0.206474	0.423885	0.379728	ISG15/LILRA2	2
GO:0002832	negative regulation of response to biotic stimulus	1/77	42/13965	0.2075	0.423885	0.379728	LILRA2	1
GO:0030834	regulation of actin filament depolymerization	1/77	42/13965	0.2075	0.423885	0.379728	SCIN	1
GO:0030837	negative regulation of actin filament polymerization	1/77	42/13965	0.2075	0.423885	0.379728	SCIN	1
GO:0032330	regulation of chondrocyte differentiation	1/77	42/13965	0.2075	0.423885	0.379728	SCIN	1
GO:0045540	regulation of cholesterol biosynthetic process	1/77	42/13965	0.2075	0.423885	0.379728	APOE	1
GO:0046622	positive regulation of organ growth	1/77	42/13965	0.2075	0.423885	0.379728	HAMP	1
GO:0055025	positive regulation of cardiac muscle tissue development	1/77	42/13965	0.2075	0.423885	0.379728	HAMP	1
GO:0060425	lung morphogenesis	1/77	42/13965	0.2075	0.423885	0.379728	CTSZ	1
GO:0070231	T cell apoptotic process	1/77	42/13965	0.2075	0.423885	0.379728	RAG1	1
GO:0106118	regulation of sterol biosynthetic process	1/77	42/13965	0.2075	0.423885	0.379728	APOE	1
GO:1901016	regulation of potassium ion transmembrane transporter activity	1/77	42/13965	0.2075	0.423885	0.379728	TREM2	1
GO:0071214	cellular response to abiotic stimulus	3/77	285/13965	0.207813	0.423885	0.379728	HAMP/PDE6G/PKD2L1	3
GO:0104004	cellular response to environmental stimulus	3/77	285/13965	0.207813	0.423885	0.379728	HAMP/PDE6G/PKD2L1	3
GO:0030323	respiratory tube development	2/77	154/13965	0.20849	0.424178	0.379991	CTSZ/LIPA	2
GO:0097529	myeloid leukocyte migration	2/77	154/13965	0.20849	0.424178	0.379991	LGMN/TREM2	2
GO:0048839	inner ear development	2/77	155/13965	0.210508	0.427192	0.382691	CYTL1/GSDME	2
GO:0051224	negative regulation of protein transport	2/77	155/13965	0.210508	0.427192	0.382691	APOE/LILRA5	2
GO:0000768	syncytium formation by plasma membrane fusion	1/77	43/13965	0.211882	0.427256	0.382748	TREM2	1
GO:0002833	positive regulation of response to biotic stimulus	1/77	43/13965	0.211882	0.427256	0.382748	CD160	1
GO:0007632	visual behavior	1/77	43/13965	0.211882	0.427256	0.382748	RAG1	1
GO:0032480	negative regulation of type I interferon production	1/77	43/13965	0.211882	0.427256	0.382748	ISG15	1
GO:0140253	cell-cell fusion	1/77	43/13965	0.211882	0.427256	0.382748	TREM2	1
GO:0010951	negative regulation of endopeptidase activity	2/77	156/13965	0.212528	0.428016	0.383429	C4A/RAG1	2
GO:0010952	positive regulation of peptidase activity	2/77	157/13965	0.21455	0.431542	0.386587	CTSD/LGMN	2
GO:0006949	syncytium formation	1/77	44/13965	0.216241	0.431758	0.386781	TREM2	1
GO:0016574	histone ubiquitination	1/77	44/13965	0.216241	0.431758	0.386781	RAG1	1
GO:0045646	regulation of erythrocyte differentiation	1/77	44/13965	0.216241	0.431758	0.386781	ISG15	1
GO:0060113	inner ear receptor cell differentiation	1/77	44/13965	0.216241	0.431758	0.386781	GSDME	1
GO:0071675	regulation of mononuclear cell migration	1/77	44/13965	0.216241	0.431758	0.386781	LGMN	1
GO:0050731	positive regulation of peptidyl-tyrosine phosphorylation	2/77	158/13965	0.216574	0.431758	0.386781	LILRA5/TREM2	2
GO:1901615	organic hydroxy compound metabolic process	4/77	434/13965	0.217403	0.431758	0.386781	ADH6/APOC1/APOE/LGMN	4
GO:0061136	regulation of proteasomal protein catabolic process	2/77	159/13965	0.2186	0.431758	0.386781	APOE/TREM2	2
GO:1904950	negative regulation of establishment of protein localization	2/77	159/13965	0.2186	0.431758	0.386781	APOE/LILRA5	2
GO:0008347	glial cell migration	1/77	45/13965	0.220577	0.431758	0.386781	TREM2	1
GO:0009066	aspartate family amino acid metabolic process	1/77	45/13965	0.220577	0.431758	0.386781	SDS	1
GO:0010596	negative regulation of endothelial cell migration	1/77	45/13965	0.220577	0.431758	0.386781	APOE	1
GO:0015844	monoamine transport	1/77	45/13965	0.220577	0.431758	0.386781	SLC22A1	1
GO:0030042	actin filament depolymerization	1/77	45/13965	0.220577	0.431758	0.386781	SCIN	1
GO:0043113	receptor clustering	1/77	45/13965	0.220577	0.431758	0.386781	APOE	1
GO:0043954	cellular component maintenance	1/77	45/13965	0.220577	0.431758	0.386781	APOE	1
GO:0048538	thymus development	1/77	45/13965	0.220577	0.431758	0.386781	RAG1	1
GO:0061900	glial cell activation	1/77	45/13965	0.220577	0.431758	0.386781	TREM2	1
GO:0086002	cardiac muscle cell action potential involved in contraction	1/77	45/13965	0.220577	0.431758	0.386781	KCNJ5	1
GO:0090303	positive regulation of wound healing	1/77	45/13965	0.220577	0.431758	0.386781	HPSE	1
GO:0097755	positive regulation of blood vessel diameter	1/77	45/13965	0.220577	0.431758	0.386781	APOE	1
GO:0071222	cellular response to lipopolysaccharide	2/77	160/13965	0.220628	0.431758	0.386781	HAMP/LILRA2	2
GO:0071900	regulation of protein serine/threonine kinase activity	4/77	438/13965	0.222072	0.43405	0.388834	ALK/APOE/BIRC7/PDE6G	4
GO:0031589	cell-substrate adhesion	3/77	296/13965	0.223637	0.436338	0.390884	HPSE/MERTK/SIGLEC1	3
GO:0050866	negative regulation of cell activation	2/77	162/13965	0.224688	0.436338	0.390884	APOE/MERTK	2
GO:0002931	response to ischemia	1/77	46/13965	0.224888	0.436338	0.390884	TREM2	1
GO:0009583	detection of light stimulus	1/77	46/13965	0.224888	0.436338	0.390884	PDE6G	1
GO:0070265	necrotic cell death	1/77	46/13965	0.224888	0.436338	0.390884	GSDME	1
GO:1905207	regulation of cardiocyte differentiation	1/77	46/13965	0.224888	0.436338	0.390884	HAMP	1
GO:0071902	positive regulation of protein serine/threonine kinase activity	3/77	298/13965	0.226541	0.437193	0.39165	ALK/BIRC7/PDE6G	3
GO:0043112	receptor metabolic process	2/77	163/13965	0.22672	0.437193	0.39165	APOE/LGMN	2
GO:0071478	cellular response to radiation	2/77	163/13965	0.22672	0.437193	0.39165	HAMP/PDE6G	2
GO:0010720	positive regulation of cell development	4/77	442/13965	0.226768	0.437193	0.39165	ALK/APOE/HAMP/TREM2	4
GO:0097164	ammonium ion metabolic process	2/77	164/13965	0.228754	0.437193	0.39165	APOC1/FABP3	2
GO:0001961	positive regulation of cytokine-mediated signaling pathway	1/77	47/13965	0.229176	0.437193	0.39165	TREM2	1
GO:0006301	postreplication repair	1/77	47/13965	0.229176	0.437193	0.39165	ISG15	1
GO:0051155	positive regulation of striated muscle cell differentiation	1/77	47/13965	0.229176	0.437193	0.39165	HAMP	1
GO:0051353	positive regulation of oxidoreductase activity	1/77	47/13965	0.229176	0.437193	0.39165	APOE	1
GO:0060350	endochondral bone morphogenesis	1/77	47/13965	0.229176	0.437193	0.39165	MMP13	1
GO:0072577	endothelial cell apoptotic process	1/77	47/13965	0.229176	0.437193	0.39165	CD160	1
GO:1901185	negative regulation of ERBB signaling pathway	1/77	47/13965	0.229176	0.437193	0.39165	LGMN	1
GO:1901880	negative regulation of protein depolymerization	1/77	47/13965	0.229176	0.437193	0.39165	SCIN	1
GO:1905517	macrophage migration	1/77	47/13965	0.229176	0.437193	0.39165	TREM2	1
GO:0030198	extracellular matrix organization	3/77	300/13965	0.229452	0.437195	0.391652	CTSL/ITGAD/MMP13	3
GO:0010466	negative regulation of peptidase activity	2/77	165/13965	0.230789	0.438923	0.3932	C4A/RAG1	2
GO:0010959	regulation of metal ion transport	3/77	301/13965	0.23091	0.438923	0.3932	LILRA2/LILRA5/TREM2	3
GO:0006066	alcohol metabolic process	3/77	302/13965	0.232371	0.439531	0.393744	ADH6/APOC1/APOE	3
GO:0042060	wound healing	4/77	447/13965	0.232675	0.439531	0.393744	APOE/HPSE/MERTK/TREML1	4
GO:0006968	cellular defense response	1/77	48/13965	0.23344	0.439531	0.393744	CD5L	1
GO:0016266	O-glycan processing	1/77	48/13965	0.23344	0.439531	0.393744	MUC7	1
GO:0030166	proteoglycan biosynthetic process	1/77	48/13965	0.23344	0.439531	0.393744	CYTL1	1
GO:0070098	chemokine-mediated signaling pathway	1/77	48/13965	0.23344	0.439531	0.393744	TREM2	1
GO:0086065	cell communication involved in cardiac conduction	1/77	48/13965	0.23344	0.439531	0.393744	KCNJ5	1
GO:0098586	cellular response to virus	1/77	48/13965	0.23344	0.439531	0.393744	GSDME	1
GO:0042391	regulation of membrane potential	3/77	303/13965	0.233833	0.439749	0.39394	CHRNA1/KCNJ5/TREM2	3
GO:1902905	positive regulation of supramolecular fiber organization	2/77	167/13965	0.234863	0.441166	0.395209	APOE/SCIN	2
GO:0000380	alternative mRNA splicing, via spliceosome	1/77	49/13965	0.237682	0.441751	0.395734	CELF6	1
GO:0000731	DNA synthesis involved in DNA repair	1/77	49/13965	0.237682	0.441751	0.395734	ISG15	1
GO:0002763	positive regulation of myeloid leukocyte differentiation	1/77	49/13965	0.237682	0.441751	0.395734	TREM2	1
GO:0006940	regulation of smooth muscle contraction	1/77	49/13965	0.237682	0.441751	0.395734	TACR2	1
GO:0032890	regulation of organic acid transport	1/77	49/13965	0.237682	0.441751	0.395734	FABP3	1
GO:0042490	mechanoreceptor differentiation	1/77	49/13965	0.237682	0.441751	0.395734	GSDME	1
GO:0042982	amyloid precursor protein metabolic process	1/77	49/13965	0.237682	0.441751	0.395734	APOE	1
GO:0045604	regulation of epidermal cell differentiation	1/77	49/13965	0.237682	0.441751	0.395734	CTSL	1
GO:2000378	negative regulation of reactive oxygen species metabolic process	1/77	49/13965	0.237682	0.441751	0.395734	ACP5	1
GO:0006631	fatty acid metabolic process	3/77	306/13965	0.238229	0.441751	0.395734	APOC1/APOC2/FABP3	3
GO:0070997	neuron death	3/77	306/13965	0.238229	0.441751	0.395734	APOE/CTSZ/LGMN	3
GO:0002694	regulation of leukocyte activation	4/77	453/13965	0.239814	0.444173	0.397903	CD160/MERTK/RAG1/TREM2	4
GO:0045071	negative regulation of viral genome replication	1/77	50/13965	0.2419	0.446995	0.400431	ISG15	1
GO:0046888	negative regulation of hormone secretion	1/77	50/13965	0.2419	0.446995	0.400431	TACR2	1
GO:0060541	respiratory system development	2/77	171/13965	0.243025	0.448552	0.401826	CTSZ/LIPA	2
GO:0050920	regulation of chemotaxis	2/77	172/13965	0.245067	0.45056	0.403625	LGMN/TREM2	2
GO:0002720	positive regulation of cytokine production involved in immune response	1/77	51/13965	0.246095	0.45056	0.403625	CD160	1
GO:0010518	positive regulation of phospholipase activity	1/77	51/13965	0.246095	0.45056	0.403625	APOC2	1
GO:0032768	regulation of monooxygenase activity	1/77	51/13965	0.246095	0.45056	0.403625	APOE	1
GO:0033013	tetrapyrrole metabolic process	1/77	51/13965	0.246095	0.45056	0.403625	BLVRB	1
GO:0055021	regulation of cardiac muscle tissue growth	1/77	51/13965	0.246095	0.45056	0.403625	HAMP	1
GO:0061098	positive regulation of protein tyrosine kinase activity	1/77	51/13965	0.246095	0.45056	0.403625	LILRA5	1
GO:0045665	negative regulation of neuron differentiation	2/77	173/13965	0.247111	0.451381	0.40436	APOE/CTSZ	2
GO:0060348	bone development	2/77	173/13965	0.247111	0.451381	0.40436	ACP5/MMP13	2
GO:0045860	positive regulation of protein kinase activity	4/77	460/13965	0.248211	0.45287	0.405694	ALK/BIRC7/LILRA5/PDE6G	4
GO:0001894	tissue homeostasis	2/77	174/13965	0.249155	0.452986	0.405798	CYTL1/LIPA	2
GO:0007588	excretion	1/77	52/13965	0.250267	0.452986	0.405798	TACR2	1
GO:0010611	regulation of cardiac muscle hypertrophy	1/77	52/13965	0.250267	0.452986	0.405798	HAMP	1
GO:0043525	positive regulation of neuron apoptotic process	1/77	52/13965	0.250267	0.452986	0.405798	CTSZ	1
GO:0045428	regulation of nitric oxide biosynthetic process	1/77	52/13965	0.250267	0.452986	0.405798	ACP5	1
GO:0051952	regulation of amine transport	1/77	52/13965	0.250267	0.452986	0.405798	TACR2	1
GO:1903078	positive regulation of protein localization to plasma membrane	1/77	52/13965	0.250267	0.452986	0.405798	TREM2	1
GO:0043281	regulation of cysteine-type endopeptidase activity involved in apoptotic process	2/77	176/13965	0.253245	0.457335	0.409694	CTSD/RAG1	2
GO:1901215	negative regulation of neuron death	2/77	176/13965	0.253245	0.457335	0.409694	APOE/LGMN	2
GO:0006879	cellular iron ion homeostasis	1/77	53/13965	0.254416	0.457891	0.410192	HAMP	1
GO:0031663	lipopolysaccharide-mediated signaling pathway	1/77	53/13965	0.254416	0.457891	0.410192	LILRA2	1
GO:0043030	regulation of macrophage activation	1/77	53/13965	0.254416	0.457891	0.410192	TREM2	1
GO:0006520	cellular amino acid metabolic process	3/77	318/13965	0.255956	0.459087	0.411263	AMDHD1/GLYATL1/SDS	3
GO:0031331	positive regulation of cellular catabolic process	3/77	318/13965	0.255956	0.459087	0.411263	APOC2/APOE/TREM2	3
GO:0014743	regulation of muscle hypertrophy	1/77	54/13965	0.258543	0.459087	0.411263	HAMP	1
GO:0032272	negative regulation of protein polymerization	1/77	54/13965	0.258543	0.459087	0.411263	SCIN	1
GO:0032507	maintenance of protein location in cell	1/77	54/13965	0.258543	0.459087	0.411263	SCIN	1
GO:0034113	heterotypic cell-cell adhesion	1/77	54/13965	0.258543	0.459087	0.411263	ITGAD	1
GO:0040014	regulation of multicellular organism growth	1/77	54/13965	0.258543	0.459087	0.411263	LGMN	1
GO:0043242	negative regulation of protein complex disassembly	1/77	54/13965	0.258543	0.459087	0.411263	SCIN	1
GO:0060420	regulation of heart growth	1/77	54/13965	0.258543	0.459087	0.411263	HAMP	1
GO:0060760	positive regulation of response to cytokine stimulus	1/77	54/13965	0.258543	0.459087	0.411263	TREM2	1
GO:0090181	regulation of cholesterol metabolic process	1/77	54/13965	0.258543	0.459087	0.411263	APOE	1
GO:1903036	positive regulation of response to wounding	1/77	54/13965	0.258543	0.459087	0.411263	HPSE	1
GO:0043523	regulation of neuron apoptotic process	2/77	179/13965	0.259383	0.459704	0.411816	CTSZ/LGMN	2
GO:0002685	regulation of leukocyte migration	2/77	180/13965	0.26143	0.459704	0.411816	LGMN/TREM2	2
GO:0031348	negative regulation of defense response	2/77	180/13965	0.26143	0.459704	0.411816	ACP5/APOE	2
GO:0048588	developmental cell growth	2/77	180/13965	0.26143	0.459704	0.411816	APOE/HAMP	2
GO:0071229	cellular response to acid chemical	2/77	180/13965	0.26143	0.459704	0.411816	FOLR2/HAMP	2
GO:0015837	amine transport	1/77	55/13965	0.262647	0.459704	0.411816	TACR2	1
GO:0030317	flagellated sperm motility	1/77	55/13965	0.262647	0.459704	0.411816	TACR2	1
GO:0031295	T cell costimulation	1/77	55/13965	0.262647	0.459704	0.411816	CD160	1
GO:0033619	membrane protein proteolysis	1/77	55/13965	0.262647	0.459704	0.411816	APOE	1
GO:0042267	natural killer cell mediated cytotoxicity	1/77	55/13965	0.262647	0.459704	0.411816	CD160	1
GO:0097722	sperm motility	1/77	55/13965	0.262647	0.459704	0.411816	TACR2	1
GO:0150076	neuroinflammatory response	1/77	55/13965	0.262647	0.459704	0.411816	TREM2	1
GO:2000514	regulation of CD4-positive, alpha-beta T cell activation	1/77	55/13965	0.262647	0.459704	0.411816	CD160	1
GO:0043583	ear development	2/77	181/13965	0.263477	0.460145	0.412211	CYTL1/GSDME	2
GO:0048705	skeletal system morphogenesis	2/77	181/13965	0.263477	0.460145	0.412211	ACP5/MMP13	2
GO:0045732	positive regulation of protein catabolic process	2/77	182/13965	0.265524	0.460266	0.412319	APOE/TREM2	2
GO:0002562	somatic diversification of immune receptors via germline recombination within a single locus	1/77	56/13965	0.266729	0.460266	0.412319	RAG1	1
GO:0016444	somatic cell DNA recombination	1/77	56/13965	0.266729	0.460266	0.412319	RAG1	1
GO:0030101	natural killer cell activation	1/77	56/13965	0.266729	0.460266	0.412319	MERTK	1
GO:0031294	lymphocyte costimulation	1/77	56/13965	0.266729	0.460266	0.412319	CD160	1
GO:0045652	regulation of megakaryocyte differentiation	1/77	56/13965	0.266729	0.460266	0.412319	SCIN	1
GO:0055013	cardiac muscle cell development	1/77	56/13965	0.266729	0.460266	0.412319	HAMP	1
GO:0086003	cardiac muscle cell contraction	1/77	56/13965	0.266729	0.460266	0.412319	KCNJ5	1
GO:1990868	response to chemokine	1/77	56/13965	0.266729	0.460266	0.412319	TREM2	1
GO:1990869	cellular response to chemokine	1/77	56/13965	0.266729	0.460266	0.412319	TREM2	1
GO:2001244	positive regulation of intrinsic apoptotic signaling pathway	1/77	56/13965	0.266729	0.460266	0.412319	GSDME	1
GO:0007268	chemical synaptic transmission	4/77	478/13965	0.270091	0.463251	0.414994	APOE/CHRNA1/LGMN/TACR2	4
GO:0098916	anterograde trans-synaptic signaling	4/77	478/13965	0.270091	0.463251	0.414994	APOE/CHRNA1/LGMN/TACR2	4
GO:0032729	positive regulation of interferon-gamma production	1/77	57/13965	0.270788	0.463251	0.414994	CD160	1
GO:0045670	regulation of osteoclast differentiation	1/77	57/13965	0.270788	0.463251	0.414994	TREM2	1
GO:0050710	negative regulation of cytokine secretion	1/77	57/13965	0.270788	0.463251	0.414994	LILRA5	1
GO:0050830	defense response to Gram-positive bacterium	1/77	57/13965	0.270788	0.463251	0.414994	ACP5	1
GO:0061035	regulation of cartilage development	1/77	57/13965	0.270788	0.463251	0.414994	SCIN	1
GO:2001259	positive regulation of cation channel activity	1/77	57/13965	0.270788	0.463251	0.414994	TREM2	1
GO:0043542	endothelial cell migration	2/77	185/13965	0.271667	0.464255	0.415893	APOE/LGMN	2
GO:0002260	lymphocyte homeostasis	1/77	58/13965	0.274825	0.466245	0.417675	RAG1	1
GO:0006801	superoxide metabolic process	1/77	58/13965	0.274825	0.466245	0.417675	ACP5	1
GO:0045685	regulation of glial cell differentiation	1/77	58/13965	0.274825	0.466245	0.417675	TREM2	1
GO:0046635	positive regulation of alpha-beta T cell activation	1/77	58/13965	0.274825	0.466245	0.417675	CD160	1
GO:0071277	cellular response to calcium ion	1/77	58/13965	0.274825	0.466245	0.417675	LGMN	1
GO:1904377	positive regulation of protein localization to cell periphery	1/77	58/13965	0.274825	0.466245	0.417675	TREM2	1
GO:0099537	trans-synaptic signaling	4/77	482/13965	0.275004	0.466245	0.417675	APOE/CHRNA1/LGMN/TACR2	4
GO:0007584	response to nutrient	2/77	187/13965	0.275761	0.466245	0.417675	FOLR2/HAMP	2
GO:0050792	regulation of viral process	2/77	187/13965	0.275761	0.466245	0.417675	APOE/ISG15	2
GO:1903050	regulation of proteolysis involved in cellular protein catabolic process	2/77	187/13965	0.275761	0.466245	0.417675	APOE/TREM2	2
GO:0050804	modulation of chemical synaptic transmission	3/77	332/13965	0.276869	0.466493	0.417898	APOE/LGMN/TACR2	3
GO:0050870	positive regulation of T cell activation	2/77	188/13965	0.277808	0.466493	0.417898	CD160/RAG1	2
GO:0099177	regulation of trans-synaptic signaling	3/77	333/13965	0.27837	0.466493	0.417898	APOE/LGMN/TACR2	3
GO:0002228	natural killer cell mediated immunity	1/77	59/13965	0.27884	0.466493	0.417898	CD160	1
GO:0010517	regulation of phospholipase activity	1/77	59/13965	0.27884	0.466493	0.417898	APOC2	1
GO:0042440	pigment metabolic process	1/77	59/13965	0.27884	0.466493	0.417898	BLVRB	1
GO:0045844	positive regulation of striated muscle tissue development	1/77	59/13965	0.27884	0.466493	0.417898	HAMP	1
GO:0048636	positive regulation of muscle organ development	1/77	59/13965	0.27884	0.466493	0.417898	HAMP	1
GO:0050854	regulation of antigen receptor-mediated signaling pathway	1/77	59/13965	0.27884	0.466493	0.417898	CD160	1
GO:0060193	positive regulation of lipase activity	1/77	59/13965	0.27884	0.466493	0.417898	APOC2	1
GO:0099536	synaptic signaling	4/77	487/13965	0.281167	0.46825	0.419472	APOE/CHRNA1/LGMN/TACR2	4
GO:0010633	negative regulation of epithelial cell migration	1/77	60/13965	0.282833	0.46825	0.419472	APOE	1
GO:0048708	astrocyte differentiation	1/77	60/13965	0.282833	0.46825	0.419472	TREM2	1
GO:0048844	artery morphogenesis	1/77	60/13965	0.282833	0.46825	0.419472	APOE	1
GO:0050907	detection of chemical stimulus involved in sensory perception	1/77	60/13965	0.282833	0.46825	0.419472	PKD2L1	1
GO:0061045	negative regulation of wound healing	1/77	60/13965	0.282833	0.46825	0.419472	APOE	1
GO:0086001	cardiac muscle cell action potential	1/77	60/13965	0.282833	0.46825	0.419472	KCNJ5	1
GO:1901379	regulation of potassium ion transmembrane transport	1/77	60/13965	0.282833	0.46825	0.419472	TREM2	1
GO:1901863	positive regulation of muscle tissue development	1/77	60/13965	0.282833	0.46825	0.419472	HAMP	1
GO:2001023	regulation of response to drug	1/77	60/13965	0.282833	0.46825	0.419472	TACR2	1
GO:0051346	negative regulation of hydrolase activity	3/77	338/13965	0.28589	0.472698	0.423456	APOC1/C4A/RAG1	3
GO:0051259	protein complex oligomerization	4/77	491/13965	0.286114	0.472698	0.423456	APOE/KCNF1/PKD2L1/SLC22A1	4
GO:0055006	cardiac cell development	1/77	61/13965	0.286805	0.472996	0.423724	HAMP	1
GO:0050808	synapse organization	3/77	340/13965	0.288904	0.472996	0.423724	APOE/CHRNA1/LGMN	3
GO:0007160	cell-matrix adhesion	2/77	194/13965	0.290083	0.472996	0.423724	HPSE/SIGLEC1	2
GO:0006816	calcium ion transport	3/77	341/13965	0.290411	0.472996	0.423724	LILRA2/LILRA5/PKD2L1	3
GO:0001910	regulation of leukocyte mediated cytotoxicity	1/77	62/13965	0.290755	0.472996	0.423724	CD160	1
GO:0006695	cholesterol biosynthetic process	1/77	62/13965	0.290755	0.472996	0.423724	APOE	1
GO:0006809	nitric oxide biosynthetic process	1/77	62/13965	0.290755	0.472996	0.423724	ACP5	1
GO:0007608	sensory perception of smell	1/77	62/13965	0.290755	0.472996	0.423724	OBP2A	1
GO:0030500	regulation of bone mineralization	1/77	62/13965	0.290755	0.472996	0.423724	ISG15	1
GO:0043407	negative regulation of MAP kinase activity	1/77	62/13965	0.290755	0.472996	0.423724	APOE	1
GO:0048207	vesicle targeting, rough ER to cis-Golgi	1/77	62/13965	0.290755	0.472996	0.423724	CTSZ	1
GO:0048208	COPII vesicle coating	1/77	62/13965	0.290755	0.472996	0.423724	CTSZ	1
GO:0071674	mononuclear cell migration	1/77	62/13965	0.290755	0.472996	0.423724	LGMN	1
GO:1901879	regulation of protein depolymerization	1/77	62/13965	0.290755	0.472996	0.423724	SCIN	1
GO:1902653	secondary alcohol biosynthetic process	1/77	62/13965	0.290755	0.472996	0.423724	APOE	1
GO:0033674	positive regulation of kinase activity	4/77	496/13965	0.292318	0.475054	0.425567	ALK/BIRC7/LILRA5/PDE6G	4
GO:0090257	regulation of muscle system process	2/77	196/13965	0.29417	0.47598	0.426396	HAMP/TACR2	2
GO:0097305	response to alcohol	2/77	196/13965	0.29417	0.47598	0.426396	ADH6/HAMP	2
GO:0002200	somatic diversification of immune receptors	1/77	63/13965	0.294683	0.47598	0.426396	RAG1	1
GO:0014015	positive regulation of gliogenesis	1/77	63/13965	0.294683	0.47598	0.426396	TREM2	1
GO:0034121	regulation of toll-like receptor signaling pathway	1/77	63/13965	0.294683	0.47598	0.426396	LILRA2	1
GO:0048024	regulation of mRNA splicing, via spliceosome	1/77	63/13965	0.294683	0.47598	0.426396	CELF6	1
GO:0016358	dendrite development	2/77	198/13965	0.298255	0.480339	0.430301	ALK/APOE	2
GO:0006901	vesicle coating	1/77	64/13965	0.298589	0.480339	0.430301	CTSZ	1
GO:0031670	cellular response to nutrient	1/77	64/13965	0.298589	0.480339	0.430301	FOLR2	1
GO:0051865	protein autoubiquitination	1/77	64/13965	0.298589	0.480339	0.430301	RAG1	1
GO:0006836	neurotransmitter transport	2/77	199/13965	0.300296	0.482597	0.432324	SLC22A1/TACR2	2
GO:0006513	protein monoubiquitination	1/77	65/13965	0.302474	0.484142	0.433708	RAG1	1
GO:0016126	sterol biosynthetic process	1/77	65/13965	0.302474	0.484142	0.433708	APOE	1
GO:0031100	animal organ regeneration	1/77	65/13965	0.302474	0.484142	0.433708	HAMP	1
GO:0033077	T cell differentiation in thymus	1/77	65/13965	0.302474	0.484142	0.433708	RAG1	1
GO:0021766	hippocampus development	1/77	66/13965	0.306338	0.486531	0.435848	ALK	1
GO:0032637	interleukin-8 production	1/77	66/13965	0.306338	0.486531	0.435848	LILRA2	1
GO:1904035	regulation of epithelial cell apoptotic process	1/77	66/13965	0.306338	0.486531	0.435848	CD160	1
GO:0006486	protein glycosylation	2/77	202/13965	0.306414	0.486531	0.435848	B3GAT1/MUC7	2
GO:0010632	regulation of epithelial cell migration	2/77	202/13965	0.306414	0.486531	0.435848	APOE/LGMN	2
GO:0043413	macromolecule glycosylation	2/77	202/13965	0.306414	0.486531	0.435848	B3GAT1/MUC7	2
GO:0051924	regulation of calcium ion transport	2/77	202/13965	0.306414	0.486531	0.435848	LILRA2/LILRA5	2
GO:1903039	positive regulation of leukocyte cell-cell adhesion	2/77	202/13965	0.306414	0.486531	0.435848	CD160/RAG1	2
GO:0043393	regulation of protein binding	2/77	203/13965	0.308451	0.487165	0.436416	APOE/CTSZ	2
GO:0060249	anatomical structure homeostasis	3/77	354/13965	0.310062	0.487165	0.436416	CHRNA1/CYTL1/LIPA	3
GO:0022600	digestive system process	1/77	67/13965	0.310181	0.487165	0.436416	HAMP	1
GO:0030516	regulation of axon extension	1/77	67/13965	0.310181	0.487165	0.436416	APOE	1
GO:0043507	positive regulation of JUN kinase activity	1/77	67/13965	0.310181	0.487165	0.436416	BIRC7	1
GO:0046209	nitric oxide metabolic process	1/77	67/13965	0.310181	0.487165	0.436416	ACP5	1
GO:0048199	vesicle targeting, to, from or within Golgi	1/77	67/13965	0.310181	0.487165	0.436416	CTSZ	1
GO:0051851	modification by host of symbiont morphology or physiology	1/77	67/13965	0.310181	0.487165	0.436416	APOE	1
GO:0060998	regulation of dendritic spine development	1/77	67/13965	0.310181	0.487165	0.436416	APOE	1
GO:0090114	COPII-coated vesicle budding	1/77	67/13965	0.310181	0.487165	0.436416	CTSZ	1
GO:2000177	regulation of neural precursor cell proliferation	1/77	67/13965	0.310181	0.487165	0.436416	CTSZ	1
GO:0046434	organophosphate catabolic process	2/77	204/13965	0.310487	0.487165	0.436416	APOC1/APOC2	2
GO:0051402	neuron apoptotic process	2/77	205/13965	0.312522	0.489875	0.438844	CTSZ/LGMN	2
GO:0055072	iron ion homeostasis	1/77	68/13965	0.314003	0.491712	0.440489	HAMP	1
GO:0032642	regulation of chemokine production	1/77	69/13965	0.317804	0.496198	0.444509	TREM2	1
GO:0043154	negative regulation of cysteine-type endopeptidase activity involved in apoptotic process	1/77	69/13965	0.317804	0.496198	0.444509	RAG1	1
GO:0071479	cellular response to ionizing radiation	1/77	69/13965	0.317804	0.496198	0.444509	HAMP	1
GO:0030099	myeloid cell differentiation	3/77	360/13965	0.319153	0.497328	0.445521	ISG15/SCIN/TREM2	3
GO:0044282	small molecule catabolic process	3/77	360/13965	0.319153	0.497328	0.445521	AMDHD1/NPL/SDS	3
GO:0034308	primary alcohol metabolic process	1/77	70/13965	0.321584	0.498675	0.446727	ADH6	1
GO:0043266	regulation of potassium ion transport	1/77	70/13965	0.321584	0.498675	0.446727	TREM2	1
GO:0055024	regulation of cardiac muscle tissue development	1/77	70/13965	0.321584	0.498675	0.446727	HAMP	1
GO:1902930	regulation of alcohol biosynthetic process	1/77	70/13965	0.321584	0.498675	0.446727	APOE	1
GO:2001057	reactive nitrogen species metabolic process	1/77	70/13965	0.321584	0.498675	0.446727	ACP5	1
GO:0034765	regulation of ion transmembrane transport	3/77	362/13965	0.322185	0.49912	0.447126	KCNF1/KCNJ5/TREM2	3
GO:0006644	phospholipid metabolic process	3/77	364/13965	0.325217	0.501086	0.448887	APOC1/APOC2/FABP3	3
GO:0003073	regulation of systemic arterial blood pressure	1/77	71/13965	0.325344	0.501086	0.448887	CTSZ	1
GO:0031397	negative regulation of protein ubiquitination	1/77	71/13965	0.325344	0.501086	0.448887	ISG15	1
GO:0051702	interaction with symbiont	1/77	71/13965	0.325344	0.501086	0.448887	APOE	1
GO:0055017	cardiac muscle tissue growth	1/77	71/13965	0.325344	0.501086	0.448887	HAMP	1
GO:1901224	positive regulation of NIK/NF-kappaB signaling	1/77	71/13965	0.325344	0.501086	0.448887	TREM2	1
GO:0009896	positive regulation of catabolic process	3/77	365/13965	0.326734	0.502255	0.449934	APOC2/APOE/TREM2	3
GO:0043900	regulation of multi-organism process	3/77	365/13965	0.326734	0.502255	0.449934	APOE/ISG15/LILRA2	3
GO:0043903	regulation of symbiosis, encompassing mutualism through parasitism	2/77	213/13965	0.328757	0.503433	0.45099	APOE/ISG15	2
GO:0003300	cardiac muscle hypertrophy	1/77	72/13965	0.329083	0.503433	0.45099	HAMP	1
GO:0048194	Golgi vesicle budding	1/77	72/13965	0.329083	0.503433	0.45099	CTSZ	1
GO:0060079	excitatory postsynaptic potential	1/77	72/13965	0.329083	0.503433	0.45099	CHRNA1	1
GO:1903901	negative regulation of viral life cycle	1/77	72/13965	0.329083	0.503433	0.45099	ISG15	1
GO:0070085	glycosylation	2/77	214/13965	0.33078	0.505543	0.45288	B3GAT1/MUC7	2
GO:0030219	megakaryocyte differentiation	1/77	73/13965	0.332801	0.506201	0.45347	SCIN	1
GO:0051149	positive regulation of muscle cell differentiation	1/77	73/13965	0.332801	0.506201	0.45347	HAMP	1
GO:0070167	regulation of biomineral tissue development	1/77	73/13965	0.332801	0.506201	0.45347	ISG15	1
GO:0070542	response to fatty acid	1/77	73/13965	0.332801	0.506201	0.45347	FABP3	1
GO:1903035	negative regulation of response to wounding	1/77	73/13965	0.332801	0.506201	0.45347	APOE	1
GO:0050730	regulation of peptidyl-tyrosine phosphorylation	2/77	216/13965	0.33482	0.508786	0.455785	LILRA5/TREM2	2
GO:0014897	striated muscle hypertrophy	1/77	74/13965	0.336499	0.51039	0.457222	HAMP	1
GO:0019318	hexose metabolic process	2/77	217/13965	0.336838	0.51039	0.457222	FUCA1/SDS	2
GO:0043491	protein kinase B signaling	2/77	217/13965	0.336838	0.51039	0.457222	HPSE/MERTK	2
GO:1903362	regulation of cellular protein catabolic process	2/77	218/13965	0.338855	0.512957	0.459521	APOE/TREM2	2
GO:0006094	gluconeogenesis	1/77	75/13965	0.340177	0.513006	0.459566	SDS	1
GO:0042136	neurotransmitter biosynthetic process	1/77	75/13965	0.340177	0.513006	0.459566	ACP5	1
GO:0043502	regulation of muscle adaptation	1/77	75/13965	0.340177	0.513006	0.459566	HAMP	1
GO:0060419	heart growth	1/77	75/13965	0.340177	0.513006	0.459566	HAMP	1
GO:0046394	carboxylic acid biosynthetic process	3/77	375/13965	0.341898	0.513172	0.459714	APOC1/APOC2/SDS	3
GO:0051249	regulation of lymphocyte activation	3/77	375/13965	0.341898	0.513172	0.459714	CD160/MERTK/RAG1	3
GO:0016053	organic acid biosynthetic process	3/77	376/13965	0.343413	0.513172	0.459714	APOC1/APOC2/SDS	3
GO:0070838	divalent metal ion transport	3/77	376/13965	0.343413	0.513172	0.459714	LILRA2/LILRA5/PKD2L1	3
GO:0002718	regulation of cytokine production involved in immune response	1/77	76/13965	0.343835	0.513172	0.459714	CD160	1
GO:0014896	muscle hypertrophy	1/77	76/13965	0.343835	0.513172	0.459714	HAMP	1
GO:0032602	chemokine production	1/77	76/13965	0.343835	0.513172	0.459714	TREM2	1
GO:0060337	type I interferon signaling pathway	1/77	76/13965	0.343835	0.513172	0.459714	ISG15	1
GO:0071357	cellular response to type I interferon	1/77	76/13965	0.343835	0.513172	0.459714	ISG15	1
GO:1903426	regulation of reactive oxygen species biosynthetic process	1/77	76/13965	0.343835	0.513172	0.459714	ACP5	1
GO:2000117	negative regulation of cysteine-type endopeptidase activity	1/77	76/13965	0.343835	0.513172	0.459714	RAG1	1
GO:0070372	regulation of ERK1 and ERK2 cascade	2/77	221/13965	0.344893	0.514268	0.460696	APOE/TREM2	2
GO:0030838	positive regulation of actin filament polymerization	1/77	77/13965	0.347473	0.516663	0.462841	SCIN	1
GO:0046620	regulation of organ growth	1/77	77/13965	0.347473	0.516663	0.462841	HAMP	1
GO:0046916	cellular transition metal ion homeostasis	1/77	77/13965	0.347473	0.516663	0.462841	HAMP	1
GO:0072511	divalent inorganic cation transport	3/77	379/13965	0.34796	0.51673	0.462901	LILRA2/LILRA5/PKD2L1	3
GO:0050768	negative regulation of neurogenesis	2/77	224/13965	0.350914	0.51673	0.462901	APOE/CTSZ	2
GO:0002027	regulation of heart rate	1/77	78/13965	0.35109	0.51673	0.462901	KCNJ5	1
GO:0010507	negative regulation of autophagy	1/77	78/13965	0.35109	0.51673	0.462901	TREM2	1
GO:0019319	hexose biosynthetic process	1/77	78/13965	0.35109	0.51673	0.462901	SDS	1
GO:0034340	response to type I interferon	1/77	78/13965	0.35109	0.51673	0.462901	ISG15	1
GO:0042058	regulation of epidermal growth factor receptor signaling pathway	1/77	78/13965	0.35109	0.51673	0.462901	PDE6G	1
GO:0042158	lipoprotein biosynthetic process	1/77	78/13965	0.35109	0.51673	0.462901	APOE	1
GO:0045582	positive regulation of T cell differentiation	1/77	78/13965	0.35109	0.51673	0.462901	RAG1	1
GO:0099565	chemical synaptic transmission, postsynaptic	1/77	78/13965	0.35109	0.51673	0.462901	CHRNA1	1
GO:1903321	negative regulation of protein modification by small protein conjugation or removal	1/77	78/13965	0.35109	0.51673	0.462901	ISG15	1
GO:0045778	positive regulation of ossification	1/77	79/13965	0.354688	0.520437	0.466222	ISG15	1
GO:0046928	regulation of neurotransmitter secretion	1/77	79/13965	0.354688	0.520437	0.466222	TACR2	1
GO:0048640	negative regulation of developmental growth	1/77	79/13965	0.354688	0.520437	0.466222	LGMN	1
GO:0031330	negative regulation of cellular catabolic process	2/77	226/13965	0.354918	0.520437	0.466222	APOC1/TREM2	2
GO:0043506	regulation of JUN kinase activity	1/77	80/13965	0.358267	0.523843	0.469273	BIRC7	1
GO:0050810	regulation of steroid biosynthetic process	1/77	80/13965	0.358267	0.523843	0.469273	APOE	1
GO:0061097	regulation of protein tyrosine kinase activity	1/77	80/13965	0.358267	0.523843	0.469273	LILRA5	1
GO:0009314	response to radiation	3/77	386/13965	0.358557	0.523843	0.469273	HAMP/PDE6G/RAG1	3
GO:0050769	positive regulation of neurogenesis	3/77	387/13965	0.36007	0.52557	0.47082	ALK/APOE/TREM2	3
GO:0002690	positive regulation of leukocyte chemotaxis	1/77	81/13965	0.361826	0.526202	0.471386	LGMN	1
GO:0007586	digestion	1/77	81/13965	0.361826	0.526202	0.471386	HAMP	1
GO:0045185	maintenance of protein location	1/77	81/13965	0.361826	0.526202	0.471386	SCIN	1
GO:0061387	regulation of extent of cell growth	1/77	81/13965	0.361826	0.526202	0.471386	APOE	1
GO:0051091	positive regulation of DNA-binding transcription factor activity	2/77	230/13965	0.362901	0.526536	0.471686	ALK/CYTL1	2
GO:0002683	negative regulation of immune system process	3/77	390/13965	0.364605	0.526536	0.471686	CD160/LILRA2/MERTK	3
GO:0001942	hair follicle development	1/77	82/13965	0.365365	0.526536	0.471686	HPSE	1
GO:0034446	substrate adhesion-dependent cell spreading	1/77	82/13965	0.365365	0.526536	0.471686	MERTK	1
GO:0042116	macrophage activation	1/77	82/13965	0.365365	0.526536	0.471686	TREM2	1
GO:0046364	monosaccharide biosynthetic process	1/77	82/13965	0.365365	0.526536	0.471686	SDS	1
GO:0051261	protein depolymerization	1/77	82/13965	0.365365	0.526536	0.471686	SCIN	1
GO:0051289	protein homotetramerization	1/77	82/13965	0.365365	0.526536	0.471686	PKD2L1	1
GO:0099175	regulation of postsynapse organization	1/77	82/13965	0.365365	0.526536	0.471686	APOE	1
GO:2001169	regulation of ATP biosynthetic process	1/77	82/13965	0.365365	0.526536	0.471686	TREM2	1
GO:0006835	dicarboxylic acid transport	1/77	83/13965	0.368885	0.529689	0.474511	FOLR2	1
GO:0043535	regulation of blood vessel endothelial cell migration	1/77	83/13965	0.368885	0.529689	0.474511	APOE	1
GO:0050848	regulation of calcium-mediated signaling	1/77	83/13965	0.368885	0.529689	0.474511	TREM2	1
GO:0060840	artery development	1/77	83/13965	0.368885	0.529689	0.474511	APOE	1
GO:0022409	positive regulation of cell-cell adhesion	2/77	234/13965	0.370848	0.530883	0.47558	CD160/RAG1	2
GO:0021761	limbic system development	1/77	84/13965	0.372385	0.530883	0.47558	ALK	1
GO:0022404	molting cycle process	1/77	84/13965	0.372385	0.530883	0.47558	HPSE	1
GO:0022405	hair cycle process	1/77	84/13965	0.372385	0.530883	0.47558	HPSE	1
GO:0046634	regulation of alpha-beta T cell activation	1/77	84/13965	0.372385	0.530883	0.47558	CD160	1
GO:0050905	neuromuscular process	1/77	84/13965	0.372385	0.530883	0.47558	CHRNA1	1
GO:0051341	regulation of oxidoreductase activity	1/77	84/13965	0.372385	0.530883	0.47558	APOE	1
GO:0098773	skin epidermis development	1/77	84/13965	0.372385	0.530883	0.47558	HPSE	1
GO:0006903	vesicle targeting	1/77	85/13965	0.375867	0.532981	0.477459	CTSZ	1
GO:0030316	osteoclast differentiation	1/77	85/13965	0.375867	0.532981	0.477459	TREM2	1
GO:0035710	CD4-positive, alpha-beta T cell activation	1/77	85/13965	0.375867	0.532981	0.477459	CD160	1
GO:0045069	regulation of viral genome replication	1/77	85/13965	0.375867	0.532981	0.477459	ISG15	1
GO:0048525	negative regulation of viral process	1/77	85/13965	0.375867	0.532981	0.477459	ISG15	1
GO:0051153	regulation of striated muscle cell differentiation	1/77	85/13965	0.375867	0.532981	0.477459	HAMP	1
GO:0010976	positive regulation of neuron projection development	2/77	237/13965	0.376784	0.533805	0.478198	ALK/APOE	2
GO:0070371	ERK1 and ERK2 cascade	2/77	238/13965	0.378758	0.535029	0.479294	APOE/TREM2	2
GO:0002702	positive regulation of production of molecular mediator of immune response	1/77	86/13965	0.379329	0.535029	0.479294	CD160	1
GO:0032414	positive regulation of ion transmembrane transporter activity	1/77	86/13965	0.379329	0.535029	0.479294	TREM2	1
GO:0043500	muscle adaptation	1/77	86/13965	0.379329	0.535029	0.479294	HAMP	1
GO:0098869	cellular oxidant detoxification	1/77	86/13965	0.379329	0.535029	0.479294	APOE	1
GO:0031667	response to nutrient levels	3/77	400/13965	0.379686	0.535058	0.47932	APOE/FOLR2/HAMP	3
GO:0006939	smooth muscle contraction	1/77	87/13965	0.382773	0.538454	0.482362	TACR2	1
GO:1901216	positive regulation of neuron death	1/77	87/13965	0.382773	0.538454	0.482362	CTSZ	1
GO:0051961	negative regulation of nervous system development	2/77	241/13965	0.384663	0.540056	0.483797	APOE/CTSZ	2
GO:0002708	positive regulation of lymphocyte mediated immunity	1/77	88/13965	0.386197	0.540056	0.483797	CD160	1
GO:0006900	vesicle budding from membrane	1/77	88/13965	0.386197	0.540056	0.483797	CTSZ	1
GO:0045621	positive regulation of lymphocyte differentiation	1/77	88/13965	0.386197	0.540056	0.483797	RAG1	1
GO:1901800	positive regulation of proteasomal protein catabolic process	1/77	88/13965	0.386197	0.540056	0.483797	TREM2	1
GO:1904019	epithelial cell apoptotic process	1/77	88/13965	0.386197	0.540056	0.483797	CD160	1
GO:0005996	monosaccharide metabolic process	2/77	242/13965	0.386627	0.540056	0.483797	FUCA1/SDS	2
GO:1902105	regulation of leukocyte differentiation	2/77	242/13965	0.386627	0.540056	0.483797	RAG1/TREM2	2
GO:0051251	positive regulation of lymphocyte activation	2/77	243/13965	0.388588	0.540889	0.484544	CD160/RAG1	2
GO:0048871	multicellular organismal homeostasis	3/77	406/13965	0.388703	0.540889	0.484544	CYTL1/HAMP/LIPA	3
GO:0006493	protein O-linked glycosylation	1/77	89/13965	0.389603	0.540889	0.484544	MUC7	1
GO:0032006	regulation of TOR signaling	1/77	89/13965	0.389603	0.540889	0.484544	TREM2	1
GO:0043244	regulation of protein complex disassembly	1/77	89/13965	0.389603	0.540889	0.484544	SCIN	1
GO:0060996	dendritic spine development	1/77	89/13965	0.389603	0.540889	0.484544	APOE	1
GO:1903076	regulation of protein localization to plasma membrane	1/77	89/13965	0.389603	0.540889	0.484544	TREM2	1
GO:0071356	cellular response to tumor necrosis factor	2/77	245/13965	0.392502	0.542099	0.485628	GSDME/HAMP	2
GO:0009581	detection of external stimulus	1/77	90/13965	0.39299	0.542099	0.485628	PDE6G	1
GO:0016525	negative regulation of angiogenesis	1/77	90/13965	0.39299	0.542099	0.485628	CD160	1
GO:0019395	fatty acid oxidation	1/77	90/13965	0.39299	0.542099	0.485628	FABP3	1
GO:0032092	positive regulation of protein binding	1/77	90/13965	0.39299	0.542099	0.485628	APOE	1
GO:0055007	cardiac muscle cell differentiation	1/77	90/13965	0.39299	0.542099	0.485628	HAMP	1
GO:0010817	regulation of hormone levels	3/77	409/13965	0.393201	0.542099	0.485628	CTSZ/SLC22A1/TACR2	3
GO:0010975	regulation of neuron projection development	3/77	409/13965	0.393201	0.542099	0.485628	ALK/APOE/CTSZ	3
GO:0001909	leukocyte mediated cytotoxicity	1/77	91/13965	0.396359	0.545036	0.488259	CD160	1
GO:0035725	sodium ion transmembrane transport	1/77	91/13965	0.396359	0.545036	0.488259	PKD2L1	1
GO:0048675	axon extension	1/77	91/13965	0.396359	0.545036	0.488259	APOE	1
GO:0002367	cytokine production involved in immune response	1/77	92/13965	0.399709	0.547278	0.490267	CD160	1
GO:0009582	detection of abiotic stimulus	1/77	92/13965	0.399709	0.547278	0.490267	PDE6G	1
GO:0032091	negative regulation of protein binding	1/77	92/13965	0.399709	0.547278	0.490267	CTSZ	1
GO:0034440	lipid oxidation	1/77	92/13965	0.399709	0.547278	0.490267	FABP3	1
GO:2000181	negative regulation of blood vessel morphogenesis	1/77	92/13965	0.399709	0.547278	0.490267	CD160	1
GO:0010595	positive regulation of endothelial cell migration	1/77	93/13965	0.403041	0.550892	0.493505	LGMN	1
GO:0070252	actin-mediated cell contraction	1/77	93/13965	0.403041	0.550892	0.493505	KCNJ5	1
GO:0009914	hormone transport	2/77	252/13965	0.406112	0.553993	0.496283	SLC22A1/TACR2	2
GO:0032411	positive regulation of transporter activity	1/77	94/13965	0.406355	0.553993	0.496283	TREM2	1
GO:1990748	cellular detoxification	1/77	94/13965	0.406355	0.553993	0.496283	APOE	1
GO:0021782	glial cell development	1/77	95/13965	0.40965	0.556103	0.498173	TREM2	1
GO:0030808	regulation of nucleotide biosynthetic process	1/77	95/13965	0.40965	0.556103	0.498173	TREM2	1
GO:0046660	female sex differentiation	1/77	95/13965	0.40965	0.556103	0.498173	MERTK	1
GO:1900371	regulation of purine nucleotide biosynthetic process	1/77	95/13965	0.40965	0.556103	0.498173	TREM2	1
GO:1903409	reactive oxygen species biosynthetic process	1/77	95/13965	0.40965	0.556103	0.498173	ACP5	1
GO:0007338	single fertilization	1/77	96/13965	0.412927	0.557697	0.499601	LCN6	1
GO:0035296	regulation of tube diameter	1/77	96/13965	0.412927	0.557697	0.499601	APOE	1
GO:0050684	regulation of mRNA processing	1/77	96/13965	0.412927	0.557697	0.499601	CELF6	1
GO:0060078	regulation of postsynaptic membrane potential	1/77	96/13965	0.412927	0.557697	0.499601	CHRNA1	1
GO:0097746	regulation of blood vessel diameter	1/77	96/13965	0.412927	0.557697	0.499601	APOE	1
GO:1901222	regulation of NIK/NF-kappaB signaling	1/77	96/13965	0.412927	0.557697	0.499601	TREM2	1
GO:0006664	glycolipid metabolic process	1/77	97/13965	0.416187	0.561147	0.502691	FUCA1	1
GO:0055076	transition metal ion homeostasis	1/77	97/13965	0.416187	0.561147	0.502691	HAMP	1
GO:0009636	response to toxic substance	3/77	426/13965	0.418529	0.56286	0.504226	ADH6/APOE/HAMP	3
GO:0006024	glycosaminoglycan biosynthetic process	1/77	98/13965	0.419428	0.56286	0.504226	HS3ST2	1
GO:0014013	regulation of gliogenesis	1/77	98/13965	0.419428	0.56286	0.504226	TREM2	1
GO:1903509	liposaccharide metabolic process	1/77	98/13965	0.419428	0.56286	0.504226	FUCA1	1
GO:0010631	epithelial cell migration	2/77	259/13965	0.41958	0.56286	0.504226	APOE/LGMN	2
GO:0010721	negative regulation of cell development	2/77	259/13965	0.41958	0.56286	0.504226	APOE/CTSZ	2
GO:0006023	aminoglycan biosynthetic process	1/77	99/13965	0.422652	0.56555	0.506636	HS3ST2	1
GO:1903825	organic acid transmembrane transport	1/77	99/13965	0.422652	0.56555	0.506636	FOLR2	1
GO:1905039	carboxylic acid transmembrane transport	1/77	99/13965	0.422652	0.56555	0.506636	FOLR2	1
GO:0090132	epithelium migration	2/77	261/13965	0.423401	0.566076	0.507107	APOE/LGMN	2
GO:0009991	response to extracellular stimulus	3/77	430/13965	0.424444	0.566586	0.507564	APOE/FOLR2/HAMP	3
GO:0009416	response to light stimulus	2/77	262/13965	0.425306	0.566586	0.507564	PDE6G/RAG1	2
GO:0034612	response to tumor necrosis factor	2/77	262/13965	0.425306	0.566586	0.507564	GSDME/HAMP	2
GO:0098754	detoxification	1/77	100/13965	0.425858	0.566586	0.507564	APOE	1
GO:0007423	sensory organ development	3/77	431/13965	0.425919	0.566586	0.507564	CYTL1/GSDME/MERTK	3
GO:0034762	regulation of transmembrane transport	3/77	431/13965	0.425919	0.566586	0.507564	KCNF1/KCNJ5/TREM2	3
GO:0002223	stimulatory C-type lectin receptor signaling pathway	1/77	101/13965	0.429047	0.567426	0.508316	MUC7	1
GO:0043484	regulation of RNA splicing	1/77	101/13965	0.429047	0.567426	0.508316	CELF6	1
GO:0046887	positive regulation of hormone secretion	1/77	101/13965	0.429047	0.567426	0.508316	TACR2	1
GO:0050906	detection of stimulus involved in sensory perception	1/77	101/13965	0.429047	0.567426	0.508316	PKD2L1	1
GO:0051817	modification of morphology or physiology of other organism involved in symbiotic interaction	1/77	101/13965	0.429047	0.567426	0.508316	APOE	1
GO:1901343	negative regulation of vasculature development	1/77	101/13965	0.429047	0.567426	0.508316	CD160	1
GO:1903578	regulation of ATP metabolic process	1/77	101/13965	0.429047	0.567426	0.508316	TREM2	1
GO:0051962	positive regulation of nervous system development	3/77	434/13965	0.430339	0.568662	0.509423	ALK/APOE/TREM2	3
GO:0030183	B cell differentiation	1/77	102/13965	0.432218	0.569254	0.509954	RAG1	1
GO:0042866	pyruvate biosynthetic process	1/77	102/13965	0.432218	0.569254	0.509954	SDS	1
GO:0048524	positive regulation of viral process	1/77	102/13965	0.432218	0.569254	0.509954	APOE	1
GO:1903052	positive regulation of proteolysis involved in cellular protein catabolic process	1/77	102/13965	0.432218	0.569254	0.509954	TREM2	1
GO:0090130	tissue migration	2/77	266/13965	0.432897	0.569676	0.510332	APOE/LGMN	2
GO:0009895	negative regulation of catabolic process	2/77	267/13965	0.434786	0.570104	0.510715	APOC1/TREM2	2
GO:0002688	regulation of leukocyte chemotaxis	1/77	103/13965	0.435371	0.570104	0.510715	LGMN	1
GO:0042303	molting cycle	1/77	103/13965	0.435371	0.570104	0.510715	HPSE	1
GO:0042633	hair cycle	1/77	103/13965	0.435371	0.570104	0.510715	HPSE	1
GO:0050880	regulation of blood vessel size	1/77	103/13965	0.435371	0.570104	0.510715	APOE	1
GO:0071482	cellular response to light stimulus	1/77	103/13965	0.435371	0.570104	0.510715	PDE6G	1
GO:0002761	regulation of myeloid leukocyte differentiation	1/77	104/13965	0.438508	0.571919	0.512342	TREM2	1
GO:0035150	regulation of tube size	1/77	104/13965	0.438508	0.571919	0.512342	APOE	1
GO:0051588	regulation of neurotransmitter transport	1/77	104/13965	0.438508	0.571919	0.512342	TACR2	1
GO:0060048	cardiac muscle contraction	1/77	104/13965	0.438508	0.571919	0.512342	KCNJ5	1
GO:1903037	regulation of leukocyte cell-cell adhesion	2/77	269/13965	0.438555	0.571919	0.512342	CD160/RAG1	2
GO:0002521	leukocyte differentiation	3/77	441/13965	0.440605	0.574043	0.514244	MERTK/RAG1/TREM2	3
GO:0003014	renal system process	1/77	105/13965	0.441627	0.574043	0.514244	LGMN	1
GO:0030218	erythrocyte differentiation	1/77	105/13965	0.441627	0.574043	0.514244	ISG15	1
GO:0043534	blood vessel endothelial cell migration	1/77	105/13965	0.441627	0.574043	0.514244	APOE	1
GO:0032273	positive regulation of protein polymerization	1/77	106/13965	0.444729	0.577132	0.517011	SCIN	1
GO:0060041	retina development in camera-type eye	1/77	106/13965	0.444729	0.577132	0.517011	MERTK	1
GO:0007173	epidermal growth factor receptor signaling pathway	1/77	107/13965	0.447814	0.578775	0.518483	PDE6G	1
GO:0019079	viral genome replication	1/77	107/13965	0.447814	0.578775	0.518483	ISG15	1
GO:0030534	adult behavior	1/77	107/13965	0.447814	0.578775	0.518483	ALK	1
GO:0031929	TOR signaling	1/77	107/13965	0.447814	0.578775	0.518483	TREM2	1
GO:1904375	regulation of protein localization to cell periphery	1/77	107/13965	0.447814	0.578775	0.518483	TREM2	1
GO:0017156	calcium ion regulated exocytosis	1/77	108/13965	0.450882	0.581795	0.521189	SCIN	1
GO:0043280	positive regulation of cysteine-type endopeptidase activity involved in apoptotic process	1/77	108/13965	0.450882	0.581795	0.521189	CTSD	1
GO:0006650	glycerophospholipid metabolic process	2/77	277/13965	0.453497	0.584311	0.523442	APOC1/FABP3	2
GO:0051592	response to calcium ion	1/77	109/13965	0.453934	0.584311	0.523442	LGMN	1
GO:0055002	striated muscle cell development	1/77	109/13965	0.453934	0.584311	0.523442	HAMP	1
GO:0030048	actin filament-based movement	1/77	110/13965	0.456968	0.587742	0.526516	KCNJ5	1
GO:0009615	response to virus	2/77	280/13965	0.459043	0.589241	0.527859	GSDME/ISG15	2
GO:1902903	regulation of supramolecular fiber organization	2/77	280/13965	0.459043	0.589241	0.527859	APOE/SCIN	2
GO:0001936	regulation of endothelial cell proliferation	1/77	111/13965	0.459986	0.589241	0.527859	APOE	1
GO:0007006	mitochondrial membrane organization	1/77	111/13965	0.459986	0.589241	0.527859	CHCHD6	1
GO:0051494	negative regulation of cytoskeleton organization	1/77	111/13965	0.459986	0.589241	0.527859	SCIN	1
GO:0019932	second-messenger-mediated signaling	2/77	282/13965	0.462723	0.591182	0.529598	APOE/TREM2	2
GO:0002705	positive regulation of leukocyte mediated immunity	1/77	112/13965	0.462987	0.591182	0.529598	CD160	1
GO:0019935	cyclic-nucleotide-mediated signaling	1/77	112/13965	0.462987	0.591182	0.529598	APOE	1
GO:0031333	negative regulation of protein complex assembly	1/77	112/13965	0.462987	0.591182	0.529598	SCIN	1
GO:0046677	response to antibiotic	2/77	283/13965	0.464558	0.592142	0.530458	ADH6/HAMP	2
GO:0010035	response to inorganic substance	3/77	458/13965	0.465249	0.592142	0.530458	HAMP/LGMN/PKD2L1	3
GO:0016202	regulation of striated muscle tissue development	1/77	113/13965	0.465972	0.592142	0.530458	HAMP	1
GO:0034101	erythrocyte homeostasis	1/77	113/13965	0.465972	0.592142	0.530458	ISG15	1
GO:0050680	negative regulation of epithelial cell proliferation	1/77	113/13965	0.465972	0.592142	0.530458	APOE	1
GO:1900542	regulation of purine nucleotide metabolic process	1/77	113/13965	0.465972	0.592142	0.530458	TREM2	1
GO:0001889	liver development	1/77	114/13965	0.468941	0.594017	0.532137	HAMP	1
GO:0010822	positive regulation of mitochondrion organization	1/77	114/13965	0.468941	0.594017	0.532137	TREM2	1
GO:1904064	positive regulation of cation transmembrane transport	1/77	114/13965	0.468941	0.594017	0.532137	TREM2	1
GO:1905477	positive regulation of protein localization to membrane	1/77	114/13965	0.468941	0.594017	0.532137	TREM2	1
GO:0022411	cellular component disassembly	3/77	462/13965	0.470983	0.594914	0.532941	CTSL/MMP13/SCIN	3
GO:2000147	positive regulation of cell motility	3/77	462/13965	0.470983	0.594914	0.532941	LGMN/TACR2/TREM2	3
GO:0010038	response to metal ion	2/77	287/13965	0.47186	0.594914	0.532941	HAMP/LGMN	2
GO:0046330	positive regulation of JNK cascade	1/77	115/13965	0.471893	0.594914	0.532941	BIRC7	1
GO:0051668	localization within membrane	1/77	115/13965	0.471893	0.594914	0.532941	APOE	1
GO:0061337	cardiac conduction	1/77	115/13965	0.471893	0.594914	0.532941	KCNJ5	1
GO:0050863	regulation of T cell activation	2/77	288/13965	0.473677	0.596254	0.534141	CD160/RAG1	2
GO:0006140	regulation of nucleotide metabolic process	1/77	116/13965	0.474829	0.596254	0.534141	TREM2	1
GO:0035051	cardiocyte differentiation	1/77	116/13965	0.474829	0.596254	0.534141	HAMP	1
GO:0048634	regulation of muscle organ development	1/77	116/13965	0.474829	0.596254	0.534141	HAMP	1
GO:1901861	regulation of muscle tissue development	1/77	116/13965	0.474829	0.596254	0.534141	HAMP	1
GO:0030856	regulation of epithelial cell differentiation	1/77	117/13965	0.477749	0.598032	0.535734	CTSL	1
GO:0032479	regulation of type I interferon production	1/77	117/13965	0.477749	0.598032	0.535734	ISG15	1
GO:0061008	hepaticobiliary system development	1/77	117/13965	0.477749	0.598032	0.535734	HAMP	1
GO:0071901	negative regulation of protein serine/threonine kinase activity	1/77	117/13965	0.477749	0.598032	0.535734	APOE	1
GO:0032535	regulation of cellular component size	2/77	291/13965	0.479104	0.599257	0.536831	APOE/SCIN	2
GO:0051250	negative regulation of lymphocyte activation	1/77	118/13965	0.480653	0.60025	0.537721	MERTK	1
GO:0061351	neural precursor cell proliferation	1/77	118/13965	0.480653	0.60025	0.537721	CTSZ	1
GO:0009566	fertilization	1/77	119/13965	0.483541	0.602438	0.539681	LCN6	1
GO:0032606	type I interferon production	1/77	119/13965	0.483541	0.602438	0.539681	ISG15	1
GO:0035023	regulation of Rho protein signal transduction	1/77	119/13965	0.483541	0.602438	0.539681	APOE	1
GO:0030833	regulation of actin filament polymerization	1/77	120/13965	0.486413	0.605069	0.542038	SCIN	1
GO:1901657	glycosyl compound metabolic process	1/77	120/13965	0.486413	0.605069	0.542038	FUCA1	1
GO:0051272	positive regulation of cellular component movement	3/77	474/13965	0.488021	0.606595	0.543405	LGMN/TACR2/TREM2	3
GO:0055001	muscle cell development	1/77	121/13965	0.489269	0.607672	0.54437	HAMP	1
GO:0014706	striated muscle tissue development	2/77	297/13965	0.489858	0.607929	0.5446	CHRNA1/HAMP	2
GO:0019058	viral life cycle	2/77	298/13965	0.491637	0.609661	0.546152	APOE/ISG15	2
GO:0043524	negative regulation of neuron apoptotic process	1/77	122/13965	0.49211	0.609772	0.546251	LGMN	1
GO:0007159	leukocyte cell-cell adhesion	2/77	299/13965	0.493413	0.61091	0.547271	CD160/RAG1	2
GO:0007269	neurotransmitter secretion	1/77	123/13965	0.494935	0.611676	0.547956	TACR2	1
GO:0030098	lymphocyte differentiation	2/77	300/13965	0.495184	0.611676	0.547956	MERTK/RAG1	2
GO:0045666	positive regulation of neuron differentiation	2/77	300/13965	0.495184	0.611676	0.547956	ALK/APOE	2
GO:0071417	cellular response to organonitrogen compound	3/77	480/13965	0.496445	0.612757	0.548925	FOLR2/LGMN/TREM2	3
GO:0002700	regulation of production of molecular mediator of immune response	1/77	124/13965	0.497745	0.612935	0.549085	CD160	1
GO:0046631	alpha-beta T cell activation	1/77	124/13965	0.497745	0.612935	0.549085	CD160	1
GO:0099643	signal release from synapse	1/77	124/13965	0.497745	0.612935	0.549085	TACR2	1
GO:0001935	endothelial cell proliferation	1/77	125/13965	0.500539	0.614	0.550038	APOE	1
GO:0007519	skeletal muscle tissue development	1/77	125/13965	0.500539	0.614	0.550038	CHRNA1	1
GO:0014065	phosphatidylinositol 3-kinase signaling	1/77	125/13965	0.500539	0.614	0.550038	CD160	1
GO:0034767	positive regulation of ion transmembrane transport	1/77	125/13965	0.500539	0.614	0.550038	TREM2	1
GO:0050777	negative regulation of immune response	1/77	125/13965	0.500539	0.614	0.550038	CD160	1
GO:0034249	negative regulation of cellular amide metabolic process	1/77	126/13965	0.503318	0.616933	0.552666	APOE	1
GO:0048754	branching morphogenesis of an epithelial tube	1/77	127/13965	0.506081	0.619842	0.555272	CTSZ	1
GO:0045580	regulation of T cell differentiation	1/77	128/13965	0.50883	0.622721	0.557851	RAG1	1
GO:1901653	cellular response to peptide	2/77	308/13965	0.509218	0.622721	0.557851	LGMN/TREM2	2
GO:0006935	chemotaxis	3/77	490/13965	0.510335	0.622721	0.557851	CCL18/LGMN/TREM2	3
GO:0040017	positive regulation of locomotion	3/77	490/13965	0.510335	0.622721	0.557851	LGMN/TACR2/TREM2	3
GO:0002706	regulation of lymphocyte mediated immunity	1/77	129/13965	0.511563	0.622721	0.557851	CD160	1
GO:0035264	multicellular organism growth	1/77	129/13965	0.511563	0.622721	0.557851	LGMN	1
GO:0046165	alcohol biosynthetic process	1/77	129/13965	0.511563	0.622721	0.557851	APOE	1
GO:1990138	neuron projection extension	1/77	129/13965	0.511563	0.622721	0.557851	APOE	1
GO:0060537	muscle tissue development	2/77	310/13965	0.512687	0.623613	0.55865	CHRNA1/HAMP	2
GO:0042330	taxis	3/77	492/13965	0.51309	0.623625	0.558661	CCL18/LGMN/TREM2	3
GO:0006090	pyruvate metabolic process	1/77	130/13965	0.514281	0.62412	0.559104	SDS	1
GO:0045931	positive regulation of mitotic cell cycle	1/77	130/13965	0.514281	0.62412	0.559104	LGMN	1
GO:0006937	regulation of muscle contraction	1/77	131/13965	0.516984	0.626445	0.561187	TACR2	1
GO:1903900	regulation of viral life cycle	1/77	131/13965	0.516984	0.626445	0.561187	ISG15	1
GO:0043687	post-translational protein modification	2/77	313/13965	0.517862	0.62703	0.561712	APOE/C4A	2
GO:2001257	regulation of cation channel activity	1/77	132/13965	0.519673	0.628745	0.563248	TREM2	1
GO:0017038	protein import	1/77	133/13965	0.522347	0.630541	0.564857	APOE	1
GO:0051147	regulation of muscle cell differentiation	1/77	133/13965	0.522347	0.630541	0.564857	HAMP	1
GO:0060538	skeletal muscle organ development	1/77	133/13965	0.522347	0.630541	0.564857	CHRNA1	1
GO:0006754	ATP biosynthetic process	1/77	134/13965	0.525006	0.632312	0.566443	TREM2	1
GO:0010634	positive regulation of epithelial cell migration	1/77	134/13965	0.525006	0.632312	0.566443	LGMN	1
GO:0050770	regulation of axonogenesis	1/77	134/13965	0.525006	0.632312	0.566443	APOE	1
GO:0007601	visual perception	1/77	135/13965	0.52765	0.634536	0.568435	PDE6G	1
GO:0030041	actin filament polymerization	1/77	135/13965	0.52765	0.634536	0.568435	SCIN	1
GO:0008217	regulation of blood pressure	1/77	137/13965	0.532895	0.638912	0.572356	CTSZ	1
GO:0021543	pallium development	1/77	137/13965	0.532895	0.638912	0.572356	ALK	1
GO:0050953	sensory perception of light stimulus	1/77	137/13965	0.532895	0.638912	0.572356	PDE6G	1
GO:0051262	protein tetramerization	1/77	137/13965	0.532895	0.638912	0.572356	PKD2L1	1
GO:0008064	regulation of actin polymerization or depolymerization	1/77	138/13965	0.535496	0.641547	0.574716	SCIN	1
GO:0030832	regulation of actin filament length	1/77	139/13965	0.538083	0.64285	0.575884	SCIN	1
GO:0032874	positive regulation of stress-activated MAPK cascade	1/77	139/13965	0.538083	0.64285	0.575884	BIRC7	1
GO:0007517	muscle organ development	2/77	325/13965	0.5382	0.64285	0.575884	CHRNA1/HAMP	2
GO:0031346	positive regulation of cell projection organization	2/77	325/13965	0.5382	0.64285	0.575884	ALK/APOE	2
GO:0035567	non-canonical Wnt signaling pathway	1/77	140/13965	0.540655	0.644332	0.577211	PDE6G	1
GO:0048639	positive regulation of developmental growth	1/77	140/13965	0.540655	0.644332	0.577211	HAMP	1
GO:0070304	positive regulation of stress-activated protein kinase signaling cascade	1/77	140/13965	0.540655	0.644332	0.577211	BIRC7	1
GO:0008361	regulation of cell size	1/77	141/13965	0.543214	0.646412	0.579075	APOE	1
GO:0009206	purine ribonucleoside triphosphate biosynthetic process	1/77	141/13965	0.543214	0.646412	0.579075	TREM2	1
GO:0009145	purine nucleoside triphosphate biosynthetic process	1/77	142/13965	0.545758	0.647986	0.580484	TREM2	1
GO:0010212	response to ionizing radiation	1/77	142/13965	0.545758	0.647986	0.580484	HAMP	1
GO:0030307	positive regulation of cell growth	1/77	142/13965	0.545758	0.647986	0.580484	HAMP	1
GO:0002819	regulation of adaptive immune response	1/77	143/13965	0.548288	0.65002	0.582307	CD160	1
GO:0051092	positive regulation of NF-kappaB transcription factor activity	1/77	143/13965	0.548288	0.65002	0.582307	ALK	1
GO:0002695	negative regulation of leukocyte activation	1/77	144/13965	0.550805	0.651547	0.583674	MERTK	1
GO:0048015	phosphatidylinositol-mediated signaling	1/77	144/13965	0.550805	0.651547	0.583674	CD160	1
GO:0051897	positive regulation of protein kinase B signaling	1/77	144/13965	0.550805	0.651547	0.583674	HPSE	1
GO:0042176	regulation of protein catabolic process	2/77	335/13965	0.554703	0.655502	0.587217	APOE/TREM2	2
GO:0009201	ribonucleoside triphosphate biosynthetic process	1/77	146/13965	0.555796	0.655502	0.587217	TREM2	1
GO:0051100	negative regulation of binding	1/77	146/13965	0.555796	0.655502	0.587217	CTSZ	1
GO:0071248	cellular response to metal ion	1/77	146/13965	0.555796	0.655502	0.587217	LGMN	1
GO:0043409	negative regulation of MAPK cascade	1/77	147/13965	0.558271	0.657446	0.588959	APOE	1
GO:0048017	inositol lipid-mediated signaling	1/77	147/13965	0.558271	0.657446	0.588959	CD160	1
GO:0001667	ameboidal-type cell migration	2/77	338/13965	0.559573	0.658492	0.589896	APOE/LGMN	2
GO:0001503	ossification	2/77	339/13965	0.561189	0.659905	0.591162	ISG15/MMP13	2
GO:0051098	regulation of binding	2/77	341/13965	0.564407	0.663199	0.594113	APOE/CTSZ	2
GO:0001959	regulation of cytokine-mediated signaling pathway	1/77	150/13965	0.565615	0.664128	0.594945	TREM2	1
GO:0043588	skin development	2/77	343/13965	0.567609	0.665498	0.596172	CTSL/HPSE	2
GO:0045619	regulation of lymphocyte differentiation	1/77	151/13965	0.568036	0.665498	0.596172	RAG1	1
GO:2001242	regulation of intrinsic apoptotic signaling pathway	1/77	151/13965	0.568036	0.665498	0.596172	GSDME	1
GO:0007266	Rho protein signal transduction	1/77	152/13965	0.570444	0.667336	0.597819	APOE	1
GO:0090090	negative regulation of canonical Wnt signaling pathway	1/77	152/13965	0.570444	0.667336	0.597819	APOE	1
GO:0001558	regulation of cell growth	2/77	349/13965	0.577113	0.674642	0.604363	APOE/HAMP	2
GO:0006814	sodium ion transport	1/77	156/13965	0.579944	0.677453	0.606881	PKD2L1	1
GO:0009142	nucleoside triphosphate biosynthetic process	1/77	157/13965	0.582286	0.678694	0.607993	TREM2	1
GO:0022900	electron transport chain	1/77	157/13965	0.582286	0.678694	0.607993	DHDH	1
GO:0061138	morphogenesis of a branching epithelium	1/77	157/13965	0.582286	0.678694	0.607993	CTSZ	1
GO:0009127	purine nucleoside monophosphate biosynthetic process	1/77	158/13965	0.584615	0.679771	0.608959	TREM2	1
GO:0009168	purine ribonucleoside monophosphate biosynthetic process	1/77	158/13965	0.584615	0.679771	0.608959	TREM2	1
GO:0046328	regulation of JNK cascade	1/77	158/13965	0.584615	0.679771	0.608959	BIRC7	1
GO:0022407	regulation of cell-cell adhesion	2/77	354/13965	0.58492	0.679771	0.608959	CD160/RAG1	2
GO:0008154	actin polymerization or depolymerization	1/77	159/13965	0.586932	0.681115	0.610162	SCIN	1
GO:0031099	regeneration	1/77	159/13965	0.586932	0.681115	0.610162	HAMP	1
GO:0006694	steroid biosynthetic process	1/77	160/13965	0.589236	0.682792	0.611665	APOE	1
GO:0060759	regulation of response to cytokine stimulus	1/77	160/13965	0.589236	0.682792	0.611665	TREM2	1
GO:2000377	regulation of reactive oxygen species metabolic process	1/77	162/13965	0.593805	0.687587	0.61596	ACP5	1
GO:0045785	positive regulation of cell adhesion	2/77	361/13965	0.595673	0.688707	0.616963	CD160/RAG1	2
GO:0019722	calcium-mediated signaling	1/77	163/13965	0.596071	0.688707	0.616963	TREM2	1
GO:0034764	positive regulation of transmembrane transport	1/77	163/13965	0.596071	0.688707	0.616963	TREM2	1
GO:0006888	ER to Golgi vesicle-mediated transport	1/77	164/13965	0.598325	0.690308	0.618398	CTSZ	1
GO:0042594	response to starvation	1/77	164/13965	0.598325	0.690308	0.618398	HAMP	1
GO:0006575	cellular modified amino acid metabolic process	1/77	165/13965	0.600566	0.692391	0.620264	FOLR2	1
GO:0048732	gland development	2/77	365/13965	0.601725	0.693225	0.621011	HAMP/RAG1	2
GO:0032271	regulation of protein polymerization	1/77	166/13965	0.602795	0.693453	0.621215	SCIN	1
GO:2001235	positive regulation of apoptotic signaling pathway	1/77	166/13965	0.602795	0.693453	0.621215	GSDME	1
GO:0007623	circadian rhythm	1/77	167/13965	0.605011	0.6955	0.623049	HS3ST2	1
GO:0007283	spermatogenesis	2/77	368/13965	0.60622	0.696387	0.623843	MERTK/SPAG4	2
GO:0030278	regulation of ossification	1/77	168/13965	0.607215	0.696528	0.62397	ISG15	1
GO:0010498	proteasomal protein catabolic process	2/77	369/13965	0.60771	0.696528	0.62397	APOE/TREM2	2
GO:0001763	morphogenesis of a branching structure	1/77	169/13965	0.609407	0.696528	0.62397	CTSZ	1
GO:0010821	regulation of mitochondrion organization	1/77	169/13965	0.609407	0.696528	0.62397	TREM2	1
GO:0043902	positive regulation of multi-organism process	1/77	169/13965	0.609407	0.696528	0.62397	APOE	1
GO:0048738	cardiac muscle tissue development	1/77	169/13965	0.609407	0.696528	0.62397	HAMP	1
GO:1905475	regulation of protein localization to membrane	1/77	169/13965	0.609407	0.696528	0.62397	TREM2	1
GO:0009156	ribonucleoside monophosphate biosynthetic process	1/77	170/13965	0.611587	0.698017	0.625303	TREM2	1
GO:0051099	positive regulation of binding	1/77	170/13965	0.611587	0.698017	0.625303	APOE	1
GO:0008544	epidermis development	2/77	373/13965	0.613628	0.699488	0.626621	CTSL/HPSE	2
GO:0071241	cellular response to inorganic substance	1/77	171/13965	0.613755	0.699488	0.626621	LGMN	1
GO:0043254	regulation of protein complex assembly	2/77	375/13965	0.616562	0.702184	0.629036	APOE/SCIN	2
GO:0002440	production of molecular mediator of immune response	1/77	174/13965	0.620188	0.705303	0.631831	CD160	1
GO:0002703	regulation of leukocyte mediated immunity	1/77	174/13965	0.620188	0.705303	0.631831	CD160	1
GO:0006643	membrane lipid metabolic process	1/77	175/13965	0.622309	0.7062	0.632634	FUCA1	1
GO:0016051	carbohydrate biosynthetic process	1/77	175/13965	0.622309	0.7062	0.632634	SDS	1
GO:0030595	leukocyte chemotaxis	1/77	175/13965	0.622309	0.7062	0.632634	LGMN	1
GO:0048232	male gamete generation	2/77	380/13965	0.623824	0.707415	0.633723	MERTK/SPAG4	2
GO:0071897	DNA biosynthetic process	1/77	176/13965	0.624418	0.707584	0.633874	ISG15	1
GO:0009124	nucleoside monophosphate biosynthetic process	1/77	177/13965	0.626515	0.707944	0.634196	TREM2	1
GO:0010001	glial cell differentiation	1/77	177/13965	0.626515	0.707944	0.634196	TREM2	1
GO:0042445	hormone metabolic process	1/77	177/13965	0.626515	0.707944	0.634196	CTSZ	1
GO:0050852	T cell receptor signaling pathway	1/77	177/13965	0.626515	0.707944	0.634196	CD160	1
GO:0030178	negative regulation of Wnt signaling pathway	1/77	179/13965	0.630675	0.712139	0.637954	APOE	1
GO:0090066	regulation of anatomical structure size	2/77	386/13965	0.6324	0.713455	0.639134	APOE/SCIN	2
GO:0002573	myeloid leukocyte differentiation	1/77	180/13965	0.632738	0.713455	0.639134	TREM2	1
GO:0050807	regulation of synapse organization	1/77	181/13965	0.634789	0.714755	0.640298	APOE	1
GO:0071456	cellular response to hypoxia	1/77	181/13965	0.634789	0.714755	0.640298	B3GAT1	1
GO:0006006	glucose metabolic process	1/77	183/13965	0.638858	0.71832	0.643492	SDS	1
GO:0031396	regulation of protein ubiquitination	1/77	183/13965	0.638858	0.71832	0.643492	ISG15	1
GO:0002699	positive regulation of immune effector process	1/77	184/13965	0.640876	0.719572	0.644613	CD160	1
GO:0043624	cellular protein complex disassembly	1/77	184/13965	0.640876	0.719572	0.644613	SCIN	1
GO:0050803	regulation of synapse structure or activity	1/77	185/13965	0.642882	0.721316	0.646175	APOE	1
GO:0006875	cellular metal ion homeostasis	2/77	395/13965	0.644982	0.723162	0.647829	APOE/HAMP	2
GO:0007254	JNK cascade	1/77	187/13965	0.646862	0.724249	0.648803	BIRC7	1
GO:0051495	positive regulation of cytoskeleton organization	1/77	187/13965	0.646862	0.724249	0.648803	SCIN	1
GO:0098656	anion transmembrane transport	1/77	189/13965	0.650799	0.728144	0.652292	FOLR2	1
GO:0060560	developmental growth involved in morphogenesis	1/77	190/13965	0.65275	0.729814	0.653789	APOE	1
GO:0036294	cellular response to decreased oxygen levels	1/77	191/13965	0.654692	0.731471	0.655272	B3GAT1	1
GO:0051896	regulation of protein kinase B signaling	1/77	192/13965	0.656622	0.733113	0.656743	HPSE	1
GO:0030072	peptide hormone secretion	1/77	194/13965	0.660451	0.73687	0.660109	TACR2	1
GO:0032412	regulation of ion transmembrane transporter activity	1/77	195/13965	0.662349	0.737161	0.66037	TREM2	1
GO:0046777	protein autophosphorylation	1/77	195/13965	0.662349	0.737161	0.66037	ALK	1
GO:0010469	regulation of signaling receptor activity	2/77	408/13965	0.662564	0.737161	0.66037	CCL18/HAMP	2
GO:0016049	cell growth	2/77	408/13965	0.662564	0.737161	0.66037	APOE/HAMP	2
GO:0042113	B cell activation	1/77	196/13965	0.664237	0.73799	0.661112	RAG1	1
GO:0051607	defense response to virus	1/77	196/13965	0.664237	0.73799	0.661112	ISG15	1
GO:0006469	negative regulation of protein kinase activity	1/77	197/13965	0.666115	0.73956	0.662519	APOE	1
GO:0032872	regulation of stress-activated MAPK cascade	1/77	198/13965	0.667982	0.740599	0.66345	BIRC7	1
GO:0046474	glycerophospholipid biosynthetic process	1/77	198/13965	0.667982	0.740599	0.66345	FABP3	1
GO:0070302	regulation of stress-activated protein kinase signaling cascade	1/77	200/13965	0.671686	0.744187	0.666664	BIRC7	1
GO:0022898	regulation of transmembrane transporter activity	1/77	202/13965	0.675349	0.747501	0.669633	TREM2	1
GO:0042110	T cell activation	2/77	418/13965	0.675617	0.747501	0.669633	CD160/RAG1	2
GO:0031669	cellular response to nutrient levels	1/77	205/13965	0.680768	0.751111	0.672867	FOLR2	1
GO:0046883	regulation of hormone secretion	1/77	205/13965	0.680768	0.751111	0.672867	TACR2	1
GO:0051146	striated muscle cell differentiation	1/77	205/13965	0.680768	0.751111	0.672867	HAMP	1
GO:1901617	organic hydroxy compound biosynthetic process	1/77	205/13965	0.680768	0.751111	0.672867	APOE	1
GO:0000302	response to reactive oxygen species	1/77	206/13965	0.682554	0.752039	0.673698	APOE	1
GO:0071453	cellular response to oxygen levels	1/77	206/13965	0.682554	0.752039	0.673698	B3GAT1	1
GO:0021537	telencephalon development	1/77	207/13965	0.684331	0.753474	0.674984	ALK	1
GO:0046578	regulation of Ras protein signal transduction	1/77	208/13965	0.686098	0.754376	0.675791	APOE	1
GO:0097237	cellular response to toxic substance	1/77	208/13965	0.686098	0.754376	0.675791	APOE	1
GO:0110053	regulation of actin filament organization	1/77	209/13965	0.687855	0.755263	0.676587	SCIN	1
GO:1903320	regulation of protein modification by small protein conjugation or removal	1/77	209/13965	0.687855	0.755263	0.676587	ISG15	1
GO:0032409	regulation of transporter activity	1/77	213/13965	0.694786	0.761822	0.682462	TREM2	1
GO:0045926	negative regulation of growth	1/77	213/13965	0.694786	0.761822	0.682462	LGMN	1
GO:0033673	negative regulation of kinase activity	1/77	214/13965	0.696495	0.762645	0.683199	APOE	1
GO:0051258	protein polymerization	1/77	214/13965	0.696495	0.762645	0.683199	SCIN	1
GO:0007005	mitochondrion organization	2/77	436/13965	0.698093	0.763455	0.683925	CHCHD6/TREM2	2
GO:0045927	positive regulation of growth	1/77	215/13965	0.698194	0.763455	0.683925	HAMP	1
GO:0001525	angiogenesis	2/77	437/13965	0.699304	0.764144	0.684542	CD160/HPSE	2
GO:0007548	sex differentiation	1/77	217/13965	0.701565	0.765563	0.685813	MERTK	1
GO:0050851	antigen receptor-mediated signaling pathway	1/77	217/13965	0.701565	0.765563	0.685813	CD160	1
GO:0030217	T cell differentiation	1/77	218/13965	0.703237	0.766335	0.686505	RAG1	1
GO:0032868	response to insulin	1/77	218/13965	0.703237	0.766335	0.686505	FABP3	1
GO:0030003	cellular cation homeostasis	2/77	441/13965	0.704108	0.76676	0.686885	APOE/HAMP	2
GO:0006310	DNA recombination	1/77	220/13965	0.706552	0.768369	0.688327	RAG1	1
GO:0031334	positive regulation of protein complex assembly	1/77	220/13965	0.706552	0.768369	0.688327	SCIN	1
GO:0030335	positive regulation of cell migration	2/77	447/13965	0.711196	0.772891	0.692378	LGMN/TREM2	2
GO:0045017	glycerolipid biosynthetic process	1/77	225/13965	0.714681	0.775626	0.694828	FABP3	1
GO:0007264	small GTPase mediated signal transduction	2/77	450/13965	0.714687	0.775626	0.694828	APOE/RASL10A	2
GO:0006873	cellular ion homeostasis	2/77	451/13965	0.715843	0.776295	0.695428	APOE/HAMP	2
GO:0072593	reactive oxygen species metabolic process	1/77	226/13965	0.71628	0.776295	0.695428	ACP5	1
GO:0006091	generation of precursor metabolites and energy	2/77	452/13965	0.716995	0.776542	0.695648	ADH6/DHDH	2
GO:0072659	protein localization to plasma membrane	1/77	227/13965	0.71787	0.776728	0.695815	TREM2	1
GO:0055065	metal ion homeostasis	2/77	453/13965	0.718144	0.776728	0.695815	APOE/HAMP	2
GO:0016055	Wnt signaling pathway	2/77	457/13965	0.722699	0.781093	0.699725	APOE/PDE6G	2
GO:0198738	cell-cell signaling by wnt	2/77	458/13965	0.723828	0.781093	0.699725	APOE/PDE6G	2
GO:0008654	phospholipid biosynthetic process	1/77	231/13965	0.724143	0.781093	0.699725	FABP3	1
GO:0030216	keratinocyte differentiation	1/77	231/13965	0.724143	0.781093	0.699725	CTSL	1
GO:0060326	cell chemotaxis	1/77	232/13965	0.72569	0.782231	0.700744	LGMN	1
GO:0051650	establishment of vesicle localization	1/77	233/13965	0.727228	0.783358	0.701754	CTSZ	1
GO:0010769	regulation of cell morphogenesis involved in differentiation	1/77	234/13965	0.728757	0.783944	0.702279	APOE	1
GO:0031668	cellular response to extracellular stimulus	1/77	234/13965	0.728757	0.783944	0.702279	FOLR2	1
GO:0042063	gliogenesis	1/77	240/13965	0.737758	0.79253	0.709971	TREM2	1
GO:0009152	purine ribonucleotide biosynthetic process	1/77	241/13965	0.73923	0.79253	0.709971	TREM2	1
GO:0043010	camera-type eye development	1/77	241/13965	0.73923	0.79253	0.709971	MERTK	1
GO:0048511	rhythmic process	1/77	241/13965	0.73923	0.79253	0.709971	HS3ST2	1
GO:0051348	negative regulation of transferase activity	1/77	241/13965	0.73923	0.79253	0.709971	APOE	1
GO:0060828	regulation of canonical Wnt signaling pathway	1/77	242/13965	0.740693	0.793564	0.710897	APOE	1
GO:0071407	cellular response to organic cyclic compound	2/77	475/13965	0.742446	0.794907	0.7121	FOLR2/HAMP	2
GO:0046879	hormone secretion	1/77	244/13965	0.743595	0.795601	0.712722	TACR2	1
GO:0070588	calcium ion transmembrane transport	1/77	245/13965	0.745033	0.796605	0.713621	PKD2L1	1
GO:0051403	stress-activated MAPK cascade	1/77	246/13965	0.746464	0.797064	0.714032	BIRC7	1
GO:0090305	nucleic acid phosphodiester bond hydrolysis	1/77	246/13965	0.746464	0.797064	0.714032	RAG1	1
GO:0051648	vesicle localization	1/77	248/13965	0.749302	0.799558	0.716266	CTSZ	1
GO:0006164	purine nucleotide biosynthetic process	1/77	249/13965	0.75071	0.800522	0.717131	TREM2	1
GO:0031098	stress-activated protein kinase signaling cascade	1/77	252/13965	0.754885	0.803897	0.720154	BIRC7	1
GO:1903311	regulation of mRNA metabolic process	1/77	252/13965	0.754885	0.803897	0.720154	CELF6	1
GO:0009260	ribonucleotide biosynthetic process	1/77	253/13965	0.756261	0.804824	0.720984	TREM2	1
GO:0045936	negative regulation of phosphate metabolic process	2/77	492/13965	0.759999	0.807362	0.723258	APOC1/APOE	2
GO:0046034	ATP metabolic process	1/77	256/13965	0.760345	0.807362	0.723258	TREM2	1
GO:0007276	gamete generation	2/77	493/13965	0.760999	0.807362	0.723258	MERTK/SPAG4	2
GO:0010563	negative regulation of phosphorus metabolic process	2/77	493/13965	0.760999	0.807362	0.723258	APOC1/APOE	2
GO:0045765	regulation of angiogenesis	1/77	257/13965	0.761691	0.807362	0.723258	CD160	1
GO:0046390	ribose phosphate biosynthetic process	1/77	257/13965	0.761691	0.807362	0.723258	TREM2	1
GO:0051186	cofactor metabolic process	2/77	496/13965	0.763978	0.809114	0.724827	BLVRB/FOLR2	2
GO:1904062	regulation of cation transmembrane transport	1/77	259/13965	0.764361	0.809114	0.724827	TREM2	1
GO:0072522	purine-containing compound biosynthetic process	1/77	260/13965	0.765685	0.809976	0.7256	TREM2	1
GO:0097193	intrinsic apoptotic signaling pathway	1/77	261/13965	0.767001	0.81083	0.726364	GSDME	1
GO:1990778	protein localization to cell periphery	1/77	263/13965	0.769612	0.81305	0.728353	TREM2	1
GO:0016050	vesicle organization	1/77	269/13965	0.777273	0.820598	0.735115	CTSZ	1
GO:0009913	epidermal cell differentiation	1/77	272/13965	0.781009	0.82345	0.73767	CTSL	1
GO:0032956	regulation of actin cytoskeleton organization	1/77	272/13965	0.781009	0.82345	0.73767	SCIN	1
GO:0042692	muscle cell differentiation	1/77	276/13965	0.785894	0.828051	0.741792	HAMP	1
GO:0007568	aging	1/77	277/13965	0.787098	0.828771	0.742437	HAMP	1
GO:0001654	eye development	1/77	281/13965	0.791849	0.831572	0.744946	MERTK	1
GO:0009205	purine ribonucleoside triphosphate metabolic process	1/77	281/13965	0.791849	0.831572	0.744946	TREM2	1
GO:0060070	canonical Wnt signaling pathway	1/77	281/13965	0.791849	0.831572	0.744946	APOE	1
GO:0060562	epithelial tube morphogenesis	1/77	281/13965	0.791849	0.831572	0.744946	CTSZ	1
GO:0032984	protein-containing complex disassembly	1/77	282/13965	0.79302	0.832253	0.745556	SCIN	1
GO:0150063	visual system development	1/77	285/13965	0.796495	0.83435	0.747435	MERTK	1
GO:0009126	purine nucleoside monophosphate metabolic process	1/77	286/13965	0.797641	0.83435	0.747435	TREM2	1
GO:0009167	purine ribonucleoside monophosphate metabolic process	1/77	286/13965	0.797641	0.83435	0.747435	TREM2	1
GO:0009199	ribonucleoside triphosphate metabolic process	1/77	286/13965	0.797641	0.83435	0.747435	TREM2	1
GO:1901342	regulation of vasculature development	1/77	286/13965	0.797641	0.83435	0.747435	CD160	1
GO:0009144	purine nucleoside triphosphate metabolic process	1/77	288/13965	0.799913	0.835628	0.748579	TREM2	1
GO:0048880	sensory system development	1/77	288/13965	0.799913	0.835628	0.748579	MERTK	1
GO:0050678	regulation of epithelial cell proliferation	1/77	289/13965	0.801039	0.836255	0.749141	APOE	1
GO:0000377	RNA splicing, via transesterification reactions with bulged adenosine as nucleophile	1/77	292/13965	0.804381	0.838644	0.751281	CELF6	1
GO:0000398	mRNA splicing, via spliceosome	1/77	292/13965	0.804381	0.838644	0.751281	CELF6	1
GO:0048193	Golgi vesicle transport	1/77	294/13965	0.806578	0.840384	0.75284	CTSZ	1
GO:0000375	RNA splicing, via transesterification reactions	1/77	296/13965	0.808751	0.842096	0.754374	CELF6	1
GO:0009161	ribonucleoside monophosphate metabolic process	1/77	298/13965	0.8109	0.84323	0.755389	TREM2	1
GO:0071496	cellular response to external stimulus	1/77	298/13965	0.8109	0.84323	0.755389	FOLR2	1
GO:0007015	actin filament organization	1/77	299/13965	0.811965	0.843786	0.755888	SCIN	1
GO:1903829	positive regulation of cellular protein localization	1/77	301/13965	0.814078	0.84543	0.75736	TREM2	1
GO:0009141	nucleoside triphosphate metabolic process	1/77	304/13965	0.817204	0.847569	0.759277	TREM2	1
GO:0010506	regulation of autophagy	1/77	304/13965	0.817204	0.847569	0.759277	TREM2	1
GO:0030900	forebrain development	1/77	306/13965	0.819259	0.849147	0.76069	ALK	1
GO:0051056	regulation of small GTPase mediated signal transduction	1/77	307/13965	0.820278	0.84965	0.76114	APOE	1
GO:0032970	regulation of actin filament-based process	1/77	309/13965	0.822298	0.851189	0.762519	SCIN	1
GO:0006874	cellular calcium ion homeostasis	1/77	310/13965	0.8233	0.851672	0.762952	APOE	1
GO:0001666	response to hypoxia	1/77	312/13965	0.825288	0.853083	0.764216	B3GAT1	1
GO:0007265	Ras protein signal transduction	1/77	313/13965	0.826273	0.853083	0.764216	APOE	1
GO:0030111	regulation of Wnt signaling pathway	1/77	313/13965	0.826273	0.853083	0.764216	APOE	1
GO:0009123	nucleoside monophosphate metabolic process	1/77	314/13965	0.827253	0.85354	0.764626	TREM2	1
GO:0035690	cellular response to drug	1/77	318/13965	0.831118	0.856973	0.767701	FOLR2	1
GO:0010639	negative regulation of organelle organization	1/77	321/13965	0.833961	0.859047	0.769559	SCIN	1
GO:0036293	response to decreased oxygen levels	1/77	322/13965	0.834898	0.859047	0.769559	B3GAT1	1
GO:0055074	calcium ion homeostasis	1/77	322/13965	0.834898	0.859047	0.769559	APOE	1
GO:0009165	nucleotide biosynthetic process	1/77	323/13965	0.83583	0.859047	0.769559	TREM2	1
GO:0045787	positive regulation of cell cycle	1/77	323/13965	0.83583	0.859047	0.769559	LGMN	1
GO:0072503	cellular divalent inorganic cation homeostasis	1/77	325/13965	0.837678	0.860391	0.770763	APOE	1
GO:1901293	nucleoside phosphate biosynthetic process	1/77	326/13965	0.838594	0.860776	0.771108	TREM2	1
GO:0043434	response to peptide hormone	1/77	337/13965	0.848343	0.870222	0.779569	FABP3	1
GO:0050673	epithelial cell proliferation	1/77	339/13965	0.850052	0.871413	0.780636	APOE	1
GO:0006732	coenzyme metabolic process	1/77	341/13965	0.851742	0.872583	0.781685	FOLR2	1
GO:0007409	axonogenesis	1/77	343/13965	0.853413	0.873171	0.782211	APOE	1
GO:0070482	response to oxygen levels	1/77	343/13965	0.853413	0.873171	0.782211	B3GAT1	1
GO:0072507	divalent inorganic cation homeostasis	1/77	344/13965	0.854242	0.873457	0.782467	APOE	1
GO:0034248	regulation of cellular amide metabolic process	1/77	349/13965	0.858316	0.877059	0.785694	APOE	1
GO:0023061	signal release	1/77	351/13965	0.859914	0.878128	0.786652	TACR2	1
GO:2001233	regulation of apoptotic signaling pathway	1/77	359/13965	0.86613	0.883908	0.79183	GSDME	1
GO:0001933	negative regulation of protein phosphorylation	1/77	360/13965	0.866887	0.884114	0.792015	APOE	1
GO:0048608	reproductive structure development	1/77	362/13965	0.86839	0.885079	0.792879	MERTK	1
GO:0061458	reproductive system development	1/77	365/13965	0.870612	0.886776	0.794399	MERTK	1
GO:0008380	RNA splicing	1/77	382/13965	0.882524	0.898334	0.804753	CELF6	1
GO:0061564	axon development	1/77	383/13965	0.88319	0.898437	0.804846	APOE	1
GO:0016570	histone modification	1/77	390/13965	0.887749	0.902497	0.808483	RAG1	1
GO:0022604	regulation of cell morphogenesis	1/77	392/13965	0.889019	0.903211	0.809122	APOE	1
GO:0042326	negative regulation of phosphorylation	1/77	393/13965	0.889648	0.903274	0.809179	APOE	1
GO:0006979	response to oxidative stress	1/77	397/13965	0.892132	0.905218	0.81092	APOE	1
GO:0016569	covalent chromatin modification	1/77	399/13965	0.893352	0.905879	0.811512	RAG1	1
GO:0051656	establishment of organelle localization	1/77	412/13965	0.900962	0.913014	0.817904	CTSZ	1
GO:0016311	dephosphorylation	1/77	417/13965	0.903744	0.91525	0.819907	ACP5	1
GO:0072594	establishment of protein localization to organelle	1/77	427/13965	0.909079	0.920067	0.824222	TSPAN10	1
GO:0006397	mRNA processing	1/77	434/13965	0.912639	0.923082	0.826923	CELF6	1
GO:0051493	regulation of cytoskeleton organization	1/77	437/13965	0.914122	0.923995	0.827741	SCIN	1
GO:0048667	cell morphogenesis involved in neuron differentiation	1/77	441/13965	0.91606	0.925366	0.82897	APOE	1
GO:0009150	purine ribonucleotide metabolic process	1/77	453/13965	0.921621	0.930261	0.833355	TREM2	1
GO:0044089	positive regulation of cellular component biogenesis	1/77	455/13965	0.922512	0.930261	0.833355	SCIN	1
GO:0006914	autophagy	1/77	458/13965	0.92383	0.930261	0.833355	TREM2	1
GO:0061919	process utilizing autophagic mechanism	1/77	458/13965	0.92383	0.930261	0.833355	TREM2	1
GO:1902532	negative regulation of intracellular signal transduction	1/77	458/13965	0.92383	0.930261	0.833355	APOE	1
GO:0009259	ribonucleotide metabolic process	1/77	466/13965	0.927236	0.933101	0.835898	TREM2	1
GO:0007507	heart development	1/77	471/13965	0.929288	0.934575	0.837219	HAMP	1
GO:0006163	purine nucleotide metabolic process	1/77	473/13965	0.930093	0.934612	0.837252	TREM2	1
GO:0006281	DNA repair	1/77	475/13965	0.930888	0.934612	0.837252	ISG15	1
GO:0019941	modification-dependent protein catabolic process	1/77	477/13965	0.931675	0.934612	0.837252	ISG15	1
GO:1903827	regulation of cellular protein localization	1/77	477/13965	0.931675	0.934612	0.837252	TREM2	1
GO:0019693	ribose phosphate metabolic process	1/77	481/13965	0.933222	0.935574	0.838114	TREM2	1
GO:0043632	modification-dependent macromolecule catabolic process	1/77	484/13965	0.93436	0.935911	0.838416	ISG15	1
GO:0002009	morphogenesis of an epithelium	1/77	485/13965	0.934735	0.935911	0.838416	CTSZ	1
GO:0048812	neuron projection morphogenesis	1/77	490/13965	0.936578	0.937167	0.839541	APOE	1
GO:0072521	purine-containing compound metabolic process	1/77	499/13965	0.939767	0.939767	0.84187	TREM2	1
