# Supplementary material for: A new paradigm for leprosy diagnosis based on host gene expression
Source: PLoS Pathog. 2021 Oct 25;17(10):e1009972. doi: 10.1371/journal.ppat.1009972 (PMC8568100; doi:10.1371/journal.ppat.1009972)
Supplement: S10 Table — (XLS) [file ppat.1009972.s014.xls]

## Sheet: MBvsPB_downReg
ID	Description	GeneRatio	BgRatio	pvalue	p.adjust	qvalue	geneID	Count
GO:0042113	B cell activation	8/62	196/13965	2.30681e-06	0.00342268	0.00275619	BANK1/CCR6/CD40LG/CR2/FCRL1/IL6/IL7R/MS4A1	8
GO:1904892	regulation of STAT cascade	6/62	100/13965	5.15225e-06	0.00342268	0.00275619	IL22RA2/IL23R/IL26/IL6/IL7R/SOCS3	6
GO:0030098	lymphocyte differentiation	9/62	300/13965	6.45613e-06	0.00342268	0.00275619	CCR6/CD40LG/CR2/EGR1/IL23R/IL6/IL7R/MS4A1/ZNF683	9
GO:0018108	peptidyl-tyrosine phosphorylation	9/62	309/13965	8.19531e-06	0.00342268	0.00275619	BANK1/BLK/GREM1/HBEGF/IL12RB2/IL22RA2/IL23R/IL6/SOCS3	9
GO:0018212	peptidyl-tyrosine modification	9/62	312/13965	8.85786e-06	0.00342268	0.00275619	BANK1/BLK/GREM1/HBEGF/IL12RB2/IL22RA2/IL23R/IL6/SOCS3	9
GO:0097696	STAT cascade	6/62	116/13965	1.21379e-05	0.00390841	0.00314734	IL22RA2/IL23R/IL26/IL6/IL7R/SOCS3	6
GO:1904894	positive regulation of STAT cascade	5/62	71/13965	1.52157e-05	0.00419954	0.00338178	IL23R/IL26/IL6/IL7R/SOCS3	5
GO:0002521	leukocyte differentiation	10/62	441/13965	2.19936e-05	0.00531146	0.00427718	CCR6/CD40LG/CR2/EGR1/FOS/IL23R/IL6/IL7R/MS4A1/ZNF683	10
GO:0050730	regulation of peptidyl-tyrosine phosphorylation	7/62	216/13965	4.59197e-05	0.00985744	0.00793794	BANK1/GREM1/HBEGF/IL22RA2/IL23R/IL6/SOCS3	7
GO:0046425	regulation of JAK-STAT cascade	5/62	96/13965	6.56154e-05	0.0115465	0.00929807	IL22RA2/IL23R/IL26/IL6/SOCS3	5
GO:0050731	positive regulation of peptidyl-tyrosine phosphorylation	6/62	158/13965	6.94976e-05	0.0115465	0.00929807	BANK1/GREM1/HBEGF/IL23R/IL6/SOCS3	6
GO:0001819	positive regulation of cytokine production	9/62	407/13965	7.17172e-05	0.0115465	0.00929807	CD40LG/EGR1/IL12RB2/IL23R/IL26/IL6/MMP12/ORM1/PTGS2	9
GO:0070661	leukocyte proliferation	7/62	246/13965	0.000104132	0.0154756	0.0124621	CD40LG/CR2/GREM1/IL23R/IL6/IL7R/MS4A1	7
GO:0007259	JAK-STAT cascade	5/62	111/13965	0.000130752	0.0180437	0.0145301	IL22RA2/IL23R/IL26/IL6/SOCS3	5
GO:0042100	B cell proliferation	4/62	63/13965	0.000172445	0.0221374	0.0178267	CD40LG/CR2/IL7R/MS4A1	4
GO:0042509	regulation of tyrosine phosphorylation of STAT protein	4/62	64/13965	0.000183333	0.0221374	0.0178267	IL22RA2/IL23R/IL6/SOCS3	4
GO:0002449	lymphocyte mediated immunity	7/62	273/13965	0.000198325	0.0221735	0.0178557	CCR6/CD226/CD40LG/CR2/IL23R/IL6/IL7R	7
GO:0007260	tyrosine phosphorylation of STAT protein	4/62	66/13965	0.000206585	0.0221735	0.0178557	IL22RA2/IL23R/IL6/SOCS3	4
GO:0002460	adaptive immune response based on somatic recombination	7/62	278/13965	0.000221645	0.0224008	0.0180388	CCR6/CD226/CD40LG/CR2/IL23R/IL6/IL7R	7
GO:0046427	positive regulation of JAK-STAT cascade	4/62	68/13965	0.000231892	0.0224008	0.0180388	IL23R/IL26/IL6/SOCS3	4
GO:0002697	regulation of immune effector process	8/62	403/13965	0.000387903	0.0331246	0.0266744	CD226/CD40LG/CR2/IL23R/IL6/IL7R/MMP12/ZNF683	8
GO:0030217	T cell differentiation	6/62	218/13965	0.000400717	0.0331246	0.0266744	CCR6/EGR1/IL23R/IL6/IL7R/ZNF683	6
GO:0002819	regulation of adaptive immune response	5/62	143/13965	0.000424969	0.0331246	0.0266744	ALOX15/CD226/IL23R/IL6/IL7R	5
GO:0048661	positive regulation of smooth muscle cell proliferation	4/62	80/13965	0.000432812	0.0331246	0.0266744	FGF9/HBEGF/IL6/PTGS2	4
GO:0046651	lymphocyte proliferation	6/62	223/13965	0.000452018	0.0331246	0.0266744	CD40LG/CR2/IL23R/IL6/IL7R/MS4A1	6
GO:0071248	cellular response to metal ion	5/62	146/13965	0.000467374	0.0331246	0.0266744	ALOX15/FOS/FOSB/MT1H/PTGS2	5
GO:0032943	mononuclear cell proliferation	6/62	225/13965	0.00047392	0.0331246	0.0266744	CD40LG/CR2/IL23R/IL6/IL7R/MS4A1	6
GO:0002285	lymphocyte activation involved in immune response	5/62	149/13965	0.000512896	0.0331246	0.0266744	CCR6/CD40LG/IL23R/IL6/ZNF683	5
GO:0045429	positive regulation of nitric oxide biosynthetic process	3/62	36/13965	0.000535996	0.0331246	0.0266744	HSP90AA1/NOS1AP/PTGS2	3
GO:0048545	response to steroid hormone	7/62	322/13965	0.000538087	0.0331246	0.0266744	FOS/FOSB/IL6/NR4A1/NR4A2/PTGS2/ZNF366	7
GO:0007517	muscle organ development	7/62	325/13965	0.000568602	0.0331246	0.0266744	ATF3/EGR1/FGF9/FOS/GREM1/HBEGF/PROX1	7
GO:0006953	acute-phase response	3/62	37/13965	0.000581451	0.0331246	0.0266744	IL6/ORM1/PTGS2	3
GO:1904407	positive regulation of nitric oxide metabolic process	3/62	37/13965	0.000581451	0.0331246	0.0266744	HSP90AA1/NOS1AP/PTGS2	3
GO:0022409	positive regulation of cell-cell adhesion	6/62	234/13965	0.000582939	0.0331246	0.0266744	ADAM19/ALOX15/CD40LG/IL23R/IL6/IL7R	6
GO:0032715	negative regulation of interleukin-6 production	3/62	39/13965	0.000679593	0.0368268	0.0296557	BANK1/ORM1/SLAMF1	3
GO:0001818	negative regulation of cytokine production	6/62	242/13965	0.000695399	0.0368268	0.0296557	BANK1/IL23R/IL6/ORM1/RPS6KA5/SLAMF1	6
GO:0002377	immunoglobulin production	4/62	91/13965	0.000705276	0.0368268	0.0296557	CCR6/CD40LG/IL6/IL7R	4
GO:0046851	negative regulation of bone remodeling	2/62	10/13965	0.000852956	0.0422541	0.0340262	GREM1/IL6	2
GO:1902947	regulation of tau-protein kinase activity	2/62	10/13965	0.000852956	0.0422541	0.0340262	EGR1/HSP90AA1	2
GO:0071241	cellular response to inorganic substance	5/62	171/13965	0.000956212	0.0461851	0.0371916	ALOX15/FOS/FOSB/MT1H/PTGS2	5
GO:0010631	epithelial cell migration	6/62	259/13965	0.000989944	0.0466481	0.0375645	CCR6/GREM1/HBEGF/NR4A1/PROX1/PTGS2	6
GO:0090132	epithelium migration	6/62	261/13965	0.00103008	0.0473739	0.038149	CCR6/GREM1/HBEGF/NR4A1/PROX1/PTGS2	6
GO:0045785	positive regulation of cell adhesion	7/62	361/13965	0.00105439	0.0473739	0.038149	ABI3BP/ADAM19/ALOX15/CD40LG/IL23R/IL6/IL7R	7
GO:0009617	response to bacterium	8/62	472/13965	0.00109255	0.0474052	0.0381742	BANK1/CCR4/FOS/IL12RB2/IL23R/IL6/MS4A1/PTGS2	8
GO:1903428	positive regulation of reactive oxygen species biosynthetic process	3/62	46/13965	0.00110416	0.0474052	0.0381742	HSP90AA1/NOS1AP/PTGS2	3
GO:0090130	tissue migration	6/62	266/13965	0.00113592	0.0477088	0.0384187	CCR6/GREM1/HBEGF/NR4A1/PROX1/PTGS2	6
GO:0072540	T-helper 17 cell lineage commitment	2/62	12/13965	0.00124386	0.0511307	0.0411742	IL23R/IL6	2
GO:0051090	regulation of DNA-binding transcription factor activity	7/62	373/13965	0.00127419	0.0512862	0.0412995	CD40LG/FOS/GREM1/IL6/NDP/PROX1/RPS6KA5	7
GO:0032655	regulation of interleukin-12 production	3/62	49/13965	0.00132751	0.051477	0.0414531	CD40LG/IL23R/SLAMF1	3
GO:0006935	chemotaxis	8/62	490/13965	0.00138783	0.051477	0.0414531	CCR4/CCR6/GREM1/HBEGF/IL6/KIF5C/NR4A1/RPS6KA5	8
GO:0042330	taxis	8/62	492/13965	0.00142423	0.051477	0.0414531	CCR4/CCR6/GREM1/HBEGF/IL6/KIF5C/NR4A1/RPS6KA5	8
GO:0050708	regulation of protein secretion	7/62	382/13965	0.00146151	0.051477	0.0414531	BANK1/BLK/CD40LG/IL26/IL6/MMP12/ORM1	7
GO:0045073	regulation of chemokine biosynthetic process	2/62	13/13965	0.00146582	0.051477	0.0414531	EGR1/IL6	2
GO:0051412	response to corticosterone	2/62	13/13965	0.00146582	0.051477	0.0414531	FOS/FOSB	2
GO:0032615	interleukin-12 production	3/62	51/13965	0.00149108	0.051477	0.0414531	CD40LG/IL23R/SLAMF1	3
GO:0002042	cell migration involved in sprouting angiogenesis	3/62	52/13965	0.00157739	0.051477	0.0414531	GREM1/NR4A1/PTGS2	3
GO:0035914	skeletal muscle cell differentiation	3/62	52/13965	0.00157739	0.051477	0.0414531	ATF3/EGR1/FOS	3
GO:0045428	regulation of nitric oxide biosynthetic process	3/62	52/13965	0.00157739	0.051477	0.0414531	HSP90AA1/NOS1AP/PTGS2	3
GO:0051896	regulation of protein kinase B signaling	5/62	192/13965	0.00159979	0.051477	0.0414531	BANK1/FGF9/HBEGF/HSP90AA1/IL26	5
GO:0046683	response to organophosphorus	4/62	114/13965	0.00163213	0.051477	0.0414531	FOS/FOSB/PTGS2/SLC5A5	4
GO:1901342	regulation of vasculature development	6/62	286/13965	0.00164521	0.051477	0.0414531	EGR1/FGF9/GREM1/GTF2I/IL6/PTGS2	6
GO:0042531	positive regulation of tyrosine phosphorylation of STAT protein	3/62	53/13965	0.00166678	0.051477	0.0414531	IL23R/IL6/SOCS3	3
GO:0042033	chemokine biosynthetic process	2/62	14/13965	0.00170524	0.051477	0.0414531	EGR1/IL6	2
GO:0050755	chemokine metabolic process	2/62	14/13965	0.00170524	0.051477	0.0414531	EGR1/IL6	2
GO:0051384	response to glucocorticoid	4/62	116/13965	0.00173982	0.0517129	0.041643	FOS/FOSB/IL6/PTGS2	4
GO:0032675	regulation of interleukin-6 production	4/62	117/13965	0.00179548	0.0525586	0.0423241	BANK1/IL6/ORM1/SLAMF1	4
GO:0002791	regulation of peptide secretion	7/62	402/13965	0.00195502	0.0541504	0.043606	BANK1/BLK/CD40LG/IL26/IL6/MMP12/ORM1	7
GO:0032740	positive regulation of interleukin-17 production	2/62	15/13965	0.00196197	0.0541504	0.043606	IL23R/IL6	2
GO:0034104	negative regulation of tissue remodeling	2/62	15/13965	0.00196197	0.0541504	0.043606	GREM1/IL6	2
GO:0035313	wound healing, spreading of epidermal cells	2/62	15/13965	0.00196197	0.0541504	0.043606	HBEGF/MMP12	2
GO:0014706	striated muscle tissue development	6/62	297/13965	0.00199091	0.0541751	0.0436258	ATF3/EGR1/FGF9/FOS/GREM1/PROX1	6
GO:0030198	extracellular matrix organization	6/62	300/13965	0.00209411	0.0549279	0.044232	ABI3BP/ADAM19/ADAMTS4/GREM1/IL6/MMP12	6
GO:0010469	regulation of signaling receptor activity	7/62	408/13965	0.00212584	0.0549279	0.044232	CD40LG/FGF9/GREM1/HBEGF/IL26/IL6/NDP	7
GO:0002709	regulation of T cell mediated immunity	3/62	58/13965	0.00216115	0.0549279	0.044232	IL23R/IL6/IL7R	3
GO:0071277	cellular response to calcium ion	3/62	58/13965	0.00216115	0.0549279	0.044232	ALOX15/FOS/FOSB	3
GO:0002295	T-helper cell lineage commitment	2/62	16/13965	0.00223586	0.0549279	0.044232	IL23R/IL6	2
GO:0019372	lipoxygenase pathway	2/62	16/13965	0.00223586	0.0549279	0.044232	ALOX15/PTGS2	2
GO:0051023	regulation of immunoglobulin secretion	2/62	16/13965	0.00223586	0.0549279	0.044232	CD40LG/IL6	2
GO:0002768	immune response-regulating cell surface receptor signaling pathway	7/62	412/13965	0.00224602	0.0549279	0.044232	BLK/CD226/CR2/FOS/HSP90AA1/MS4A1/RPS6KA5	7
GO:0032635	interleukin-6 production	4/62	126/13965	0.00235322	0.0553321	0.0445575	BANK1/IL6/ORM1/SLAMF1	4
GO:0048660	regulation of smooth muscle cell proliferation	4/62	126/13965	0.00235322	0.0553321	0.0445575	FGF9/HBEGF/IL6/PTGS2	4
GO:0048659	smooth muscle cell proliferation	4/62	127/13965	0.00242176	0.0553321	0.0445575	FGF9/HBEGF/IL6/PTGS2	4
GO:0042110	T cell activation	7/62	418/13965	0.00243609	0.0553321	0.0445575	CCR6/CD40LG/EGR1/IL23R/IL6/IL7R/ZNF683	7
GO:0060537	muscle tissue development	6/62	310/13965	0.00246762	0.0553321	0.0445575	ATF3/EGR1/FGF9/FOS/GREM1/PROX1	6
GO:0002822	regulation of adaptive immune response based on somatic recombination of immune receptors built from immunoglobulin superfamily domains	4/62	128/13965	0.00249166	0.0553321	0.0445575	CD226/IL23R/IL6/IL7R	4
GO:0014074	response to purine-containing compound	4/62	128/13965	0.00249166	0.0553321	0.0445575	FOS/FOSB/PTGS2/SLC5A5	4
GO:0031960	response to corticosteroid	4/62	128/13965	0.00249166	0.0553321	0.0445575	FOS/FOSB/IL6/PTGS2	4
GO:0043373	CD4-positive, alpha-beta T cell lineage commitment	2/62	17/13965	0.00252674	0.0554735	0.0446714	IL23R/IL6	2
GO:0002706	regulation of lymphocyte mediated immunity	4/62	129/13965	0.00256294	0.0555351	0.044721	CD226/IL23R/IL6/IL7R	4
GO:0001910	regulation of leukocyte mediated cytotoxicity	3/62	62/13965	0.00261578	0.0555351	0.044721	CD226/IL23R/IL7R	3
GO:0006809	nitric oxide biosynthetic process	3/62	62/13965	0.00261578	0.0555351	0.044721	HSP90AA1/NOS1AP/PTGS2	3
GO:0043410	positive regulation of MAPK cascade	7/62	425/13965	0.00267333	0.0561399	0.045208	ALOX15/BANK1/CD40LG/FGF9/IL26/IL6/SLAMF1	7
GO:0043491	protein kinase B signaling	5/62	217/13965	0.00272792	0.0566704	0.0456352	BANK1/FGF9/HBEGF/HSP90AA1/IL26	5
GO:0017038	protein import	4/62	133/13965	0.00286211	0.0588255	0.0473706	FGF9/HSP90AA1/MMP12/PTGS2	4
GO:0010634	positive regulation of epithelial cell migration	4/62	134/13965	0.00294048	0.0598001	0.0481555	CCR6/HBEGF/PROX1/PTGS2	4
GO:0001890	placenta development	4/62	136/13965	0.00310161	0.0615817	0.0495902	ADAM19/NDP/PTGS2/SOCS3	4
GO:0002363	alpha-beta T cell lineage commitment	2/62	19/13965	0.00315892	0.0615817	0.0495902	IL23R/IL6	2
GO:0043369	CD4-positive or CD8-positive, alpha-beta T cell lineage commitment	2/62	19/13965	0.00315892	0.0615817	0.0495902	IL23R/IL6	2
GO:0070102	interleukin-6-mediated signaling pathway	2/62	19/13965	0.00315892	0.0615817	0.0495902	IL6/SOCS3	2
GO:0050714	positive regulation of protein secretion	5/62	225/13965	0.00318746	0.0615817	0.0495902	BLK/IL26/IL6/MMP12/ORM1	5
GO:0046209	nitric oxide metabolic process	3/62	67/13965	0.00326164	0.062391	0.0502418	HSP90AA1/NOS1AP/PTGS2	3
GO:0022617	extracellular matrix disassembly	3/62	68/13965	0.00340147	0.064029	0.0515609	ADAMTS4/IL6/MMP12	3
GO:1903532	positive regulation of secretion by cell	6/62	331/13965	0.00341356	0.064029	0.0515609	BLK/IL26/IL6/MMP12/ORM1/UNC13A	6
GO:0048305	immunoglobulin secretion	2/62	20/13965	0.00349991	0.0644303	0.0518841	CD40LG/IL6	2
GO:0051091	positive regulation of DNA-binding transcription factor activity	5/62	230/13965	0.00350165	0.0644303	0.0518841	CD40LG/GREM1/IL6/NDP/RPS6KA5	5
GO:0060326	cell chemotaxis	5/62	232/13965	0.00363337	0.0661926	0.0533032	CCR6/GREM1/HBEGF/IL6/NR4A1	5
GO:2001057	reactive nitrogen species metabolic process	3/62	70/13965	0.00369205	0.0661926	0.0533032	HSP90AA1/NOS1AP/PTGS2	3
GO:0001667	ameboidal-type cell migration	6/62	338/13965	0.00378225	0.0661926	0.0533032	CCR6/GREM1/HBEGF/NR4A1/PROX1/PTGS2	6
GO:0002694	regulation of leukocyte activation	7/62	453/13965	0.00380536	0.0661926	0.0533032	BANK1/CD226/CD40LG/IL23R/IL6/IL7R/ZNF683	7
GO:0051897	positive regulation of protein kinase B signaling	4/62	144/13965	0.0038066	0.0661926	0.0533032	FGF9/HBEGF/HSP90AA1/IL26	4
GO:0001503	ossification	6/62	339/13965	0.00383725	0.0661926	0.0533032	ALOX15/FGF9/GREM1/IL6/NAB1/PTGS2	6
GO:0050673	epithelial cell proliferation	6/62	339/13965	0.00383725	0.0661926	0.0533032	FGF9/IL26/LGR5/MMP12/NR4A1/PROX1	6
GO:0002793	positive regulation of peptide secretion	5/62	239/13965	0.00412254	0.0704845	0.0567594	BLK/IL26/IL6/MMP12/ORM1	5
GO:0043062	extracellular structure organization	6/62	345/13965	0.00417986	0.0708376	0.0570437	ABI3BP/ADAM19/ADAMTS4/GREM1/IL6/MMP12	6
GO:0045672	positive regulation of osteoclast differentiation	2/62	22/13965	0.00423094	0.0710799	0.0572388	FOS/IL23R	2
GO:0009306	protein secretion	7/62	465/13965	0.00438961	0.0731097	0.0588734	BANK1/BLK/CD40LG/IL26/IL6/MMP12/ORM1	7
GO:0042136	neurotransmitter biosynthetic process	3/62	75/13965	0.00448344	0.0740342	0.0596179	HSP90AA1/NOS1AP/PTGS2	3
GO:0051385	response to mineralocorticoid	2/62	23/13965	0.0046207	0.075544	0.0608336	FOS/FOSB	2
GO:1903426	regulation of reactive oxygen species biosynthetic process	3/62	76/13965	0.00465307	0.075544	0.0608336	HSP90AA1/NOS1AP/PTGS2	3
GO:0022407	regulation of cell-cell adhesion	6/62	354/13965	0.00473572	0.0756149	0.0608907	ADAM19/ALOX15/CD40LG/IL23R/IL6/IL7R	6
GO:0051047	positive regulation of secretion	6/62	354/13965	0.00473572	0.0756149	0.0608907	BLK/IL26/IL6/MMP12/ORM1/UNC13A	6
GO:0031341	regulation of cell killing	3/62	77/13965	0.00482655	0.0758121	0.0610495	CD226/IL23R/IL7R	3
GO:0033138	positive regulation of peptidyl-serine phosphorylation	3/62	77/13965	0.00482655	0.0758121	0.0610495	HSP90AA1/IL6/PTGS2	3
GO:0051272	positive regulation of cellular component movement	7/62	474/13965	0.00487078	0.0758674	0.0610941	CCR6/FGF9/HBEGF/IL6/NOS1AP/PROX1/PTGS2	7
GO:0001914	regulation of T cell mediated cytotoxicity	2/62	24/13965	0.00502641	0.0758674	0.0610941	IL23R/IL7R	2
GO:0002360	T cell lineage commitment	2/62	24/13965	0.00502641	0.0758674	0.0610941	IL23R/IL6	2
GO:0042759	long-chain fatty acid biosynthetic process	2/62	24/13965	0.00502641	0.0758674	0.0610941	ALOX15/PTGS2	2
GO:0072539	T-helper 17 cell differentiation	2/62	24/13965	0.00502641	0.0758674	0.0610941	IL23R/IL6	2
GO:0016064	immunoglobulin mediated immune response	4/62	158/13965	0.00528894	0.0791736	0.0637565	CCR6/CD226/CD40LG/CR2	4
GO:0002675	positive regulation of acute inflammatory response	2/62	25/13965	0.00544795	0.0791736	0.0637565	IL6/PTGS2	2
GO:0010575	positive regulation of vascular endothelial growth factor production	2/62	25/13965	0.00544795	0.0791736	0.0637565	IL6/PTGS2	2
GO:0019724	B cell mediated immunity	4/62	160/13965	0.00552813	0.0791736	0.0637565	CCR6/CD226/CD40LG/CR2	4
GO:0042102	positive regulation of T cell proliferation	3/62	81/13965	0.00555938	0.0791736	0.0637565	CD40LG/IL23R/IL6	3
GO:0051591	response to cAMP	3/62	81/13965	0.00555938	0.0791736	0.0637565	FOS/FOSB/SLC5A5	3
GO:0051222	positive regulation of protein transport	6/62	366/13965	0.00555965	0.0791736	0.0637565	BLK/IL26/IL6/MMP12/ORM1/PTGS2	6
GO:0050865	regulation of cell activation	7/62	486/13965	0.0055733	0.0791736	0.0637565	BANK1/CD226/CD40LG/IL23R/IL6/IL7R/ZNF683	7
GO:0050679	positive regulation of epithelial cell proliferation	4/62	161/13965	0.0056504	0.079683	0.0641666	FGF9/MMP12/NR4A1/PROX1	4
GO:0040017	positive regulation of locomotion	7/62	490/13965	0.00582366	0.0815312	0.065655	CCR4/CCR6/FGF9/HBEGF/IL6/PROX1/PTGS2	7
GO:0002790	peptide secretion	7/62	491/13965	0.00588755	0.0818327	0.0658978	BANK1/BLK/CD40LG/IL26/IL6/MMP12/ORM1	7
GO:0002456	T cell mediated immunity	3/62	84/13965	0.00615053	0.0848774	0.0683495	IL23R/IL6/IL7R	3
GO:0051249	regulation of lymphocyte activation	6/62	375/13965	0.00624344	0.0855485	0.06889	BANK1/CD40LG/IL23R/IL6/IL7R/ZNF683	6
GO:0032660	regulation of interleukin-17 production	2/62	27/13965	0.0063379	0.0856281	0.0689541	IL23R/IL6	2
GO:0072538	T-helper 17 type immune response	2/62	27/13965	0.0063379	0.0856281	0.0689541	IL23R/IL6	2
GO:0002429	immune response-activating cell surface receptor signaling pathway	6/62	378/13965	0.00648449	0.0870002	0.070059	BLK/CD226/CR2/HSP90AA1/MS4A1/RPS6KA5	6
GO:0002824	positive regulation of adaptive immune response based on somatic recombination of immune receptors built from immunoglobulin superfamily domains	3/62	86/13965	0.00656474	0.0874695	0.0704369	CD226/IL23R/IL6	3
GO:0032496	response to lipopolysaccharide	5/62	269/13965	0.00676261	0.0876616	0.0705916	FOS/IL12RB2/IL23R/IL6/PTGS2	5
GO:2000379	positive regulation of reactive oxygen species metabolic process	3/62	87/13965	0.00677794	0.0876616	0.0705916	HSP90AA1/NOS1AP/PTGS2	3
GO:0032814	regulation of natural killer cell activation	2/62	28/13965	0.00680603	0.0876616	0.0705916	IL23R/ZNF683	2
GO:0044319	wound healing, spreading of cells	2/62	28/13965	0.00680603	0.0876616	0.0705916	HBEGF/MMP12	2
GO:0090505	epiboly involved in wound healing	2/62	28/13965	0.00680603	0.0876616	0.0705916	HBEGF/MMP12	2
GO:0002708	positive regulation of lymphocyte mediated immunity	3/62	88/13965	0.00699523	0.0895018	0.0720735	CD226/IL23R/IL6	3
GO:0033002	muscle cell proliferation	4/62	173/13965	0.00726114	0.0902764	0.0726973	FGF9/HBEGF/IL6/PTGS2	4
GO:0050707	regulation of cytokine secretion	4/62	173/13965	0.00726114	0.0902764	0.0726973	BANK1/IL26/MMP12/ORM1	4
GO:0010574	regulation of vascular endothelial growth factor production	2/62	29/13965	0.0072894	0.0902764	0.0726973	IL6/PTGS2	2
GO:0071276	cellular response to cadmium ion	2/62	29/13965	0.0072894	0.0902764	0.0726973	FOS/MT1H	2
GO:0090504	epiboly	2/62	29/13965	0.0072894	0.0902764	0.0726973	HBEGF/MMP12	2
GO:0002440	production of molecular mediator of immune response	4/62	174/13965	0.00740767	0.0905799	0.0729416	CCR6/CD40LG/IL6/IL7R	4
GO:0002703	regulation of leukocyte mediated immunity	4/62	174/13965	0.00740767	0.0905799	0.0729416	CD226/IL23R/IL6/IL7R	4
GO:0001909	leukocyte mediated cytotoxicity	3/62	91/13965	0.00767181	0.0926371	0.0745982	CD226/IL23R/IL7R	3
GO:0002821	positive regulation of adaptive immune response	3/62	91/13965	0.00767181	0.0926371	0.0745982	CD226/IL23R/IL6	3
GO:0032620	interleukin-17 production	2/62	30/13965	0.00778789	0.0928778	0.0747921	IL23R/IL6	2
GO:0032735	positive regulation of interleukin-12 production	2/62	30/13965	0.00778789	0.0928778	0.0747921	CD40LG/IL23R	2
GO:0046632	alpha-beta T cell differentiation	3/62	92/13965	0.00790564	0.0937036	0.0754571	IL23R/IL6/ZNF683	3
GO:0060070	canonical Wnt signaling pathway	5/62	281/13965	0.00809199	0.0943423	0.0759714	EGR1/FGF9/GREM1/LGR5/NR4A2	5
GO:0002237	response to molecule of bacterial origin	5/62	282/13965	0.00821041	0.0943423	0.0759714	FOS/IL12RB2/IL23R/IL6/PTGS2	5
GO:0002696	positive regulation of leukocyte activation	5/62	282/13965	0.00821041	0.0943423	0.0759714	CD226/CD40LG/IL23R/IL6/IL7R	5
GO:0010573	vascular endothelial growth factor production	2/62	31/13965	0.00830134	0.0943423	0.0759714	IL6/PTGS2	2
GO:0038128	ERBB2 signaling pathway	2/62	31/13965	0.00830134	0.0943423	0.0759714	HBEGF/HSP90AA1	2
GO:0043368	positive T cell selection	2/62	31/13965	0.00830134	0.0943423	0.0759714	IL23R/IL6	2
GO:1904037	positive regulation of epithelial cell apoptotic process	2/62	31/13965	0.00830134	0.0943423	0.0759714	CD40LG/IL6	2
GO:0010810	regulation of cell-substrate adhesion	4/62	181/13965	0.0084884	0.0958759	0.0772064	ABI3BP/ALOX15/GREM1/MMP12	4
GO:1903409	reactive oxygen species biosynthetic process	3/62	95/13965	0.00863227	0.0958759	0.0772064	HSP90AA1/NOS1AP/PTGS2	3
GO:1904951	positive regulation of establishment of protein localization	6/62	403/13965	0.00876521	0.0958759	0.0772064	BLK/IL26/IL6/MMP12/ORM1/PTGS2	6
GO:0010038	response to metal ion	5/62	287/13965	0.00882067	0.0958759	0.0772064	ALOX15/FOS/FOSB/MT1H/PTGS2	5
GO:0021955	central nervous system neuron axonogenesis	2/62	32/13965	0.00882962	0.0958759	0.0772064	HSP90AA1/NR4A2	2
GO:0071354	cellular response to interleukin-6	2/62	32/13965	0.00882962	0.0958759	0.0772064	IL6/SOCS3	2
GO:0150077	regulation of neuroinflammatory response	2/62	32/13965	0.00882962	0.0958759	0.0772064	IL6/PTGS2	2
GO:0006606	protein import into nucleus	3/62	96/13965	0.00888291	0.0958759	0.0772064	FGF9/MMP12/PTGS2	3
GO:0030282	bone mineralization	3/62	96/13965	0.00888291	0.0958759	0.0772064	ALOX15/GREM1/PTGS2	3
GO:0050863	regulation of T cell activation	5/62	288/13965	0.0089464	0.0960247	0.0773262	CD40LG/IL23R/IL6/IL7R/ZNF683	5
GO:0050678	regulation of epithelial cell proliferation	5/62	289/13965	0.00907337	0.0966009	0.0777902	FGF9/IL26/MMP12/NR4A1/PROX1	5
GO:0070498	interleukin-1-mediated signaling pathway	3/62	97/13965	0.0091378	0.0966009	0.0777902	EGR1/IL6/RPS6KA5	3
GO:0043542	endothelial cell migration	4/62	185/13965	0.00915009	0.0966009	0.0777902	GREM1/NR4A1/PROX1/PTGS2	4
GO:0002526	acute inflammatory response	4/62	186/13965	0.00932063	0.0973541	0.0783967	CR2/IL6/ORM1/PTGS2	4
GO:0001913	T cell mediated cytotoxicity	2/62	33/13965	0.0093726	0.0973541	0.0783967	IL23R/IL7R	2
GO:0090184	positive regulation of kidney development	2/62	33/13965	0.0093726	0.0973541	0.0783967	EGR1/GREM1	2
GO:0050867	positive regulation of cell activation	5/62	293/13965	0.00959376	0.0991185	0.0798175	CD226/CD40LG/IL23R/IL6/IL7R	5
GO:0050870	positive regulation of T cell activation	4/62	188/13965	0.00966791	0.0993532	0.0800066	CD40LG/IL23R/IL6/IL7R	4
GO:0060421	positive regulation of heart growth	2/62	34/13965	0.00993014	0.100974	0.0813116	FGF9/PROX1	2
GO:0072210	metanephric nephron development	2/62	34/13965	0.00993014	0.100974	0.0813116	EGR1/GREM1	2
GO:0070663	regulation of leukocyte proliferation	4/62	192/13965	0.0103876	0.104588	0.0842219	CD40LG/GREM1/IL23R/IL6	4
GO:0002040	sprouting angiogenesis	3/62	102/13965	0.0104764	0.104588	0.0842219	GREM1/NR4A1/PTGS2	3
GO:0030183	B cell differentiation	3/62	102/13965	0.0104764	0.104588	0.0842219	CD40LG/CR2/MS4A1	3
GO:0070741	response to interleukin-6	2/62	35/13965	0.0105021	0.104588	0.0842219	IL6/SOCS3	2
GO:0050691	regulation of defense response to virus by host	2/62	36/13965	0.0110883	0.109299	0.0880159	IL23R/MMP12	2
GO:0051973	positive regulation of telomerase activity	2/62	36/13965	0.0110883	0.109299	0.0880159	GREM1/HSP90AA1	2
GO:0043534	blood vessel endothelial cell migration	3/62	105/13965	0.0113314	0.111128	0.0894887	GREM1/NR4A1/PTGS2	3
GO:0045444	fat cell differentiation	4/62	198/13965	0.011531	0.112514	0.0906047	IL6/NR4A1/NR4A2/PTGS2	4
GO:0009409	response to cold	2/62	37/13965	0.0116887	0.112913	0.090926	FOS/HSP90AA1	2
GO:0019369	arachidonic acid metabolic process	2/62	37/13965	0.0116887	0.112913	0.090926	ALOX15/PTGS2	2
GO:0033135	regulation of peptidyl-serine phosphorylation	3/62	107/13965	0.0119232	0.114605	0.0922884	HSP90AA1/IL6/PTGS2	3
GO:0050663	cytokine secretion	4/62	201/13965	0.0121319	0.115701	0.0931707	BANK1/IL26/MMP12/ORM1	4
GO:0002711	positive regulation of T cell mediated immunity	2/62	38/13965	0.0123031	0.115701	0.0931707	IL23R/IL6	2
GO:0045933	positive regulation of muscle contraction	2/62	38/13965	0.0123031	0.115701	0.0931707	NOS1AP/PTGS2	2
GO:0010632	regulation of epithelial cell migration	4/62	202/13965	0.0123366	0.115701	0.0931707	CCR6/HBEGF/PROX1/PTGS2	4
GO:1903039	positive regulation of leukocyte cell-cell adhesion	4/62	202/13965	0.0123366	0.115701	0.0931707	CD40LG/IL23R/IL6/IL7R	4
GO:0051592	response to calcium ion	3/62	109/13965	0.0125325	0.11697	0.0941929	ALOX15/FOS/FOSB	3
GO:0001525	angiogenesis	6/62	437/13965	0.0127271	0.117294	0.0944535	FGF9/GREM1/GTF2I/IL6/NR4A1/PTGS2	6
GO:0001912	positive regulation of leukocyte mediated cytotoxicity	2/62	39/13965	0.0129314	0.117294	0.0944535	CD226/IL23R	2
GO:0002548	monocyte chemotaxis	2/62	39/13965	0.0129314	0.117294	0.0944535	GREM1/IL6	2
GO:0032570	response to progesterone	2/62	39/13965	0.0129314	0.117294	0.0944535	FOS/FOSB	2
GO:0032731	positive regulation of interleukin-1 beta production	2/62	39/13965	0.0129314	0.117294	0.0944535	EGR1/ORM1	2
GO:0046850	regulation of bone remodeling	2/62	39/13965	0.0129314	0.117294	0.0944535	GREM1/IL6	2
GO:0050671	positive regulation of lymphocyte proliferation	3/62	111/13965	0.0131594	0.118804	0.0956697	CD40LG/IL23R/IL6	3
GO:0018105	peptidyl-serine phosphorylation	4/62	207/13965	0.0133935	0.120011	0.0966421	HSP90AA1/IL6/PTGS2/RPS6KA5	4
GO:0002705	positive regulation of leukocyte mediated immunity	3/62	112/13965	0.0134795	0.120011	0.0966421	CD226/IL23R/IL6	3
GO:0032946	positive regulation of mononuclear cell proliferation	3/62	112/13965	0.0134795	0.120011	0.0966421	CD40LG/IL23R/IL6	3
GO:0030335	positive regulation of cell migration	6/62	447/13965	0.0141002	0.124958	0.100625	CCR6/FGF9/HBEGF/IL6/PROX1/PTGS2	6
GO:0002820	negative regulation of adaptive immune response	2/62	41/13965	0.0142292	0.124958	0.100625	ALOX15/IL7R	2
GO:0050999	regulation of nitric-oxide synthase activity	2/62	41/13965	0.0142292	0.124958	0.100625	HSP90AA1/NOS1AP	2
GO:0046622	positive regulation of organ growth	2/62	42/13965	0.0148984	0.129656	0.104409	FGF9/PROX1	2
GO:0055025	positive regulation of cardiac muscle tissue development	2/62	42/13965	0.0148984	0.129656	0.104409	FGF9/GREM1	2
GO:0042133	neurotransmitter metabolic process	3/62	117/13965	0.0151467	0.129956	0.10465	HSP90AA1/NOS1AP/PTGS2	3
GO:0070665	positive regulation of leukocyte proliferation	3/62	117/13965	0.0151467	0.129956	0.10465	CD40LG/IL23R/IL6	3
GO:0006959	humoral immune response	4/62	215/13965	0.0152019	0.129956	0.10465	CCR6/CR2/IL6/MS4A1	4
GO:0045927	positive regulation of growth	4/62	215/13965	0.0152019	0.129956	0.10465	FGF9/HBEGF/PROX1/UNC13A	4
GO:0051170	import into nucleus	3/62	118/13965	0.0154935	0.131865	0.106188	FGF9/MMP12/PTGS2	3
GO:0010035	response to inorganic substance	6/62	458/13965	0.0157274	0.133269	0.107318	ALOX15/FOS/FOSB/IL6/MT1H/PTGS2	6
GO:0045860	positive regulation of protein kinase activity	6/62	460/13965	0.0160367	0.133815	0.107758	CD40LG/EGR1/GREM1/HSP90AA1/IL23R/PROX1	6
GO:0002204	somatic recombination of immunoglobulin genes involved in immune response	2/62	44/13965	0.0162767	0.133815	0.107758	CCR6/CD40LG	2
GO:0002208	somatic diversification of immunoglobulins involved in immune response	2/62	44/13965	0.0162767	0.133815	0.107758	CCR6/CD40LG	2
GO:0045058	T cell selection	2/62	44/13965	0.0162767	0.133815	0.107758	IL23R/IL6	2
GO:0045190	isotype switching	2/62	44/13965	0.0162767	0.133815	0.107758	CCR6/CD40LG	2
GO:0046456	icosanoid biosynthetic process	2/62	44/13965	0.0162767	0.133815	0.107758	ALOX15/PTGS2	2
GO:0051966	regulation of synaptic transmission, glutamatergic	2/62	44/13965	0.0162767	0.133815	0.107758	PTGS2/UNC13A	2
GO:2000147	positive regulation of cell motility	6/62	462/13965	0.0163503	0.133851	0.107786	CCR6/FGF9/HBEGF/IL6/PROX1/PTGS2	6
GO:0050715	positive regulation of cytokine secretion	3/62	121/13965	0.0165608	0.135002	0.108714	IL26/MMP12/ORM1	3
GO:0070372	regulation of ERK1 and ERK2 cascade	4/62	221/13965	0.016655	0.1352	0.108873	ALOX15/ATF3/IL26/SLAMF1	4
GO:0032653	regulation of interleukin-10 production	2/62	45/13965	0.0169856	0.137306	0.110569	CD40LG/IL23R	2
GO:0018209	peptidyl-serine modification	4/62	224/13965	0.0174133	0.140177	0.112881	HSP90AA1/IL6/PTGS2/RPS6KA5	4
GO:0046631	alpha-beta T cell activation	3/62	124/13965	0.0176685	0.140208	0.112906	IL23R/IL6/ZNF683	3
GO:0016447	somatic recombination of immunoglobulin gene segments	2/62	46/13965	0.0177075	0.140208	0.112906	CCR6/CD40LG	2
GO:0032732	positive regulation of interleukin-1 production	2/62	46/13965	0.0177075	0.140208	0.112906	EGR1/ORM1	2
GO:0050829	defense response to Gram-negative bacterium	2/62	46/13965	0.0177075	0.140208	0.112906	IL23R/IL6	2
GO:0007519	skeletal muscle tissue development	3/62	125/13965	0.0180468	0.141733	0.114134	ATF3/EGR1/FOS	3
GO:0050777	negative regulation of immune response	3/62	125/13965	0.0180468	0.141733	0.114134	ALOX15/IL7R/MMP12	3
GO:0031214	biomineral tissue development	3/62	126/13965	0.0184296	0.142345	0.114627	ALOX15/GREM1/PTGS2	3
GO:0051155	positive regulation of striated muscle cell differentiation	2/62	47/13965	0.0184422	0.142345	0.114627	GREM1/PROX1	2
GO:0051972	regulation of telomerase activity	2/62	47/13965	0.0184422	0.142345	0.114627	GREM1/HSP90AA1	2
GO:0090183	regulation of kidney development	2/62	47/13965	0.0184422	0.142345	0.114627	EGR1/GREM1	2
GO:0071407	cellular response to organic cyclic compound	6/62	475/13965	0.0184931	0.142345	0.114627	EGR1/NR4A1/NR4A2/PTGS2/SLC5A5/ZNF366	6
GO:0006636	unsaturated fatty acid biosynthetic process	2/62	48/13965	0.0191897	0.143842	0.115832	ALOX15/PTGS2	2
GO:0031343	positive regulation of cell killing	2/62	48/13965	0.0191897	0.143842	0.115832	CD226/IL23R	2
GO:0032613	interleukin-10 production	2/62	48/13965	0.0191897	0.143842	0.115832	CD40LG/IL23R	2
GO:0070098	chemokine-mediated signaling pathway	2/62	48/13965	0.0191897	0.143842	0.115832	CCR4/CCR6	2
GO:0001906	cell killing	3/62	128/13965	0.0192087	0.143842	0.115832	CD226/IL23R/IL7R	3
GO:0038127	ERBB signaling pathway	3/62	128/13965	0.0192087	0.143842	0.115832	HBEGF/HSP90AA1/RPS6KA5	3
GO:0045580	regulation of T cell differentiation	3/62	128/13965	0.0192087	0.143842	0.115832	IL23R/IL7R/ZNF683	3
GO:0002011	morphogenesis of an epithelial sheet	2/62	49/13965	0.0199498	0.147674	0.118918	HBEGF/MMP12	2
GO:0002763	positive regulation of myeloid leukocyte differentiation	2/62	49/13965	0.0199498	0.147674	0.118918	FOS/IL23R	2
GO:0050853	B cell receptor signaling pathway	2/62	49/13965	0.0199498	0.147674	0.118918	BLK/MS4A1	2
GO:0031668	cellular response to extracellular stimulus	4/62	234/13965	0.0200958	0.148187	0.119331	ATF3/FOS/NR4A2/PTGS2	4
GO:0002009	morphogenesis of an epithelium	6/62	485/13965	0.020268	0.148809	0.119832	GREM1/HBEGF/LGR5/MMP12/PROX1/SOCS3	6
GO:0002831	regulation of response to biotic stimulus	3/62	131/13965	0.0204112	0.148809	0.119832	CD226/IL23R/MMP12	3
GO:0021953	central nervous system neuron differentiation	3/62	131/13965	0.0204112	0.148809	0.119832	HSP90AA1/NR4A2/PROX1	3
GO:0032722	positive regulation of chemokine production	2/62	50/13965	0.0207224	0.149946	0.120748	EGR1/IL6	2
GO:0046686	response to cadmium ion	2/62	50/13965	0.0207224	0.149946	0.120748	FOS/MT1H	2
GO:0051147	regulation of muscle cell differentiation	3/62	133/13965	0.0212356	0.151399	0.121917	FGF9/GREM1/PROX1	3
GO:0060538	skeletal muscle organ development	3/62	133/13965	0.0212356	0.151399	0.121917	ATF3/EGR1/FOS	3
GO:1902107	positive regulation of leukocyte differentiation	3/62	133/13965	0.0212356	0.151399	0.121917	FOS/IL23R/IL7R	3
GO:0070371	ERK1 and ERK2 cascade	4/62	238/13965	0.0212366	0.151399	0.121917	ALOX15/ATF3/IL26/SLAMF1	4
GO:0032768	regulation of monooxygenase activity	2/62	51/13965	0.0215073	0.152765	0.123018	HSP90AA1/NOS1AP	2
GO:0048608	reproductive structure development	5/62	362/13965	0.0220612	0.154191	0.124166	ADAM19/FGF9/NDP/PTGS2/SOCS3	5
GO:0007601	visual perception	3/62	135/13965	0.022078	0.154191	0.124166	NDP/PRR4/RGS16	3
GO:0001960	negative regulation of cytokine-mediated signaling pathway	2/62	52/13965	0.0223045	0.154191	0.124166	IL6/MMP12	2
GO:0002381	immunoglobulin production involved in immunoglobulin mediated immune response	2/62	52/13965	0.0223045	0.154191	0.124166	CCR6/CD40LG	2
GO:0016445	somatic diversification of immunoglobulins	2/62	52/13965	0.0223045	0.154191	0.124166	CCR6/CD40LG	2
GO:0033674	positive regulation of kinase activity	6/62	496/13965	0.0223516	0.154191	0.124166	CD40LG/EGR1/GREM1/HSP90AA1/IL23R/PROX1	6
GO:0060828	regulation of canonical Wnt signaling pathway	4/62	242/13965	0.0224165	0.154191	0.124166	EGR1/FGF9/GREM1/LGR5	4
GO:1902105	regulation of leukocyte differentiation	4/62	242/13965	0.0224165	0.154191	0.124166	FOS/IL23R/IL7R/ZNF683	4
GO:0002673	regulation of acute inflammatory response	3/62	136/13965	0.0225061	0.154191	0.124166	CR2/IL6/PTGS2	3
GO:0042129	regulation of T cell proliferation	3/62	136/13965	0.0225061	0.154191	0.124166	CD40LG/IL23R/IL6	3
GO:0051251	positive regulation of lymphocyte activation	4/62	243/13965	0.0227177	0.154876	0.124718	CD40LG/IL23R/IL6/IL7R	4
GO:0061458	reproductive system development	5/62	365/13965	0.0227665	0.154876	0.124718	ADAM19/FGF9/NDP/PTGS2/SOCS3	5
GO:0050953	sensory perception of light stimulus	3/62	137/13965	0.0229387	0.1555	0.12522	NDP/PRR4/RGS16	3
GO:0031016	pancreas development	2/62	53/13965	0.0231138	0.15614	0.125735	IL6/PROX1	2
GO:0032874	positive regulation of stress-activated MAPK cascade	3/62	139/13965	0.0238174	0.159458	0.128407	CD40LG/IL26/SLAMF1	3
GO:0032720	negative regulation of tumor necrosis factor production	2/62	54/13965	0.0239352	0.159458	0.128407	ORM1/SLAMF1	2
GO:0060420	regulation of heart growth	2/62	54/13965	0.0239352	0.159458	0.128407	FGF9/PROX1	2
GO:1903524	positive regulation of blood circulation	2/62	54/13965	0.0239352	0.159458	0.128407	NOS1AP/PTGS2	2
GO:0048639	positive regulation of developmental growth	3/62	140/13965	0.0242636	0.160539	0.129278	FGF9/PROX1/UNC13A	3
GO:0070304	positive regulation of stress-activated protein kinase signaling cascade	3/62	140/13965	0.0242636	0.160539	0.129278	CD40LG/IL26/SLAMF1	3
GO:0035249	synaptic transmission, glutamatergic	2/62	55/13965	0.0247684	0.162212	0.130625	PTGS2/UNC13A	2
GO:0060761	negative regulation of response to cytokine stimulus	2/62	55/13965	0.0247684	0.162212	0.130625	IL6/MMP12	2
GO:0150076	neuroinflammatory response	2/62	55/13965	0.0247684	0.162212	0.130625	IL6/PTGS2	2
GO:0030522	intracellular receptor signaling pathway	4/62	250/13965	0.0248954	0.162347	0.130734	ALOX15/NR4A1/NR4A2/ZNF366	4
GO:0002562	somatic diversification of immune receptors via germline recombination within a single locus	2/62	56/13965	0.0256134	0.162347	0.130734	CCR6/CD40LG	2
GO:0002637	regulation of immunoglobulin production	2/62	56/13965	0.0256134	0.162347	0.130734	CD40LG/IL6	2
GO:0016444	somatic cell DNA recombination	2/62	56/13965	0.0256134	0.162347	0.130734	CCR6/CD40LG	2
GO:0030101	natural killer cell activation	2/62	56/13965	0.0256134	0.162347	0.130734	IL23R/ZNF683	2
GO:0042093	T-helper cell differentiation	2/62	56/13965	0.0256134	0.162347	0.130734	IL23R/IL6	2
GO:1903556	negative regulation of tumor necrosis factor superfamily cytokine production	2/62	56/13965	0.0256134	0.162347	0.130734	ORM1/SLAMF1	2
GO:1990868	response to chemokine	2/62	56/13965	0.0256134	0.162347	0.130734	CCR4/CCR6	2
GO:1990869	cellular response to chemokine	2/62	56/13965	0.0256134	0.162347	0.130734	CCR4/CCR6	2
GO:0051092	positive regulation of NF-kappaB transcription factor activity	3/62	143/13965	0.0256293	0.162347	0.130734	CD40LG/GREM1/RPS6KA5	3
GO:0032729	positive regulation of interferon-gamma production	2/62	57/13965	0.02647	0.16658	0.134142	IL12RB2/IL23R	2
GO:0045670	regulation of osteoclast differentiation	2/62	57/13965	0.02647	0.16658	0.134142	FOS/IL23R	2
GO:0071347	cellular response to interleukin-1	3/62	146/13965	0.0270359	0.169286	0.136322	EGR1/IL6/RPS6KA5	3
GO:0045765	regulation of angiogenesis	4/62	257/13965	0.0271958	0.169286	0.136322	GREM1/GTF2I/IL6/PTGS2	4
GO:0002294	CD4-positive, alpha-beta T cell differentiation involved in immune response	2/62	58/13965	0.0273382	0.169286	0.136322	IL23R/IL6	2
GO:0042108	positive regulation of cytokine biosynthetic process	2/62	58/13965	0.0273382	0.169286	0.136322	EGR1/IL6	2
GO:0046637	regulation of alpha-beta T cell differentiation	2/62	58/13965	0.0273382	0.169286	0.136322	IL23R/ZNF683	2
GO:0050727	regulation of inflammatory response	5/62	384/13965	0.0275757	0.170212	0.137067	CR2/IL22RA2/IL6/PTGS2/SOCS3	5
GO:0002287	alpha-beta T cell activation involved in immune response	2/62	59/13965	0.0282178	0.171436	0.138053	IL23R/IL6	2
GO:0002293	alpha-beta T cell differentiation involved in immune response	2/62	59/13965	0.0282178	0.171436	0.138053	IL23R/IL6	2
GO:0045844	positive regulation of striated muscle tissue development	2/62	59/13965	0.0282178	0.171436	0.138053	FGF9/GREM1	2
GO:0048636	positive regulation of muscle organ development	2/62	59/13965	0.0282178	0.171436	0.138053	FGF9/GREM1	2
GO:0050854	regulation of antigen receptor-mediated signaling pathway	2/62	59/13965	0.0282178	0.171436	0.138053	BLK/CD226	2
GO:0070374	positive regulation of ERK1 and ERK2 cascade	3/62	149/13965	0.0284831	0.172506	0.138915	ALOX15/IL26/SLAMF1	3
GO:0001959	regulation of cytokine-mediated signaling pathway	3/62	150/13965	0.0289746	0.174389	0.140431	IL6/MMP12/SOCS3	3
GO:0010565	regulation of cellular ketone metabolic process	3/62	150/13965	0.0289746	0.174389	0.140431	EGR1/PROX1/PTGS2	3
GO:1901863	positive regulation of muscle tissue development	2/62	60/13965	0.0291087	0.174514	0.140531	FGF9/GREM1	2
GO:0002683	negative regulation of immune system process	5/62	390/13965	0.0292197	0.174514	0.140531	ALOX15/BANK1/GREM1/IL7R/MMP12	5
GO:0007178	transmembrane receptor protein serine/threonine kinase signaling pathway	4/62	263/13965	0.0292663	0.174514	0.140531	EGR1/FGF9/FOS/GREM1	4
GO:0045619	regulation of lymphocyte differentiation	3/62	151/13965	0.0294705	0.175191	0.141077	IL23R/IL7R/ZNF683	3
GO:0034103	regulation of tissue remodeling	2/62	61/13965	0.0300107	0.177855	0.143222	GREM1/IL6	2
GO:0001505	regulation of neurotransmitter levels	4/62	267/13965	0.0306975	0.181369	0.146052	HSP90AA1/NOS1AP/PTGS2/UNC13A	4
GO:0071674	mononuclear cell migration	2/62	62/13965	0.0309239	0.182149	0.14668	GREM1/IL6	2
GO:0072001	renal system development	4/62	268/13965	0.0310618	0.182405	0.146886	EGR1/GREM1/LGR5/PROX1	4
GO:1903037	regulation of leukocyte cell-cell adhesion	4/62	269/13965	0.0314285	0.183858	0.148056	CD40LG/IL23R/IL6/IL7R	4
GO:0048839	inner ear development	3/62	155/13965	0.0314995	0.183858	0.148056	FGF9/LGR5/PROX1	3
GO:0002200	somatic diversification of immune receptors	2/62	63/13965	0.031848	0.184776	0.148795	CCR6/CD40LG	2
GO:0002292	T cell differentiation involved in immune response	2/62	63/13965	0.031848	0.184776	0.148795	IL23R/IL6	2
GO:0061138	morphogenesis of a branching epithelium	3/62	157/13965	0.032541	0.188231	0.151577	GREM1/PROX1/SOCS3	3
GO:0021954	central nervous system neuron development	2/62	64/13965	0.032783	0.189065	0.152249	HSP90AA1/NR4A2	2
GO:0002312	B cell activation involved in immune response	2/62	65/13965	0.0337287	0.192793	0.155251	CCR6/CD40LG	2
GO:0033077	T cell differentiation in thymus	2/62	65/13965	0.0337287	0.192793	0.155251	CCR6/IL7R	2
GO:2000573	positive regulation of DNA biosynthetic process	2/62	65/13965	0.0337287	0.192793	0.155251	GREM1/HSP90AA1	2
GO:0043401	steroid hormone mediated signaling pathway	3/62	160/13965	0.0341368	0.193977	0.156205	NR4A1/NR4A2/ZNF366	3
GO:0060759	regulation of response to cytokine stimulus	3/62	160/13965	0.0341368	0.193977	0.156205	IL6/MMP12/SOCS3	3
GO:0032651	regulation of interleukin-1 beta production	2/62	66/13965	0.0346851	0.19594	0.157786	EGR1/ORM1	2
GO:1904035	regulation of epithelial cell apoptotic process	2/62	66/13965	0.0346851	0.19594	0.157786	CD40LG/IL6	2
GO:0006367	transcription initiation from RNA polymerase II promoter	3/62	162/13965	0.035223	0.197822	0.159301	GTF2I/NR4A1/NR4A2	3
GO:2000377	regulation of reactive oxygen species metabolic process	3/62	162/13965	0.035223	0.197822	0.159301	HSP90AA1/NOS1AP/PTGS2	3
GO:0061333	renal tubule morphogenesis	2/62	67/13965	0.035652	0.199651	0.160774	GREM1/LGR5	2
GO:1901652	response to peptide	5/62	412/13965	0.0357765	0.19977	0.160869	EGR1/MMP12/NR4A1/NR4A2/PTGS2	5
GO:0042098	T cell proliferation	3/62	164/13965	0.036327	0.201678	0.162406	CD40LG/IL23R/IL6	3
GO:0046890	regulation of lipid biosynthetic process	3/62	164/13965	0.036327	0.201678	0.162406	EGR1/PROX1/PTGS2	3
GO:0046677	response to antibiotic	4/62	283/13965	0.0368338	0.203609	0.163961	CCR4/EGR1/HSP90AA1/IL6	4
GO:0007565	female pregnancy	3/62	165/13965	0.0368857	0.203609	0.163961	FOS/FOSB/PTGS2	3
GO:0032642	regulation of chemokine production	2/62	69/13965	0.0376169	0.206235	0.166076	EGR1/IL6	2
GO:0007600	sensory perception	5/62	418/13965	0.0377114	0.206235	0.166076	NDP/PRR4/PTGS2/RGS16/SLC26A4	5
GO:1904018	positive regulation of vasculature development	3/62	167/13965	0.0380164	0.206235	0.166076	EGR1/GREM1/PTGS2	3
GO:0045165	cell fate commitment	3/62	168/13965	0.0385884	0.206235	0.166076	IL23R/IL6/PROX1	3
GO:0070555	response to interleukin-1	3/62	168/13965	0.0385884	0.206235	0.166076	EGR1/IL6/RPS6KA5	3
GO:1903708	positive regulation of hemopoiesis	3/62	168/13965	0.0385884	0.206235	0.166076	FOS/IL23R/IL7R	3
GO:0043367	CD4-positive, alpha-beta T cell differentiation	2/62	70/13965	0.0386146	0.206235	0.166076	IL23R/IL6	2
GO:0055024	regulation of cardiac muscle tissue development	2/62	70/13965	0.0386146	0.206235	0.166076	FGF9/GREM1	2
GO:0001763	morphogenesis of a branching structure	3/62	169/13965	0.0391648	0.206235	0.166076	GREM1/PROX1/SOCS3	3
GO:0048738	cardiac muscle tissue development	3/62	169/13965	0.0391648	0.206235	0.166076	FGF9/GREM1/PROX1	3
GO:0046849	bone remodeling	2/62	71/13965	0.0396225	0.206235	0.166076	GREM1/IL6	2
GO:0050688	regulation of defense response to virus	2/62	71/13965	0.0396225	0.206235	0.166076	IL23R/MMP12	2
GO:0009636	response to toxic substance	5/62	426/13965	0.0403903	0.206235	0.166076	EGR1/FOS/IL6/NR4A2/PTGS2	5
GO:0050920	regulation of chemotaxis	3/62	172/13965	0.0409204	0.206235	0.166076	CCR4/GREM1/IL6	3
GO:0051149	positive regulation of muscle cell differentiation	2/62	73/13965	0.0416681	0.206235	0.166076	GREM1/PROX1	2
GO:0009991	response to extracellular stimulus	5/62	430/13965	0.0417726	0.206235	0.166076	ATF3/FOS/NR4A2/PROX1/PTGS2	5
GO:0031589	cell-substrate adhesion	4/62	296/13965	0.0423073	0.206235	0.166076	ABI3BP/ALOX15/GREM1/MMP12	4
GO:0030595	leukocyte chemotaxis	3/62	175/13965	0.0427155	0.206235	0.166076	CCR6/GREM1/IL6	3
GO:0071496	cellular response to external stimulus	4/62	298/13965	0.0431883	0.206235	0.166076	ATF3/FOS/NR4A2/PTGS2	4
GO:0001660	fever generation	1/62	10/13965	0.0435339	0.206235	0.166076	PTGS2	1
GO:0002323	natural killer cell activation involved in immune response	1/62	10/13965	0.0435339	0.206235	0.166076	ZNF683	1
GO:0010561	negative regulation of glycoprotein biosynthetic process	1/62	10/13965	0.0435339	0.206235	0.166076	HBEGF	1
GO:0010713	negative regulation of collagen metabolic process	1/62	10/13965	0.0435339	0.206235	0.166076	IL6	1
GO:0018410	C-terminal protein amino acid modification	1/62	10/13965	0.0435339	0.206235	0.166076	FOLH1	1
GO:0021542	dentate gyrus development	1/62	10/13965	0.0435339	0.206235	0.166076	PROX1	1
GO:0031652	positive regulation of heat generation	1/62	10/13965	0.0435339	0.206235	0.166076	PTGS2	1
GO:0032817	regulation of natural killer cell proliferation	1/62	10/13965	0.0435339	0.206235	0.166076	IL23R	1
GO:0032823	regulation of natural killer cell differentiation	1/62	10/13965	0.0435339	0.206235	0.166076	ZNF683	1
GO:0035404	histone-serine phosphorylation	1/62	10/13965	0.0435339	0.206235	0.166076	RPS6KA5	1
GO:0035745	T-helper 2 cell cytokine production	1/62	10/13965	0.0435339	0.206235	0.166076	IL6	1
GO:0045080	positive regulation of chemokine biosynthetic process	1/62	10/13965	0.0435339	0.206235	0.166076	EGR1	1
GO:0048172	regulation of short-term neuronal synaptic plasticity	1/62	10/13965	0.0435339	0.206235	0.166076	UNC13A	1
GO:0060346	bone trabecula formation	1/62	10/13965	0.0435339	0.206235	0.166076	GREM1	1
GO:0060368	regulation of Fc receptor mediated stimulatory signaling pathway	1/62	10/13965	0.0435339	0.206235	0.166076	CD226	1
GO:0060394	negative regulation of pathway-restricted SMAD protein phosphorylation	1/62	10/13965	0.0435339	0.206235	0.166076	GREM1	1
GO:0060900	embryonic camera-type eye formation	1/62	10/13965	0.0435339	0.206235	0.166076	PROX1	1
GO:0061299	retina vasculature morphogenesis in camera-type eye	1/62	10/13965	0.0435339	0.206235	0.166076	NDP	1
GO:0061577	calcium ion transmembrane transport via high voltage-gated calcium channel	1/62	10/13965	0.0435339	0.206235	0.166076	NOS1AP	1
GO:0072216	positive regulation of metanephros development	1/62	10/13965	0.0435339	0.206235	0.166076	EGR1	1
GO:0099188	postsynaptic cytoskeleton organization	1/62	10/13965	0.0435339	0.206235	0.166076	NOS1AP	1
GO:0106049	regulation of cellular response to osmotic stress	1/62	10/13965	0.0435339	0.206235	0.166076	PTGS2	1
GO:1900165	negative regulation of interleukin-6 secretion	1/62	10/13965	0.0435339	0.206235	0.166076	BANK1	1
GO:1901722	regulation of cell proliferation involved in kidney development	1/62	10/13965	0.0435339	0.206235	0.166076	EGR1	1
GO:1902656	calcium ion import into cytosol	1/62	10/13965	0.0435339	0.206235	0.166076	MS4A1	1
GO:1903818	positive regulation of voltage-gated potassium channel activity	1/62	10/13965	0.0435339	0.206235	0.166076	NOS1AP	1
GO:1990440	positive regulation of transcription from RNA polymerase II promoter in response to endoplasmic reticulum stress	1/62	10/13965	0.0435339	0.206235	0.166076	ATF3	1
GO:2000318	positive regulation of T-helper 17 type immune response	1/62	10/13965	0.0435339	0.206235	0.166076	IL23R	1
GO:0007159	leukocyte cell-cell adhesion	4/62	299/13965	0.0436328	0.206235	0.166076	CD40LG/IL23R/IL6/IL7R	4
GO:0060419	heart growth	2/62	75/13965	0.0437528	0.206235	0.166076	FGF9/PROX1	2
GO:0001655	urogenital system development	4/62	300/13965	0.0440798	0.206235	0.166076	EGR1/GREM1/LGR5/PROX1	4
GO:0032602	chemokine production	2/62	76/13965	0.0448096	0.206235	0.166076	EGR1/IL6	2
GO:0060337	type I interferon signaling pathway	2/62	76/13965	0.0448096	0.206235	0.166076	EGR1/MMP12	2
GO:0071357	cellular response to type I interferon	2/62	76/13965	0.0448096	0.206235	0.166076	EGR1/MMP12	2
GO:0030178	negative regulation of Wnt signaling pathway	3/62	179/13965	0.0451699	0.206235	0.166076	EGR1/FGF9/GREM1	3
GO:0002685	regulation of leukocyte migration	3/62	180/13965	0.0457944	0.206235	0.166076	CCR6/GREM1/IL6	3
GO:0031348	negative regulation of defense response	3/62	180/13965	0.0457944	0.206235	0.166076	IL22RA2/MMP12/SOCS3	3
GO:0050670	regulation of lymphocyte proliferation	3/62	180/13965	0.0457944	0.206235	0.166076	CD40LG/IL23R/IL6	3
GO:0030901	midbrain development	2/62	77/13965	0.0458758	0.206235	0.166076	FGF9/NR4A2	2
GO:0032611	interleukin-1 beta production	2/62	77/13965	0.0458758	0.206235	0.166076	EGR1/ORM1	2
GO:0046620	regulation of organ growth	2/62	77/13965	0.0458758	0.206235	0.166076	FGF9/PROX1	2
GO:0032944	regulation of mononuclear cell proliferation	3/62	181/13965	0.0464231	0.206235	0.166076	CD40LG/IL23R/IL6	3
GO:0043583	ear development	3/62	181/13965	0.0464231	0.206235	0.166076	FGF9/LGR5/PROX1	3
GO:0031349	positive regulation of defense response	5/62	444/13965	0.0468364	0.206235	0.166076	CD226/IL6/MMP12/PTGS2/RPS6KA5	5
GO:0018958	phenol-containing compound metabolic process	2/62	78/13965	0.0469514	0.206235	0.166076	NR4A2/SLC5A5	2
GO:0032652	regulation of interleukin-1 production	2/62	78/13965	0.0469514	0.206235	0.166076	EGR1/ORM1	2
GO:0034340	response to type I interferon	2/62	78/13965	0.0469514	0.206235	0.166076	EGR1/MMP12	2
GO:0045582	positive regulation of T cell differentiation	2/62	78/13965	0.0469514	0.206235	0.166076	IL23R/IL7R	2
GO:0009755	hormone-mediated signaling pathway	3/62	183/13965	0.0476935	0.206235	0.166076	NR4A1/NR4A2/ZNF366	3
GO:0001787	natural killer cell proliferation	1/62	11/13965	0.0477833	0.206235	0.166076	IL23R	1
GO:0002836	positive regulation of response to tumor cell	1/62	11/13965	0.0477833	0.206235	0.166076	CD226	1
GO:0002839	positive regulation of immune response to tumor cell	1/62	11/13965	0.0477833	0.206235	0.166076	CD226	1
GO:0003157	endocardium development	1/62	11/13965	0.0477833	0.206235	0.166076	PROX1	1
GO:0009713	catechol-containing compound biosynthetic process	1/62	11/13965	0.0477833	0.206235	0.166076	NR4A2	1
GO:0019371	cyclooxygenase pathway	1/62	11/13965	0.0477833	0.206235	0.166076	PTGS2	1
GO:0030502	negative regulation of bone mineralization	1/62	11/13965	0.0477833	0.206235	0.166076	GREM1	1
GO:0032494	response to peptidoglycan	1/62	11/13965	0.0477833	0.206235	0.166076	IL6	1
GO:0032725	positive regulation of granulocyte macrophage colony-stimulating factor production	1/62	11/13965	0.0477833	0.206235	0.166076	IL23R	1
GO:0033147	negative regulation of intracellular estrogen receptor signaling pathway	1/62	11/13965	0.0477833	0.206235	0.166076	ZNF366	1
GO:0042423	catecholamine biosynthetic process	1/62	11/13965	0.0477833	0.206235	0.166076	NR4A2	1
GO:0045989	positive regulation of striated muscle contraction	1/62	11/13965	0.0477833	0.206235	0.166076	NOS1AP	1
GO:0046886	positive regulation of hormone biosynthetic process	1/62	11/13965	0.0477833	0.206235	0.166076	EGR1	1
GO:0051132	NK T cell activation	1/62	11/13965	0.0477833	0.206235	0.166076	IL23R	1
GO:0051481	negative regulation of cytosolic calcium ion concentration	1/62	11/13965	0.0477833	0.206235	0.166076	GTF2I	1
GO:0060339	negative regulation of type I interferon-mediated signaling pathway	1/62	11/13965	0.0477833	0.206235	0.166076	MMP12	1
GO:0060340	positive regulation of type I interferon-mediated signaling pathway	1/62	11/13965	0.0477833	0.206235	0.166076	MMP12	1
GO:0060670	branching involved in labyrinthine layer morphogenesis	1/62	11/13965	0.0477833	0.206235	0.166076	SOCS3	1
GO:0060707	trophoblast giant cell differentiation	1/62	11/13965	0.0477833	0.206235	0.166076	SOCS3	1
GO:0060788	ectodermal placode formation	1/62	11/13965	0.0477833	0.206235	0.166076	PROX1	1
GO:0060850	regulation of transcription involved in cell fate commitment	1/62	11/13965	0.0477833	0.206235	0.166076	PROX1	1
GO:0061469	regulation of type B pancreatic cell proliferation	1/62	11/13965	0.0477833	0.206235	0.166076	NR4A1	1
GO:0070307	lens fiber cell development	1/62	11/13965	0.0477833	0.206235	0.166076	PROX1	1
GO:0070757	interleukin-35-mediated signaling pathway	1/62	11/13965	0.0477833	0.206235	0.166076	IL12RB2	1
GO:0071697	ectodermal placode morphogenesis	1/62	11/13965	0.0477833	0.206235	0.166076	PROX1	1
GO:0090713	immunological memory process	1/62	11/13965	0.0477833	0.206235	0.166076	IL23R	1
GO:1901213	regulation of transcription from RNA polymerase II promoter involved in heart development	1/62	11/13965	0.0477833	0.206235	0.166076	GREM1	1
GO:1902510	regulation of apoptotic DNA fragmentation	1/62	11/13965	0.0477833	0.206235	0.166076	IL6	1
GO:1905383	protein localization to presynapse	1/62	11/13965	0.0477833	0.206235	0.166076	KIF5C	1
GO:0042060	wound healing	5/62	447/13965	0.0479674	0.206235	0.166076	ALOX15/CD40LG/HBEGF/IL6/MMP12	5
GO:0001656	metanephros development	2/62	79/13965	0.0480362	0.206235	0.166076	EGR1/GREM1	2
GO:0010717	regulation of epithelial to mesenchymal transition	2/62	79/13965	0.0480362	0.206235	0.166076	GREM1/IL6	2
GO:0002699	positive regulation of immune effector process	3/62	184/13965	0.0483352	0.207059	0.166739	CD226/IL23R/IL6	3
GO:0042472	inner ear morphogenesis	2/62	80/13965	0.0491302	0.208057	0.167543	FGF9/PROX1	2
GO:0050810	regulation of steroid biosynthetic process	2/62	80/13965	0.0491302	0.208057	0.167543	EGR1/PROX1	2
GO:0009612	response to mechanical stimulus	3/62	186/13965	0.0496313	0.208057	0.167543	FOS/FOSB/PTGS2	3
GO:0030111	regulation of Wnt signaling pathway	4/62	313/13965	0.0501273	0.208057	0.167543	EGR1/FGF9/GREM1/LGR5	4
GO:0043687	post-translational protein modification	4/62	313/13965	0.0501273	0.208057	0.167543	FOLH1/IL6/KLHL11/SOCS3	4
GO:0045639	positive regulation of myeloid cell differentiation	2/62	81/13965	0.0502333	0.208057	0.167543	FOS/IL23R	2
GO:0061326	renal tubule development	2/62	82/13965	0.0513453	0.208057	0.167543	GREM1/LGR5	2
GO:0016055	Wnt signaling pathway	5/62	457/13965	0.0518553	0.208057	0.167543	EGR1/FGF9/GREM1/LGR5/NR4A2	5
GO:0003337	mesenchymal to epithelial transition involved in metanephros morphogenesis	1/62	12/13965	0.0520142	0.208057	0.167543	GREM1	1
GO:0006646	phosphatidylethanolamine biosynthetic process	1/62	12/13965	0.0520142	0.208057	0.167543	ALOX15	1
GO:0007171	activation of transmembrane receptor protein tyrosine kinase activity	1/62	12/13965	0.0520142	0.208057	0.167543	GREM1	1
GO:0007530	sex determination	1/62	12/13965	0.0520142	0.208057	0.167543	FGF9	1
GO:0017014	protein nitrosylation	1/62	12/13965	0.0520142	0.208057	0.167543	NOS1AP	1
GO:0018119	peptidyl-cysteine S-nitrosylation	1/62	12/13965	0.0520142	0.208057	0.167543	NOS1AP	1
GO:0021516	dorsal spinal cord development	1/62	12/13965	0.0520142	0.208057	0.167543	PROX1	1
GO:0021533	cell differentiation in hindbrain	1/62	12/13965	0.0520142	0.208057	0.167543	PROX1	1
GO:0031650	regulation of heat generation	1/62	12/13965	0.0520142	0.208057	0.167543	PTGS2	1
GO:0032645	regulation of granulocyte macrophage colony-stimulating factor production	1/62	12/13965	0.0520142	0.208057	0.167543	IL23R	1
GO:0042532	negative regulation of tyrosine phosphorylation of STAT protein	1/62	12/13965	0.0520142	0.208057	0.167543	SOCS3	1
GO:0042976	activation of Janus kinase activity	1/62	12/13965	0.0520142	0.208057	0.167543	IL23R	1
GO:0045986	negative regulation of smooth muscle contraction	1/62	12/13965	0.0520142	0.208057	0.167543	PTGS2	1
GO:0051549	positive regulation of keratinocyte migration	1/62	12/13965	0.0520142	0.208057	0.167543	HBEGF	1
GO:0060712	spongiotrophoblast layer development	1/62	12/13965	0.0520142	0.208057	0.167543	SOCS3	1
GO:0071696	ectodermal placode development	1/62	12/13965	0.0520142	0.208057	0.167543	PROX1	1
GO:0072109	glomerular mesangium development	1/62	12/13965	0.0520142	0.208057	0.167543	EGR1	1
GO:0072148	epithelial cell fate commitment	1/62	12/13965	0.0520142	0.208057	0.167543	PROX1	1
GO:0090151	establishment of protein localization to mitochondrial membrane	1/62	12/13965	0.0520142	0.208057	0.167543	HSP90AA1	1
GO:0098915	membrane repolarization during ventricular cardiac muscle cell action potential	1/62	12/13965	0.0520142	0.208057	0.167543	NOS1AP	1
GO:0099640	axo-dendritic protein transport	1/62	12/13965	0.0520142	0.208057	0.167543	KIF5C	1
GO:1900451	positive regulation of glutamate receptor signaling pathway	1/62	12/13965	0.0520142	0.208057	0.167543	UNC13A	1
GO:1902259	regulation of delayed rectifier potassium channel activity	1/62	12/13965	0.0520142	0.208057	0.167543	NOS1AP	1
GO:1903019	negative regulation of glycoprotein metabolic process	1/62	12/13965	0.0520142	0.208057	0.167543	HBEGF	1
GO:0198738	cell-cell signaling by wnt	5/62	458/13965	0.0522541	0.208141	0.16761	EGR1/FGF9/GREM1/LGR5/NR4A2	5
GO:0044706	multi-multicellular organism process	3/62	190/13965	0.0522744	0.208141	0.16761	FOS/FOSB/PTGS2	3
GO:0001938	positive regulation of endothelial cell proliferation	2/62	83/13965	0.0524662	0.208141	0.16761	NR4A1/PROX1	2
GO:0032963	collagen metabolic process	2/62	83/13965	0.0524662	0.208141	0.16761	IL6/MMP12	2
GO:0032649	regulation of interferon-gamma production	2/62	84/13965	0.0535958	0.210115	0.169201	IL12RB2/IL23R	2
GO:0046634	regulation of alpha-beta T cell activation	2/62	84/13965	0.0535958	0.210115	0.169201	IL23R/ZNF683	2
GO:0048010	vascular endothelial growth factor receptor signaling pathway	2/62	84/13965	0.0535958	0.210115	0.169201	FGF9/HSP90AA1	2
GO:0051341	regulation of oxidoreductase activity	2/62	84/13965	0.0535958	0.210115	0.169201	HSP90AA1/NOS1AP	2
GO:0001649	osteoblast differentiation	3/62	193/13965	0.0543009	0.210115	0.169201	FGF9/GREM1/IL6	3
GO:0002286	T cell activation involved in immune response	2/62	85/13965	0.0547341	0.210115	0.169201	IL23R/IL6	2
GO:0030316	osteoclast differentiation	2/62	85/13965	0.0547341	0.210115	0.169201	FOS/IL23R	2
GO:0035710	CD4-positive, alpha-beta T cell activation	2/62	85/13965	0.0547341	0.210115	0.169201	IL23R/IL6	2
GO:0051153	regulation of striated muscle cell differentiation	2/62	85/13965	0.0547341	0.210115	0.169201	GREM1/PROX1	2
GO:1901570	fatty acid derivative biosynthetic process	2/62	86/13965	0.055881	0.210115	0.169201	ALOX15/PTGS2	2
GO:0003352	regulation of cilium movement	1/62	13/13965	0.0562266	0.210115	0.169201	CCDC65	1
GO:0030949	positive regulation of vascular endothelial growth factor receptor signaling pathway	1/62	13/13965	0.0562266	0.210115	0.169201	FGF9	1
GO:0032225	regulation of synaptic transmission, dopaminergic	1/62	13/13965	0.0562266	0.210115	0.169201	PTGS2	1
GO:0032604	granulocyte macrophage colony-stimulating factor production	1/62	13/13965	0.0562266	0.210115	0.169201	IL23R	1
GO:0032793	positive regulation of CREB transcription factor activity	1/62	13/13965	0.0562266	0.210115	0.169201	RPS6KA5	1
GO:0033127	regulation of histone phosphorylation	1/62	13/13965	0.0562266	0.210115	0.169201	RPS6KA5	1
GO:0034116	positive regulation of heterotypic cell-cell adhesion	1/62	13/13965	0.0562266	0.210115	0.169201	ALOX15	1
GO:0034356	NAD biosynthesis via nicotinamide riboside salvage pathway	1/62	13/13965	0.0562266	0.210115	0.169201	PTGS2	1
GO:0042448	progesterone metabolic process	1/62	13/13965	0.0562266	0.210115	0.169201	EGR1	1
GO:0043584	nose development	1/62	13/13965	0.0562266	0.210115	0.169201	PROX1	1
GO:0045475	locomotor rhythm	1/62	13/13965	0.0562266	0.210115	0.169201	EGR1	1
GO:0047484	regulation of response to osmotic stress	1/62	13/13965	0.0562266	0.210115	0.169201	PTGS2	1
GO:0055012	ventricular cardiac muscle cell differentiation	1/62	13/13965	0.0562266	0.210115	0.169201	PROX1	1
GO:0060841	venous blood vessel development	1/62	13/13965	0.0562266	0.210115	0.169201	PROX1	1
GO:0061430	bone trabecula morphogenesis	1/62	13/13965	0.0562266	0.210115	0.169201	GREM1	1
GO:0071599	otic vesicle development	1/62	13/13965	0.0562266	0.210115	0.169201	PROX1	1
GO:1902043	positive regulation of extrinsic apoptotic signaling pathway via death domain receptors	1/62	13/13965	0.0562266	0.210115	0.169201	ATF3	1
GO:1902358	sulfate transmembrane transport	1/62	13/13965	0.0562266	0.210115	0.169201	SLC26A4	1
GO:1903624	regulation of DNA catabolic process	1/62	13/13965	0.0562266	0.210115	0.169201	IL6	1
GO:1905063	regulation of vascular smooth muscle cell differentiation	1/62	13/13965	0.0562266	0.210115	0.169201	FGF9	1
GO:0051607	defense response to virus	3/62	196/13965	0.0563651	0.210213	0.169279	IL23R/IL6/MMP12	3
GO:1901216	positive regulation of neuron death	2/62	87/13965	0.0570364	0.210213	0.169279	EGR1/FOS	2
GO:0009266	response to temperature stimulus	3/62	197/13965	0.0570614	0.210213	0.169279	FOS/HSP90AA1/PTGS2	3
GO:0032872	regulation of stress-activated MAPK cascade	3/62	198/13965	0.0577619	0.210213	0.169279	CD40LG/IL26/SLAMF1	3
GO:0002062	chondrocyte differentiation	2/62	88/13965	0.0582001	0.210213	0.169279	FGF9/GREM1	2
GO:0045621	positive regulation of lymphocyte differentiation	2/62	88/13965	0.0582001	0.210213	0.169279	IL23R/IL7R	2
GO:1904019	epithelial cell apoptotic process	2/62	88/13965	0.0582001	0.210213	0.169279	CD40LG/IL6	2
GO:0070302	regulation of stress-activated protein kinase signaling cascade	3/62	200/13965	0.0591751	0.210213	0.169279	CD40LG/IL26/SLAMF1	3
GO:0033559	unsaturated fatty acid metabolic process	2/62	89/13965	0.0593722	0.210213	0.169279	ALOX15/PTGS2	2
GO:0002115	store-operated calcium entry	1/62	14/13965	0.0604205	0.210213	0.169279	MS4A1	1
GO:0002523	leukocyte migration involved in inflammatory response	1/62	14/13965	0.0604205	0.210213	0.169279	CCR6	1
GO:0002834	regulation of response to tumor cell	1/62	14/13965	0.0604205	0.210213	0.169279	CD226	1
GO:0002837	regulation of immune response to tumor cell	1/62	14/13965	0.0604205	0.210213	0.169279	CD226	1
GO:0006590	thyroid hormone generation	1/62	14/13965	0.0604205	0.210213	0.169279	SLC5A5	1
GO:0008272	sulfate transport	1/62	14/13965	0.0604205	0.210213	0.169279	SLC26A4	1
GO:0010566	regulation of ketone biosynthetic process	1/62	14/13965	0.0604205	0.210213	0.169279	EGR1	1
GO:0035358	regulation of peroxisome proliferator activated receptor signaling pathway	1/62	14/13965	0.0604205	0.210213	0.169279	ALOX15	1
GO:0035994	response to muscle stretch	1/62	14/13965	0.0604205	0.210213	0.169279	FOS	1
GO:0043931	ossification involved in bone maturation	1/62	14/13965	0.0604205	0.210213	0.169279	GREM1	1
GO:0044849	estrous cycle	1/62	14/13965	0.0604205	0.210213	0.169279	EGR1	1
GO:0045723	positive regulation of fatty acid biosynthetic process	1/62	14/13965	0.0604205	0.210213	0.169279	PTGS2	1
GO:0050862	positive regulation of T cell receptor signaling pathway	1/62	14/13965	0.0604205	0.210213	0.169279	CD226	1
GO:0051131	chaperone-mediated protein complex assembly	1/62	14/13965	0.0604205	0.210213	0.169279	HSP90AA1	1
GO:0051151	negative regulation of smooth muscle cell differentiation	1/62	14/13965	0.0604205	0.210213	0.169279	FGF9	1
GO:0051547	regulation of keratinocyte migration	1/62	14/13965	0.0604205	0.210213	0.169279	HBEGF	1
GO:0055003	cardiac myofibril assembly	1/62	14/13965	0.0604205	0.210213	0.169279	PROX1	1
GO:0060099	regulation of phagocytosis, engulfment	1/62	14/13965	0.0604205	0.210213	0.169279	ALOX15	1
GO:0071371	cellular response to gonadotropin stimulus	1/62	14/13965	0.0604205	0.210213	0.169279	SLC5A5	1
GO:0072283	metanephric renal vesicle morphogenesis	1/62	14/13965	0.0604205	0.210213	0.169279	GREM1	1
GO:0090335	regulation of brown fat cell differentiation	1/62	14/13965	0.0604205	0.210213	0.169279	PTGS2	1
GO:0098911	regulation of ventricular cardiac muscle cell action potential	1/62	14/13965	0.0604205	0.210213	0.169279	NOS1AP	1
GO:1900119	positive regulation of execution phase of apoptosis	1/62	14/13965	0.0604205	0.210213	0.169279	IL6	1
GO:1901841	regulation of high voltage-gated calcium channel activity	1/62	14/13965	0.0604205	0.210213	0.169279	NOS1AP	1
GO:1904754	positive regulation of vascular associated smooth muscle cell migration	1/62	14/13965	0.0604205	0.210213	0.169279	FGF9	1
GO:2000047	regulation of cell-cell adhesion mediated by cadherin	1/62	14/13965	0.0604205	0.210213	0.169279	ADAM19	1
GO:0001676	long-chain fatty acid metabolic process	2/62	90/13965	0.0605524	0.210213	0.169279	ALOX15/PTGS2	2
GO:0006690	icosanoid metabolic process	2/62	90/13965	0.0605524	0.210213	0.169279	ALOX15/PTGS2	2
GO:0032612	interleukin-1 production	2/62	90/13965	0.0605524	0.210213	0.169279	EGR1/ORM1	2
GO:0055007	cardiac muscle cell differentiation	2/62	90/13965	0.0605524	0.210213	0.169279	GREM1/PROX1	2
GO:0042180	cellular ketone metabolic process	3/62	202/13965	0.0606048	0.210213	0.169279	EGR1/PROX1/PTGS2	3
GO:0071417	cellular response to organonitrogen compound	5/62	480/13965	0.0614867	0.212889	0.171434	EGR1/NR4A1/NR4A2/PTGS2/SLC5A5	5
GO:0042035	regulation of cytokine biosynthetic process	2/62	91/13965	0.0617407	0.213387	0.171835	EGR1/IL6	2
GO:0006352	DNA-templated transcription, initiation	3/62	204/13965	0.0620507	0.214075	0.172389	GTF2I/NR4A1/NR4A2	3
GO:0043434	response to peptide hormone	4/62	337/13965	0.0624391	0.215031	0.173159	EGR1/NR4A1/NR4A2/PTGS2	4
GO:1901617	organic hydroxy compound biosynthetic process	3/62	205/13965	0.0627797	0.215172	0.173272	ALOX15/NR4A2/PROX1	3
GO:0010595	positive regulation of endothelial cell migration	2/62	93/13965	0.0641413	0.215172	0.173272	PROX1/PTGS2	2
GO:0034504	protein localization to nucleus	3/62	207/13965	0.0642498	0.215172	0.173272	FGF9/MMP12/PTGS2	3
GO:0061448	connective tissue development	3/62	207/13965	0.0642498	0.215172	0.173272	EGR1/FGF9/GREM1	3
GO:0001780	neutrophil homeostasis	1/62	15/13965	0.0645961	0.215172	0.173272	IL6	1
GO:0001946	lymphangiogenesis	1/62	15/13965	0.0645961	0.215172	0.173272	PROX1	1
GO:0006829	zinc ion transport	1/62	15/13965	0.0645961	0.215172	0.173272	TMEM163	1
GO:0010002	cardioblast differentiation	1/62	15/13965	0.0645961	0.215172	0.173272	GREM1	1
GO:0032352	positive regulation of hormone metabolic process	1/62	15/13965	0.0645961	0.215172	0.173272	EGR1	1
GO:0042053	regulation of dopamine metabolic process	1/62	15/13965	0.0645961	0.215172	0.173272	NR4A2	1
GO:0042069	regulation of catecholamine metabolic process	1/62	15/13965	0.0645961	0.215172	0.173272	NR4A2	1
GO:0046337	phosphatidylethanolamine metabolic process	1/62	15/13965	0.0645961	0.215172	0.173272	ALOX15	1
GO:0060252	positive regulation of glial cell proliferation	1/62	15/13965	0.0645961	0.215172	0.173272	IL6	1
GO:0071294	cellular response to zinc ion	1/62	15/13965	0.0645961	0.215172	0.173272	MT1H	1
GO:0072079	nephron tubule formation	1/62	15/13965	0.0645961	0.215172	0.173272	GREM1	1
GO:0090190	positive regulation of branching involved in ureteric bud morphogenesis	1/62	15/13965	0.0645961	0.215172	0.173272	GREM1	1
GO:0098840	protein transport along microtubule	1/62	15/13965	0.0645961	0.215172	0.173272	KIF5C	1
GO:0099118	microtubule-based protein transport	1/62	15/13965	0.0645961	0.215172	0.173272	KIF5C	1
GO:1905153	regulation of membrane invagination	1/62	15/13965	0.0645961	0.215172	0.173272	ALOX15	1
GO:0097237	cellular response to toxic substance	3/62	208/13965	0.0649908	0.216114	0.174031	EGR1/IL6/PTGS2	3
GO:0071887	leukocyte apoptotic process	2/62	94/13965	0.0653534	0.216946	0.174701	IL6/IL7R	2
GO:0007409	axonogenesis	4/62	343/13965	0.0657472	0.217757	0.175354	HSP90AA1/KIF5C/NR4A2/RPS6KA5	4
GO:0048812	neuron projection morphogenesis	5/62	490/13965	0.065974	0.217757	0.175354	HSP90AA1/KIF5C/NR4A2/RPS6KA5/UNC13A	5
GO:0019216	regulation of lipid metabolic process	4/62	346/13965	0.0674354	0.217757	0.175354	EGR1/PROX1/PTGS2/SOCS3	4
GO:0032609	interferon-gamma production	2/62	96/13965	0.0678006	0.217757	0.175354	IL12RB2/IL23R	2
GO:0051054	positive regulation of DNA metabolic process	3/62	212/13965	0.0679947	0.217757	0.175354	GREM1/HSP90AA1/IL6	3
GO:0001916	positive regulation of T cell mediated cytotoxicity	1/62	16/13965	0.0687535	0.217757	0.175354	IL23R	1
GO:0002089	lens morphogenesis in camera-type eye	1/62	16/13965	0.0687535	0.217757	0.175354	PROX1	1
GO:0002830	positive regulation of type 2 immune response	1/62	16/13965	0.0687535	0.217757	0.175354	IL6	1
GO:0008045	motor neuron axon guidance	1/62	16/13965	0.0687535	0.217757	0.175354	KIF5C	1
GO:0010042	response to manganese ion	1/62	16/13965	0.0687535	0.217757	0.175354	PTGS2	1
GO:0010715	regulation of extracellular matrix disassembly	1/62	16/13965	0.0687535	0.217757	0.175354	IL6	1
GO:0021697	cerebellar cortex formation	1/62	16/13965	0.0687535	0.217757	0.175354	PROX1	1
GO:0030033	microvillus assembly	1/62	16/13965	0.0687535	0.217757	0.175354	RAPGEF6	1
GO:0031649	heat generation	1/62	16/13965	0.0687535	0.217757	0.175354	PTGS2	1
GO:0032693	negative regulation of interleukin-10 production	1/62	16/13965	0.0687535	0.217757	0.175354	IL23R	1
GO:0032695	negative regulation of interleukin-12 production	1/62	16/13965	0.0687535	0.217757	0.175354	SLAMF1	1
GO:0033005	positive regulation of mast cell activation	1/62	16/13965	0.0687535	0.217757	0.175354	CD226	1
GO:0048535	lymph node development	1/62	16/13965	0.0687535	0.217757	0.175354	IL7R	1
GO:0048745	smooth muscle tissue development	1/62	16/13965	0.0687535	0.217757	0.175354	PROX1	1
GO:0061684	chaperone-mediated autophagy	1/62	16/13965	0.0687535	0.217757	0.175354	HSP90AA1	1
GO:0070977	bone maturation	1/62	16/13965	0.0687535	0.217757	0.175354	GREM1	1
GO:0071318	cellular response to ATP	1/62	16/13965	0.0687535	0.217757	0.175354	PTGS2	1
GO:0072111	cell proliferation involved in kidney development	1/62	16/13965	0.0687535	0.217757	0.175354	EGR1	1
GO:0072574	hepatocyte proliferation	1/62	16/13965	0.0687535	0.217757	0.175354	PROX1	1
GO:0072575	epithelial cell proliferation involved in liver morphogenesis	1/62	16/13965	0.0687535	0.217757	0.175354	PROX1	1
GO:0150078	positive regulation of neuroinflammatory response	1/62	16/13965	0.0687535	0.217757	0.175354	IL6	1
GO:1904948	midbrain dopaminergic neuron differentiation	1/62	16/13965	0.0687535	0.217757	0.175354	NR4A2	1
GO:2000319	regulation of T-helper 17 cell differentiation	1/62	16/13965	0.0687535	0.217757	0.175354	IL23R	1
GO:0042089	cytokine biosynthetic process	2/62	98/13965	0.0702781	0.221429	0.178311	EGR1/IL6	2
GO:0071383	cellular response to steroid hormone stimulus	3/62	215/13965	0.070289	0.221429	0.178311	NR4A1/NR4A2/ZNF366	3
GO:0042107	cytokine metabolic process	2/62	99/13965	0.071528	0.221429	0.178311	EGR1/IL6	2
GO:0042471	ear morphogenesis	2/62	99/13965	0.071528	0.221429	0.178311	FGF9/PROX1	2
GO:0050851	antigen receptor-mediated signaling pathway	3/62	217/13965	0.0718379	0.221429	0.178311	BLK/CD226/MS4A1	3
GO:0060485	mesenchyme development	3/62	218/13965	0.0726182	0.221429	0.178311	FGF9/GREM1/IL6	3
GO:2000278	regulation of DNA biosynthetic process	2/62	100/13965	0.0727851	0.221429	0.178311	GREM1/HSP90AA1	2
GO:0001779	natural killer cell differentiation	1/62	17/13965	0.0728926	0.221429	0.178311	ZNF683	1
GO:0002418	immune response to tumor cell	1/62	17/13965	0.0728926	0.221429	0.178311	CD226	1
GO:0002689	negative regulation of leukocyte chemotaxis	1/62	17/13965	0.0728926	0.221429	0.178311	GREM1	1
GO:0002710	negative regulation of T cell mediated immunity	1/62	17/13965	0.0728926	0.221429	0.178311	IL7R	1
GO:0006516	glycoprotein catabolic process	1/62	17/13965	0.0728926	0.221429	0.178311	MMP12	1
GO:0006677	glycosylceramide metabolic process	1/62	17/13965	0.0728926	0.221429	0.178311	B3GALT2	1
GO:0010226	response to lithium ion	1/62	17/13965	0.0728926	0.221429	0.178311	PTGS2	1
GO:0010888	negative regulation of lipid storage	1/62	17/13965	0.0728926	0.221429	0.178311	IL6	1
GO:0032331	negative regulation of chondrocyte differentiation	1/62	17/13965	0.0728926	0.221429	0.178311	GREM1	1
GO:0038083	peptidyl-tyrosine autophosphorylation	1/62	17/13965	0.0728926	0.221429	0.178311	GREM1	1
GO:0042403	thyroid hormone metabolic process	1/62	17/13965	0.0728926	0.221429	0.178311	SLC5A5	1
GO:0048240	sperm capacitation	1/62	17/13965	0.0728926	0.221429	0.178311	CCR6	1
GO:0061213	positive regulation of mesonephros development	1/62	17/13965	0.0728926	0.221429	0.178311	GREM1	1
GO:0061298	retina vasculature development in camera-type eye	1/62	17/13965	0.0728926	0.221429	0.178311	NDP	1
GO:0070233	negative regulation of T cell apoptotic process	1/62	17/13965	0.0728926	0.221429	0.178311	IL7R	1
GO:0072077	renal vesicle morphogenesis	1/62	17/13965	0.0728926	0.221429	0.178311	GREM1	1
GO:0072576	liver morphogenesis	1/62	17/13965	0.0728926	0.221429	0.178311	PROX1	1
GO:1903861	positive regulation of dendrite extension	1/62	17/13965	0.0728926	0.221429	0.178311	UNC13A	1
GO:1904469	positive regulation of tumor necrosis factor secretion	1/62	17/13965	0.0728926	0.221429	0.178311	ORM1	1
GO:1901343	negative regulation of vasculature development	2/62	101/13965	0.0740495	0.22459	0.180856	FGF9/GTF2I	2
GO:0006310	DNA recombination	3/62	220/13965	0.0741903	0.224664	0.180916	CCR6/CD40LG/IL7R	3
GO:0010811	positive regulation of cell-substrate adhesion	2/62	102/13965	0.0753209	0.224846	0.181063	ABI3BP/ALOX15	2
GO:0002688	regulation of leukocyte chemotaxis	2/62	103/13965	0.0765994	0.224846	0.181063	GREM1/IL6	2
GO:0019218	regulation of steroid metabolic process	2/62	103/13965	0.0765994	0.224846	0.181063	EGR1/PROX1	2
GO:0042303	molting cycle	2/62	103/13965	0.0765994	0.224846	0.181063	LGR5/PTGS2	2
GO:0042633	hair cycle	2/62	103/13965	0.0765994	0.224846	0.181063	LGR5/PTGS2	2
GO:0050864	regulation of B cell activation	2/62	103/13965	0.0765994	0.224846	0.181063	BANK1/IL6	2
GO:0001911	negative regulation of leukocyte mediated cytotoxicity	1/62	18/13965	0.0770137	0.224846	0.181063	IL7R	1
GO:0032682	negative regulation of chemokine production	1/62	18/13965	0.0770137	0.224846	0.181063	IL6	1
GO:0035743	CD4-positive, alpha-beta T cell cytokine production	1/62	18/13965	0.0770137	0.224846	0.181063	IL6	1
GO:0036303	lymph vessel morphogenesis	1/62	18/13965	0.0770137	0.224846	0.181063	PROX1	1
GO:0042026	protein refolding	1/62	18/13965	0.0770137	0.224846	0.181063	HSP90AA1	1
GO:0043576	regulation of respiratory gaseous exchange	1/62	18/13965	0.0770137	0.224846	0.181063	NR4A2	1
GO:0044342	type B pancreatic cell proliferation	1/62	18/13965	0.0770137	0.224846	0.181063	NR4A1	1
GO:0045947	negative regulation of translational initiation	1/62	18/13965	0.0770137	0.224846	0.181063	BANK1	1
GO:0060231	mesenchymal to epithelial transition	1/62	18/13965	0.0770137	0.224846	0.181063	GREM1	1
GO:0060307	regulation of ventricular cardiac muscle cell membrane repolarization	1/62	18/13965	0.0770137	0.224846	0.181063	NOS1AP	1
GO:0060713	labyrinthine layer morphogenesis	1/62	18/13965	0.0770137	0.224846	0.181063	SOCS3	1
GO:0071498	cellular response to fluid shear stress	1/62	18/13965	0.0770137	0.224846	0.181063	PTGS2	1
GO:0072087	renal vesicle development	1/62	18/13965	0.0770137	0.224846	0.181063	GREM1	1
GO:0072215	regulation of metanephros development	1/62	18/13965	0.0770137	0.224846	0.181063	EGR1	1
GO:0090189	regulation of branching involved in ureteric bud morphogenesis	1/62	18/13965	0.0770137	0.224846	0.181063	GREM1	1
GO:1901018	positive regulation of potassium ion transmembrane transporter activity	1/62	18/13965	0.0770137	0.224846	0.181063	NOS1AP	1
GO:0048872	homeostasis of number of cells	3/62	224/13965	0.0773801	0.224846	0.181063	CCR4/IL6/IL7R	3
GO:0002761	regulation of myeloid leukocyte differentiation	2/62	104/13965	0.0778848	0.224846	0.181063	FOS/IL23R	2
GO:0021700	developmental maturation	3/62	225/13965	0.078187	0.224846	0.181063	CCR6/GREM1/NR4A2	3
GO:0009410	response to xenobiotic stimulus	3/62	226/13965	0.0789976	0.224846	0.181063	EGR1/FOSB/NR4A2	3
GO:0072593	reactive oxygen species metabolic process	3/62	226/13965	0.0789976	0.224846	0.181063	HSP90AA1/NOS1AP/PTGS2	3
GO:1903522	regulation of blood circulation	3/62	226/13965	0.0789976	0.224846	0.181063	HBEGF/NOS1AP/PTGS2	3
GO:0007292	female gamete generation	2/62	105/13965	0.0791771	0.224846	0.181063	LGR5/PTGS2	2
GO:0043618	regulation of transcription from RNA polymerase II promoter in response to stress	2/62	105/13965	0.0791771	0.224846	0.181063	ATF3/EGR1	2
GO:0001952	regulation of cell-matrix adhesion	2/62	106/13965	0.0804762	0.224846	0.181063	GREM1/MMP12	2
GO:0032273	positive regulation of protein polymerization	2/62	106/13965	0.0804762	0.224846	0.181063	ALOX15/HSP90AA1	2
GO:0045667	regulation of osteoblast differentiation	2/62	106/13965	0.0804762	0.224846	0.181063	GREM1/IL6	2
GO:0060041	retina development in camera-type eye	2/62	106/13965	0.0804762	0.224846	0.181063	NDP/PROX1	2
GO:0001963	synaptic transmission, dopaminergic	1/62	19/13965	0.0811167	0.224846	0.181063	PTGS2	1
GO:0002726	positive regulation of T cell cytokine production	1/62	19/13965	0.0811167	0.224846	0.181063	IL6	1
GO:0002827	positive regulation of T-helper 1 type immune response	1/62	19/13965	0.0811167	0.224846	0.181063	IL23R	1
GO:0007263	nitric oxide mediated signal transduction	1/62	19/13965	0.0811167	0.224846	0.181063	NOS1AP	1
GO:0030728	ovulation	1/62	19/13965	0.0811167	0.224846	0.181063	PTGS2	1
GO:0032727	positive regulation of interferon-alpha production	1/62	19/13965	0.0811167	0.224846	0.181063	MMP12	1
GO:0032925	regulation of activin receptor signaling pathway	1/62	19/13965	0.0811167	0.224846	0.181063	FGF9	1
GO:0033233	regulation of protein sumoylation	1/62	19/13965	0.0811167	0.224846	0.181063	EGR1	1
GO:0035902	response to immobilization stress	1/62	19/13965	0.0811167	0.224846	0.181063	FOS	1
GO:0038111	interleukin-7-mediated signaling pathway	1/62	19/13965	0.0811167	0.224846	0.181063	IL7R	1
GO:0044331	cell-cell adhesion mediated by cadherin	1/62	19/13965	0.0811167	0.224846	0.181063	ADAM19	1
GO:0046426	negative regulation of JAK-STAT cascade	1/62	19/13965	0.0811167	0.224846	0.181063	SOCS3	1
GO:0048143	astrocyte activation	1/62	19/13965	0.0811167	0.224846	0.181063	IL6	1
GO:0048596	embryonic camera-type eye morphogenesis	1/62	19/13965	0.0811167	0.224846	0.181063	PROX1	1
GO:0048799	animal organ maturation	1/62	19/13965	0.0811167	0.224846	0.181063	GREM1	1
GO:0051000	positive regulation of nitric-oxide synthase activity	1/62	19/13965	0.0811167	0.224846	0.181063	NOS1AP	1
GO:0051546	keratinocyte migration	1/62	19/13965	0.0811167	0.224846	0.181063	HBEGF	1
GO:0070168	negative regulation of biomineral tissue development	1/62	19/13965	0.0811167	0.224846	0.181063	GREM1	1
GO:0071243	cellular response to arsenic-containing substance	1/62	19/13965	0.0811167	0.224846	0.181063	ATF3	1
GO:0071636	positive regulation of transforming growth factor beta production	1/62	19/13965	0.0811167	0.224846	0.181063	PTGS2	1
GO:1903010	regulation of bone development	1/62	19/13965	0.0811167	0.224846	0.181063	GREM1	1
GO:1903859	regulation of dendrite extension	1/62	19/13965	0.0811167	0.224846	0.181063	UNC13A	1
GO:2000316	regulation of T-helper 17 type immune response	1/62	19/13965	0.0811167	0.224846	0.181063	IL23R	1
GO:2000353	positive regulation of endothelial cell apoptotic process	1/62	19/13965	0.0811167	0.224846	0.181063	CD40LG	1
GO:2000727	positive regulation of cardiac muscle cell differentiation	1/62	19/13965	0.0811167	0.224846	0.181063	GREM1	1
GO:0051052	regulation of DNA metabolic process	4/62	370/13965	0.0817475	0.225718	0.181765	GREM1/HSP90AA1/IL6/IL7R	4
GO:0007173	epidermal growth factor receptor signaling pathway	2/62	107/13965	0.081782	0.225718	0.181765	HBEGF/RPS6KA5	2
GO:0030509	BMP signaling pathway	2/62	107/13965	0.081782	0.225718	0.181765	EGR1/GREM1	2
GO:0046394	carboxylic acid biosynthetic process	4/62	375/13965	0.0849066	0.227992	0.183596	ALOX15/FOLH1/PROX1/PTGS2	4
GO:0001956	positive regulation of neurotransmitter secretion	1/62	20/13965	0.0852018	0.227992	0.183596	UNC13A	1
GO:0002347	response to tumor cell	1/62	20/13965	0.0852018	0.227992	0.183596	CD226	1
GO:0006309	apoptotic DNA fragmentation	1/62	20/13965	0.0852018	0.227992	0.183596	IL6	1
GO:0006688	glycosphingolipid biosynthetic process	1/62	20/13965	0.0852018	0.227992	0.183596	B3GALT2	1
GO:0006925	inflammatory cell apoptotic process	1/62	20/13965	0.0852018	0.227992	0.183596	IL6	1
GO:0010894	negative regulation of steroid biosynthetic process	1/62	20/13965	0.0852018	0.227992	0.183596	PROX1	1
GO:0031342	negative regulation of cell killing	1/62	20/13965	0.0852018	0.227992	0.183596	IL7R	1
GO:0032816	positive regulation of natural killer cell activation	1/62	20/13965	0.0852018	0.227992	0.183596	IL23R	1
GO:0033688	regulation of osteoblast proliferation	1/62	20/13965	0.0852018	0.227992	0.183596	GREM1	1
GO:0035357	peroxisome proliferator activated receptor signaling pathway	1/62	20/13965	0.0852018	0.227992	0.183596	ALOX15	1
GO:0036499	PERK-mediated unfolded protein response	1/62	20/13965	0.0852018	0.227992	0.183596	ATF3	1
GO:0042104	positive regulation of activated T cell proliferation	1/62	20/13965	0.0852018	0.227992	0.183596	IL23R	1
GO:0045907	positive regulation of vasoconstriction	1/62	20/13965	0.0852018	0.227992	0.183596	PTGS2	1
GO:0050857	positive regulation of antigen receptor-mediated signaling pathway	1/62	20/13965	0.0852018	0.227992	0.183596	CD226	1
GO:0061217	regulation of mesonephros development	1/62	20/13965	0.0852018	0.227992	0.183596	GREM1	1
GO:0072012	glomerulus vasculature development	1/62	20/13965	0.0852018	0.227992	0.183596	EGR1	1
GO:0086013	membrane repolarization during cardiac muscle cell action potential	1/62	20/13965	0.0852018	0.227992	0.183596	NOS1AP	1
GO:1903055	positive regulation of extracellular matrix organization	1/62	20/13965	0.0852018	0.227992	0.183596	IL6	1
GO:1904738	vascular associated smooth muscle cell migration	1/62	20/13965	0.0852018	0.227992	0.183596	FGF9	1
GO:1904752	regulation of vascular associated smooth muscle cell migration	1/62	20/13965	0.0852018	0.227992	0.183596	FGF9	1
GO:1904893	negative regulation of STAT cascade	1/62	20/13965	0.0852018	0.227992	0.183596	SOCS3	1
GO:0016053	organic acid biosynthetic process	4/62	376/13965	0.0855456	0.228279	0.183827	ALOX15/FOLH1/PROX1/PTGS2	4
GO:0070838	divalent metal ion transport	4/62	376/13965	0.0855456	0.228279	0.183827	MS4A1/NOS1AP/PTGS2/TMEM163	4
GO:0001936	regulation of endothelial cell proliferation	2/62	111/13965	0.0870704	0.231071	0.186076	NR4A1/PROX1	2
GO:0043620	regulation of DNA-templated transcription in response to stress	2/62	111/13965	0.0870704	0.231071	0.186076	ATF3/EGR1	2
GO:0044344	cellular response to fibroblast growth factor stimulus	2/62	111/13965	0.0870704	0.231071	0.186076	FGF9/NR4A1	2
GO:0045598	regulation of fat cell differentiation	2/62	111/13965	0.0870704	0.231071	0.186076	IL6/PTGS2	2
GO:0072511	divalent inorganic cation transport	4/62	379/13965	0.087477	0.231832	0.186688	MS4A1/NOS1AP/PTGS2/TMEM163	4
GO:0034605	cellular response to heat	2/62	112/13965	0.0884084	0.232436	0.187175	HSP90AA1/PTGS2	2
GO:0010288	response to lead ion	1/62	21/13965	0.0892691	0.232436	0.187175	PTGS2	1
GO:0032528	microvillus organization	1/62	21/13965	0.0892691	0.232436	0.187175	RAPGEF6	1
GO:0034114	regulation of heterotypic cell-cell adhesion	1/62	21/13965	0.0892691	0.232436	0.187175	ALOX15	1
GO:0045624	positive regulation of T-helper cell differentiation	1/62	21/13965	0.0892691	0.232436	0.187175	IL23R	1
GO:0045932	negative regulation of muscle contraction	1/62	21/13965	0.0892691	0.232436	0.187175	PTGS2	1
GO:0045939	negative regulation of steroid metabolic process	1/62	21/13965	0.0892691	0.232436	0.187175	PROX1	1
GO:0051968	positive regulation of synaptic transmission, glutamatergic	1/62	21/13965	0.0892691	0.232436	0.187175	PTGS2	1
GO:0060343	trabecula formation	1/62	21/13965	0.0892691	0.232436	0.187175	GREM1	1
GO:0060384	innervation	1/62	21/13965	0.0892691	0.232436	0.187175	UNC13A	1
GO:0090050	positive regulation of cell migration involved in sprouting angiogenesis	1/62	21/13965	0.0892691	0.232436	0.187175	PTGS2	1
GO:0099623	regulation of cardiac muscle cell membrane repolarization	1/62	21/13965	0.0892691	0.232436	0.187175	NOS1AP	1
GO:1903978	regulation of microglial cell activation	1/62	21/13965	0.0892691	0.232436	0.187175	IL6	1
GO:0016202	regulation of striated muscle tissue development	2/62	113/13965	0.0897526	0.232442	0.18718	FGF9/GREM1	2
GO:0030326	embryonic limb morphogenesis	2/62	113/13965	0.0897526	0.232442	0.18718	FGF9/GREM1	2
GO:0035113	embryonic appendage morphogenesis	2/62	113/13965	0.0897526	0.232442	0.18718	FGF9/GREM1	2
GO:0046718	viral entry into host cell	2/62	113/13965	0.0897526	0.232442	0.18718	CR2/SLAMF1	2
GO:0061564	axon development	4/62	383/13965	0.0900854	0.232992	0.187622	HSP90AA1/KIF5C/NR4A2/RPS6KA5	4
GO:0009314	response to radiation	4/62	386/13965	0.0920664	0.235102	0.189321	CCR4/EGR1/FOS/PTGS2	4
GO:0046330	positive regulation of JNK cascade	2/62	115/13965	0.0924594	0.235102	0.189321	CD40LG/SLAMF1	2
GO:0002251	organ or tissue specific immune response	1/62	22/13965	0.0933185	0.235102	0.189321	IL6	1
GO:0003209	cardiac atrium morphogenesis	1/62	22/13965	0.0933185	0.235102	0.189321	PROX1	1
GO:0006700	C21-steroid hormone biosynthetic process	1/62	22/13965	0.0933185	0.235102	0.189321	EGR1	1
GO:0018200	peptidyl-glutamic acid modification	1/62	22/13965	0.0933185	0.235102	0.189321	FOLH1	1
GO:0031954	positive regulation of protein autophosphorylation	1/62	22/13965	0.0933185	0.235102	0.189321	GREM1	1
GO:0032753	positive regulation of interleukin-4 production	1/62	22/13965	0.0933185	0.235102	0.189321	CD40LG	1
GO:0033081	regulation of T cell differentiation in thymus	1/62	22/13965	0.0933185	0.235102	0.189321	IL7R	1
GO:0036003	positive regulation of transcription from RNA polymerase II promoter in response to stress	1/62	22/13965	0.0933185	0.235102	0.189321	ATF3	1
GO:0050927	positive regulation of positive chemotaxis	1/62	22/13965	0.0933185	0.235102	0.189321	CCR4	1
GO:0061037	negative regulation of cartilage development	1/62	22/13965	0.0933185	0.235102	0.189321	GREM1	1
GO:0061437	renal system vasculature development	1/62	22/13965	0.0933185	0.235102	0.189321	EGR1	1
GO:0061440	kidney vasculature development	1/62	22/13965	0.0933185	0.235102	0.189321	EGR1	1
GO:0072202	cell differentiation involved in metanephros development	1/62	22/13965	0.0933185	0.235102	0.189321	GREM1	1
GO:0097150	neuronal stem cell population maintenance	1/62	22/13965	0.0933185	0.235102	0.189321	PROX1	1
GO:1990776	response to angiotensin	1/62	22/13965	0.0933185	0.235102	0.189321	PTGS2	1
GO:0007612	learning	2/62	116/13965	0.0938217	0.235102	0.189321	FOS/PTGS2	2
GO:0035051	cardiocyte differentiation	2/62	116/13965	0.0938217	0.235102	0.189321	GREM1/PROX1	2
GO:0048634	regulation of muscle organ development	2/62	116/13965	0.0938217	0.235102	0.189321	FGF9/GREM1	2
GO:0071772	response to BMP	2/62	116/13965	0.0938217	0.235102	0.189321	EGR1/GREM1	2
GO:0071773	cellular response to BMP stimulus	2/62	116/13965	0.0938217	0.235102	0.189321	EGR1/GREM1	2
GO:0071774	response to fibroblast growth factor	2/62	116/13965	0.0938217	0.235102	0.189321	FGF9/NR4A1	2
GO:1901861	regulation of muscle tissue development	2/62	116/13965	0.0938217	0.235102	0.189321	FGF9/GREM1	2
GO:0050728	negative regulation of inflammatory response	2/62	117/13965	0.09519	0.238077	0.191717	IL22RA2/SOCS3	2
GO:0051403	stress-activated MAPK cascade	3/62	246/13965	0.0959716	0.238077	0.191717	CD40LG/IL26/SLAMF1	3
GO:0072175	epithelial tube formation	2/62	118/13965	0.0965641	0.238077	0.191717	GREM1/PROX1	2
GO:0001516	prostaglandin biosynthetic process	1/62	23/13965	0.0973502	0.238077	0.191717	PTGS2	1
GO:0001945	lymph vessel development	1/62	23/13965	0.0973502	0.238077	0.191717	PROX1	1
GO:0021952	central nervous system projection neuron axonogenesis	1/62	23/13965	0.0973502	0.238077	0.191717	NR4A2	1
GO:0033687	osteoblast proliferation	1/62	23/13965	0.0973502	0.238077	0.191717	GREM1	1
GO:0034698	response to gonadotropin	1/62	23/13965	0.0973502	0.238077	0.191717	SLC5A5	1
GO:0045954	positive regulation of natural killer cell mediated cytotoxicity	1/62	23/13965	0.0973502	0.238077	0.191717	CD226	1
GO:0046457	prostanoid biosynthetic process	1/62	23/13965	0.0973502	0.238077	0.191717	PTGS2	1
GO:0046697	decidualization	1/62	23/13965	0.0973502	0.238077	0.191717	PTGS2	1
GO:0050926	regulation of positive chemotaxis	1/62	23/13965	0.0973502	0.238077	0.191717	CCR4	1
GO:0060045	positive regulation of cardiac muscle cell proliferation	1/62	23/13965	0.0973502	0.238077	0.191717	FGF9	1
GO:0060669	embryonic placenta morphogenesis	1/62	23/13965	0.0973502	0.238077	0.191717	SOCS3	1
GO:0070306	lens fiber cell differentiation	1/62	23/13965	0.0973502	0.238077	0.191717	PROX1	1
GO:0072273	metanephric nephron morphogenesis	1/62	23/13965	0.0973502	0.238077	0.191717	GREM1	1
GO:0086011	membrane repolarization during action potential	1/62	23/13965	0.0973502	0.238077	0.191717	NOS1AP	1
GO:0099625	ventricular cardiac muscle cell membrane repolarization	1/62	23/13965	0.0973502	0.238077	0.191717	NOS1AP	1
GO:1904467	regulation of tumor necrosis factor secretion	1/62	23/13965	0.0973502	0.238077	0.191717	ORM1	1
GO:0045088	regulation of innate immune response	4/62	396/13965	0.098821	0.241368	0.194367	CD226/MMP12/RPS6KA5/SOCS3	4
GO:0006979	response to oxidative stress	4/62	397/13965	0.0995091	0.242071	0.194934	FOS/IL6/NR4A2/PTGS2	4
GO:0001764	neuron migration	2/62	121/13965	0.10072	0.242071	0.194934	CCR4/NR4A2	2
GO:0015698	inorganic anion transport	2/62	121/13965	0.10072	0.242071	0.194934	SLC26A4/SLC5A5	2
GO:0031098	stress-activated protein kinase signaling cascade	3/62	252/13965	0.101335	0.242071	0.194934	CD40LG/IL26/SLAMF1	3
GO:0001975	response to amphetamine	1/62	24/13965	0.101364	0.242071	0.194934	NR4A2	1
GO:0002053	positive regulation of mesenchymal cell proliferation	1/62	24/13965	0.101364	0.242071	0.194934	FGF9	1
GO:0002092	positive regulation of receptor internalization	1/62	24/13965	0.101364	0.242071	0.194934	GREM1	1
GO:0002407	dendritic cell chemotaxis	1/62	24/13965	0.101364	0.242071	0.194934	CCR6	1
GO:0010453	regulation of cell fate commitment	1/62	24/13965	0.101364	0.242071	0.194934	IL23R	1
GO:0030431	sleep	1/62	24/13965	0.101364	0.242071	0.194934	FOS	1
GO:0035886	vascular smooth muscle cell differentiation	1/62	24/13965	0.101364	0.242071	0.194934	FGF9	1
GO:0042417	dopamine metabolic process	1/62	24/13965	0.101364	0.242071	0.194934	NR4A2	1
GO:0050855	regulation of B cell receptor signaling pathway	1/62	24/13965	0.101364	0.242071	0.194934	BLK	1
GO:0060330	regulation of response to interferon-gamma	1/62	24/13965	0.101364	0.242071	0.194934	SOCS3	1
GO:0060334	regulation of interferon-gamma-mediated signaling pathway	1/62	24/13965	0.101364	0.242071	0.194934	SOCS3	1
GO:0060706	cell differentiation involved in embryonic placenta development	1/62	24/13965	0.101364	0.242071	0.194934	SOCS3	1
GO:0071542	dopaminergic neuron differentiation	1/62	24/13965	0.101364	0.242071	0.194934	NR4A2	1
GO:0090025	regulation of monocyte chemotaxis	1/62	24/13965	0.101364	0.242071	0.194934	GREM1	1
GO:0001822	kidney development	3/62	253/13965	0.102241	0.243864	0.196377	EGR1/GREM1/PROX1	3
GO:0050729	positive regulation of inflammatory response	2/62	123/13965	0.103519	0.245545	0.197731	IL6/PTGS2	2
GO:0002700	regulation of production of molecular mediator of immune response	2/62	124/13965	0.104926	0.245545	0.197731	CD40LG/IL6	2
GO:0006633	fatty acid biosynthetic process	2/62	124/13965	0.104926	0.245545	0.197731	ALOX15/PTGS2	2
GO:0048638	regulation of developmental growth	3/62	256/13965	0.104978	0.245545	0.197731	FGF9/PROX1/UNC13A	3
GO:0000737	DNA catabolic process, endonucleolytic	1/62	25/13965	0.105361	0.245545	0.197731	IL6	1
GO:0001958	endochondral ossification	1/62	25/13965	0.105361	0.245545	0.197731	NAB1	1
GO:0002507	tolerance induction	1/62	25/13965	0.105361	0.245545	0.197731	CCR4	1
GO:0021696	cerebellar cortex morphogenesis	1/62	25/13965	0.105361	0.245545	0.197731	PROX1	1
GO:0032647	regulation of interferon-alpha production	1/62	25/13965	0.105361	0.245545	0.197731	MMP12	1
GO:0032673	regulation of interleukin-4 production	1/62	25/13965	0.105361	0.245545	0.197731	CD40LG	1
GO:0032770	positive regulation of monooxygenase activity	1/62	25/13965	0.105361	0.245545	0.197731	NOS1AP	1
GO:0035066	positive regulation of histone acetylation	1/62	25/13965	0.105361	0.245545	0.197731	RPS6KA5	1
GO:0035767	endothelial cell chemotaxis	1/62	25/13965	0.105361	0.245545	0.197731	NR4A1	1
GO:0036075	replacement ossification	1/62	25/13965	0.105361	0.245545	0.197731	NAB1	1
GO:0045737	positive regulation of cyclin-dependent protein serine/threonine kinase activity	1/62	25/13965	0.105361	0.245545	0.197731	PROX1	1
GO:0046885	regulation of hormone biosynthetic process	1/62	25/13965	0.105361	0.245545	0.197731	EGR1	1
GO:0048710	regulation of astrocyte differentiation	1/62	25/13965	0.105361	0.245545	0.197731	IL6	1
GO:0098901	regulation of cardiac muscle cell action potential	1/62	25/13965	0.105361	0.245545	0.197731	NOS1AP	1
GO:1900117	regulation of execution phase of apoptosis	1/62	25/13965	0.105361	0.245545	0.197731	IL6	1
GO:0048871	multicellular organismal homeostasis	4/62	406/13965	0.105804	0.24628	0.198323	EGR1/IL6/PRR4/PTGS2	4
GO:0001837	epithelial to mesenchymal transition	2/62	125/13965	0.106339	0.246635	0.198609	GREM1/IL6	2
GO:0001935	endothelial cell proliferation	2/62	125/13965	0.106339	0.246635	0.198609	NR4A1/PROX1	2
GO:0072006	nephron development	2/62	125/13965	0.106339	0.246635	0.198609	EGR1/GREM1	2
GO:0016049	cell growth	4/62	408/13965	0.107227	0.246781	0.198726	GREM1/HBEGF/HSP90AA1/UNC13A	4
GO:0030260	entry into host cell	2/62	126/13965	0.107757	0.246781	0.198726	CR2/SLAMF1	2
GO:0044409	entry into host	2/62	126/13965	0.107757	0.246781	0.198726	CR2/SLAMF1	2
GO:0050806	positive regulation of synaptic transmission	2/62	126/13965	0.107757	0.246781	0.198726	PTGS2/UNC13A	2
GO:0051806	entry into cell of other organism involved in symbiotic interaction	2/62	126/13965	0.107757	0.246781	0.198726	CR2/SLAMF1	2
GO:0051828	entry into other organism involved in symbiotic interaction	2/62	126/13965	0.107757	0.246781	0.198726	CR2/SLAMF1	2
GO:0010817	regulation of hormone levels	4/62	409/13965	0.107942	0.246781	0.198726	BLK/EGR1/IL6/SLC5A5	4
GO:0050921	positive regulation of chemotaxis	2/62	127/13965	0.10918	0.246781	0.198726	CCR4/IL6	2
GO:0002230	positive regulation of defense response to virus by host	1/62	26/13965	0.10934	0.246781	0.198726	IL23R	1
GO:0002825	regulation of T-helper 1 type immune response	1/62	26/13965	0.10934	0.246781	0.198726	IL23R	1
GO:0003230	cardiac atrium development	1/62	26/13965	0.10934	0.246781	0.198726	PROX1	1
GO:0006760	folic acid-containing compound metabolic process	1/62	26/13965	0.10934	0.246781	0.198726	FOLH1	1
GO:0030947	regulation of vascular endothelial growth factor receptor signaling pathway	1/62	26/13965	0.10934	0.246781	0.198726	FGF9	1
GO:0033198	response to ATP	1/62	26/13965	0.10934	0.246781	0.198726	PTGS2	1
GO:0045987	positive regulation of smooth muscle contraction	1/62	26/13965	0.10934	0.246781	0.198726	PTGS2	1
GO:0048048	embryonic eye morphogenesis	1/62	26/13965	0.10934	0.246781	0.198726	PROX1	1
GO:0060632	regulation of microtubule-based movement	1/62	26/13965	0.10934	0.246781	0.198726	CCDC65	1
GO:0070229	negative regulation of lymphocyte apoptotic process	1/62	26/13965	0.10934	0.246781	0.198726	IL7R	1
GO:1901381	positive regulation of potassium ion transmembrane transport	1/62	26/13965	0.10934	0.246781	0.198726	NOS1AP	1
GO:1902895	positive regulation of pri-miRNA transcription by RNA polymerase II	1/62	26/13965	0.10934	0.246781	0.198726	FOS	1
GO:1902991	regulation of amyloid precursor protein catabolic process	1/62	26/13965	0.10934	0.246781	0.198726	UNC13A	1
GO:1905209	positive regulation of cardiocyte differentiation	1/62	26/13965	0.10934	0.246781	0.198726	GREM1	1
GO:1990774	tumor necrosis factor secretion	1/62	26/13965	0.10934	0.246781	0.198726	ORM1	1
GO:0071236	cellular response to antibiotic	2/62	128/13965	0.110608	0.249062	0.200563	EGR1/IL6	2
GO:0090263	positive regulation of canonical Wnt signaling pathway	2/62	128/13965	0.110608	0.249062	0.200563	FGF9/LGR5	2
GO:1903706	regulation of hemopoiesis	4/62	414/13965	0.11155	0.250743	0.201917	FOS/IL23R/IL7R/ZNF683	4
GO:1990138	neuron projection extension	2/62	129/13965	0.112041	0.250743	0.201917	HSP90AA1/UNC13A	2
GO:0001773	myeloid dendritic cell activation	1/62	27/13965	0.113301	0.250743	0.201917	SLAMF1	1
GO:0002717	positive regulation of natural killer cell mediated immunity	1/62	27/13965	0.113301	0.250743	0.201917	CD226	1
GO:0002828	regulation of type 2 immune response	1/62	27/13965	0.113301	0.250743	0.201917	IL6	1
GO:0006691	leukotriene metabolic process	1/62	27/13965	0.113301	0.250743	0.201917	ALOX15	1
GO:0014072	response to isoquinoline alkaloid	1/62	27/13965	0.113301	0.250743	0.201917	FOSB	1
GO:0032607	interferon-alpha production	1/62	27/13965	0.113301	0.250743	0.201917	MMP12	1
GO:0035909	aorta morphogenesis	1/62	27/13965	0.113301	0.250743	0.201917	PROX1	1
GO:0036336	dendritic cell migration	1/62	27/13965	0.113301	0.250743	0.201917	CCR6	1
GO:0043278	response to morphine	1/62	27/13965	0.113301	0.250743	0.201917	FOSB	1
GO:0045214	sarcomere organization	1/62	27/13965	0.113301	0.250743	0.201917	PROX1	1
GO:0045923	positive regulation of fatty acid metabolic process	1/62	27/13965	0.113301	0.250743	0.201917	PTGS2	1
GO:0070050	neuron cellular homeostasis	1/62	27/13965	0.113301	0.250743	0.201917	IL6	1
GO:0097484	dendrite extension	1/62	27/13965	0.113301	0.250743	0.201917	UNC13A	1
GO:0032680	regulation of tumor necrosis factor production	2/62	130/13965	0.113479	0.250849	0.202002	ORM1/SLAMF1	2
GO:0034599	cellular response to oxidative stress	3/62	266/13965	0.114307	0.252391	0.203244	FOS/IL6/NR4A2	3
GO:0006937	regulation of muscle contraction	2/62	131/13965	0.114922	0.253094	0.20381	NOS1AP/PTGS2	2
GO:0032102	negative regulation of response to external stimulus	3/62	268/13965	0.116211	0.253094	0.20381	GREM1/IL22RA2/SOCS3	3
GO:0035107	appendage morphogenesis	2/62	132/13965	0.11637	0.253094	0.20381	FGF9/GREM1	2
GO:0035108	limb morphogenesis	2/62	132/13965	0.11637	0.253094	0.20381	FGF9/GREM1	2
GO:0035148	tube formation	2/62	132/13965	0.11637	0.253094	0.20381	GREM1/PROX1	2
GO:0035265	organ growth	2/62	132/13965	0.11637	0.253094	0.20381	FGF9/PROX1	2
GO:0001501	skeletal system development	4/62	421/13965	0.116692	0.253094	0.20381	ADAMTS4/FGF9/GREM1/NAB1	4
GO:0002724	regulation of T cell cytokine production	1/62	28/13965	0.117246	0.253094	0.20381	IL6	1
GO:0006699	bile acid biosynthetic process	1/62	28/13965	0.117246	0.253094	0.20381	PROX1	1
GO:0018198	peptidyl-cysteine modification	1/62	28/13965	0.117246	0.253094	0.20381	NOS1AP	1
GO:0030262	apoptotic nuclear changes	1/62	28/13965	0.117246	0.253094	0.20381	IL6	1
GO:0032924	activin receptor signaling pathway	1/62	28/13965	0.117246	0.253094	0.20381	FGF9	1
GO:0045880	positive regulation of smoothened signaling pathway	1/62	28/13965	0.117246	0.253094	0.20381	FGF9	1
GO:0048566	embryonic digestive tract development	1/62	28/13965	0.117246	0.253094	0.20381	FGF9	1
GO:0050718	positive regulation of interleukin-1 beta secretion	1/62	28/13965	0.117246	0.253094	0.20381	ORM1	1
GO:0050869	negative regulation of B cell activation	1/62	28/13965	0.117246	0.253094	0.20381	BANK1	1
GO:0060251	regulation of glial cell proliferation	1/62	28/13965	0.117246	0.253094	0.20381	IL6	1
GO:0060306	regulation of membrane repolarization	1/62	28/13965	0.117246	0.253094	0.20381	NOS1AP	1
GO:1904031	positive regulation of cyclin-dependent protein kinase activity	1/62	28/13965	0.117246	0.253094	0.20381	PROX1	1
GO:2000758	positive regulation of peptidyl-lysine acetylation	1/62	28/13965	0.117246	0.253094	0.20381	RPS6KA5	1
GO:0032103	positive regulation of response to external stimulus	3/62	271/13965	0.119088	0.256624	0.206652	CCR4/IL6/PTGS2	3
GO:0032640	tumor necrosis factor production	2/62	134/13965	0.119279	0.256624	0.206652	ORM1/SLAMF1	2
GO:1903555	regulation of tumor necrosis factor superfamily cytokine production	2/62	134/13965	0.119279	0.256624	0.206652	ORM1/SLAMF1	2
GO:0001709	cell fate determination	1/62	29/13965	0.121173	0.256997	0.206953	PROX1	1
GO:0003338	metanephros morphogenesis	1/62	29/13965	0.121173	0.256997	0.206953	GREM1	1
GO:0009954	proximal/distal pattern formation	1/62	29/13965	0.121173	0.256997	0.206953	GREM1	1
GO:0031018	endocrine pancreas development	1/62	29/13965	0.121173	0.256997	0.206953	IL6	1
GO:0042036	negative regulation of cytokine biosynthetic process	1/62	29/13965	0.121173	0.256997	0.206953	IL6	1
GO:0043372	positive regulation of CD4-positive, alpha-beta T cell differentiation	1/62	29/13965	0.121173	0.256997	0.206953	IL23R	1
GO:0060338	regulation of type I interferon-mediated signaling pathway	1/62	29/13965	0.121173	0.256997	0.206953	MMP12	1
GO:0060674	placenta blood vessel development	1/62	29/13965	0.121173	0.256997	0.206953	SOCS3	1
GO:0070232	regulation of T cell apoptotic process	1/62	29/13965	0.121173	0.256997	0.206953	IL7R	1
GO:0071480	cellular response to gamma radiation	1/62	29/13965	0.121173	0.256997	0.206953	EGR1	1
GO:0086005	ventricular cardiac muscle cell action potential	1/62	29/13965	0.121173	0.256997	0.206953	NOS1AP	1
GO:0110111	negative regulation of animal organ morphogenesis	1/62	29/13965	0.121173	0.256997	0.206953	GREM1	1
GO:0072594	establishment of protein localization to organelle	4/62	427/13965	0.121182	0.256997	0.206953	FGF9/HSP90AA1/MMP12/PTGS2	4
GO:1901214	regulation of neuron death	3/62	274/13965	0.121993	0.258038	0.207791	EGR1/FOS/NR4A2	3
GO:0030168	platelet activation	2/62	136/13965	0.122207	0.258038	0.207791	CD40LG/IL6	2
GO:0048771	tissue remodeling	2/62	136/13965	0.122207	0.258038	0.207791	GREM1/IL6	2
GO:0071695	anatomical structure maturation	2/62	136/13965	0.122207	0.258038	0.207791	GREM1/NR4A2	2
GO:0048167	regulation of synaptic plasticity	2/62	137/13965	0.123678	0.258329	0.208025	PTGS2/UNC13A	2
GO:0032147	activation of protein kinase activity	3/62	276/13965	0.123943	0.258329	0.208025	CD40LG/GREM1/IL23R	3
GO:0042692	muscle cell differentiation	3/62	276/13965	0.123943	0.258329	0.208025	FGF9/GREM1/PROX1	3
GO:0072330	monocarboxylic acid biosynthetic process	3/62	276/13965	0.123943	0.258329	0.208025	ALOX15/PROX1/PTGS2	3
GO:0007423	sensory organ development	4/62	431/13965	0.124217	0.258329	0.208025	FGF9/LGR5/NDP/PROX1	4
GO:0006308	DNA catabolic process	1/62	30/13965	0.125083	0.258329	0.208025	IL6	1
GO:0006921	cellular component disassembly involved in execution phase of apoptosis	1/62	30/13965	0.125083	0.258329	0.208025	IL6	1
GO:0007218	neuropeptide signaling pathway	1/62	30/13965	0.125083	0.258329	0.208025	NPFFR1	1
GO:0021587	cerebellum morphogenesis	1/62	30/13965	0.125083	0.258329	0.208025	PROX1	1
GO:0031076	embryonic camera-type eye development	1/62	30/13965	0.125083	0.258329	0.208025	PROX1	1
GO:0032633	interleukin-4 production	1/62	30/13965	0.125083	0.258329	0.208025	CD40LG	1
GO:0032965	regulation of collagen biosynthetic process	1/62	30/13965	0.125083	0.258329	0.208025	IL6	1
GO:0033028	myeloid cell apoptotic process	1/62	30/13965	0.125083	0.258329	0.208025	IL6	1
GO:0033144	negative regulation of intracellular steroid hormone receptor signaling pathway	1/62	30/13965	0.125083	0.258329	0.208025	ZNF366	1
GO:0051150	regulation of smooth muscle cell differentiation	1/62	30/13965	0.125083	0.258329	0.208025	FGF9	1
GO:0098760	response to interleukin-7	1/62	30/13965	0.125083	0.258329	0.208025	IL7R	1
GO:0098761	cellular response to interleukin-7	1/62	30/13965	0.125083	0.258329	0.208025	IL7R	1
GO:1901385	regulation of voltage-gated calcium channel activity	1/62	30/13965	0.125083	0.258329	0.208025	NOS1AP	1
GO:1901976	regulation of cell cycle checkpoint	1/62	30/13965	0.125083	0.258329	0.208025	PROX1	1
GO:1904707	positive regulation of vascular smooth muscle cell proliferation	1/62	30/13965	0.125083	0.258329	0.208025	FGF9	1
GO:0002431	Fc receptor mediated stimulatory signaling pathway	2/62	138/13965	0.125153	0.258329	0.208025	CD226/HSP90AA1	2
GO:1901615	organic hydroxy compound metabolic process	4/62	434/13965	0.126515	0.260825	0.210036	ALOX15/NR4A2/PROX1/SLC5A5	4
GO:0071706	tumor necrosis factor superfamily cytokine production	2/62	139/13965	0.126632	0.260825	0.210036	ORM1/SLAMF1	2
GO:0009615	response to virus	3/62	280/13965	0.12788	0.262848	0.211665	IL23R/IL6/MMP12	3
GO:0001654	eye development	3/62	281/13965	0.128871	0.262848	0.211665	FGF9/NDP/PROX1	3
GO:0060562	epithelial tube morphogenesis	3/62	281/13965	0.128871	0.262848	0.211665	GREM1/LGR5/PROX1	3
GO:0008207	C21-steroid hormone metabolic process	1/62	31/13965	0.128975	0.262848	0.211665	EGR1	1
GO:0032733	positive regulation of interleukin-10 production	1/62	31/13965	0.128975	0.262848	0.211665	CD40LG	1
GO:0042092	type 2 immune response	1/62	31/13965	0.128975	0.262848	0.211665	IL6	1
GO:0042181	ketone biosynthetic process	1/62	31/13965	0.128975	0.262848	0.211665	EGR1	1
GO:0045124	regulation of bone resorption	1/62	31/13965	0.128975	0.262848	0.211665	IL6	1
GO:0055023	positive regulation of cardiac muscle tissue growth	1/62	31/13965	0.128975	0.262848	0.211665	FGF9	1
GO:1905332	positive regulation of morphogenesis of an epithelium	1/62	31/13965	0.128975	0.262848	0.211665	GREM1	1
GO:0048469	cell maturation	2/62	141/13965	0.129604	0.263573	0.212249	CCR6/NR4A2	2
GO:1901568	fatty acid derivative metabolic process	2/62	141/13965	0.129604	0.263573	0.212249	ALOX15/PTGS2	2
GO:0030307	positive regulation of cell growth	2/62	142/13965	0.131096	0.266327	0.214466	HBEGF/UNC13A	2
GO:0048667	cell morphogenesis involved in neuron differentiation	4/62	441/13965	0.131948	0.266555	0.21465	HSP90AA1/KIF5C/NR4A2/RPS6KA5	4
GO:0010464	regulation of mesenchymal cell proliferation	1/62	32/13965	0.132851	0.266555	0.21465	FGF9	1
GO:0010559	regulation of glycoprotein biosynthetic process	1/62	32/13965	0.132851	0.266555	0.21465	HBEGF	1
GO:0021575	hindbrain morphogenesis	1/62	32/13965	0.132851	0.266555	0.21465	PROX1	1
GO:0042558	pteridine-containing compound metabolic process	1/62	32/13965	0.132851	0.266555	0.21465	FOLH1	1
GO:0043268	positive regulation of potassium ion transport	1/62	32/13965	0.132851	0.266555	0.21465	NOS1AP	1
GO:0045823	positive regulation of heart contraction	1/62	32/13965	0.132851	0.266555	0.21465	NOS1AP	1
GO:0046006	regulation of activated T cell proliferation	1/62	32/13965	0.132851	0.266555	0.21465	IL23R	1
GO:0046685	response to arsenic-containing substance	1/62	32/13965	0.132851	0.266555	0.21465	ATF3	1
GO:0099622	cardiac muscle cell membrane repolarization	1/62	32/13965	0.132851	0.266555	0.21465	NOS1AP	1
GO:0006909	phagocytosis	3/62	285/13965	0.132864	0.266555	0.21465	ALOX15/HSP90AA1/SLAMF1	3
GO:0150063	visual system development	3/62	285/13965	0.132864	0.266555	0.21465	FGF9/NDP/PROX1	3
GO:0010594	regulation of endothelial cell migration	2/62	144/13965	0.134092	0.26874	0.216409	PROX1/PTGS2	2
GO:0034614	cellular response to reactive oxygen species	2/62	145/13965	0.135596	0.271174	0.218369	FOS/IL6	2
GO:0048880	sensory system development	3/62	288/13965	0.135887	0.271174	0.218369	FGF9/NDP/PROX1	3
GO:0001893	maternal placenta development	1/62	33/13965	0.13671	0.271174	0.218369	PTGS2	1
GO:0014002	astrocyte development	1/62	33/13965	0.13671	0.271174	0.218369	IL6	1
GO:0030574	collagen catabolic process	1/62	33/13965	0.13671	0.271174	0.218369	MMP12	1
GO:0045622	regulation of T-helper cell differentiation	1/62	33/13965	0.13671	0.271174	0.218369	IL23R	1
GO:0046189	phenol-containing compound biosynthetic process	1/62	33/13965	0.13671	0.271174	0.218369	NR4A2	1
GO:0050716	positive regulation of interleukin-1 secretion	1/62	33/13965	0.13671	0.271174	0.218369	ORM1	1
GO:0086004	regulation of cardiac muscle cell contraction	1/62	33/13965	0.13671	0.271174	0.218369	NOS1AP	1
GO:1905953	negative regulation of lipid localization	1/62	33/13965	0.13671	0.271174	0.218369	IL6	1
GO:0009408	response to heat	2/62	146/13965	0.137103	0.271676	0.218773	HSP90AA1/PTGS2	2
GO:0006913	nucleocytoplasmic transport	3/62	290/13965	0.137915	0.273005	0.219844	FGF9/MMP12/PTGS2	3
GO:0014911	positive regulation of smooth muscle cell migration	1/62	34/13965	0.140551	0.276523	0.222677	FGF9	1
GO:0033280	response to vitamin D	1/62	34/13965	0.140551	0.276523	0.222677	PTGS2	1
GO:0034405	response to fluid shear stress	1/62	34/13965	0.140551	0.276523	0.222677	PTGS2	1
GO:0051590	positive regulation of neurotransmitter transport	1/62	34/13965	0.140551	0.276523	0.222677	UNC13A	1
GO:0060043	regulation of cardiac muscle cell proliferation	1/62	34/13965	0.140551	0.276523	0.222677	FGF9	1
GO:0071634	regulation of transforming growth factor beta production	1/62	34/13965	0.140551	0.276523	0.222677	PTGS2	1
GO:0051169	nuclear transport	3/62	293/13965	0.140979	0.277081	0.223126	FGF9/MMP12/PTGS2	3
GO:0045766	positive regulation of angiogenesis	2/62	149/13965	0.141649	0.278116	0.22396	GREM1/PTGS2	2
GO:0007626	locomotory behavior	2/62	150/13965	0.143172	0.278378	0.224171	EGR1/NR4A2	2
GO:0030324	lung development	2/62	150/13965	0.143172	0.278378	0.224171	FGF9/PROX1	2
GO:0002067	glandular epithelial cell differentiation	1/62	35/13965	0.144376	0.278378	0.224171	PROX1	1
GO:0002707	negative regulation of lymphocyte mediated immunity	1/62	35/13965	0.144376	0.278378	0.224171	IL7R	1
GO:0002714	positive regulation of B cell mediated immunity	1/62	35/13965	0.144376	0.278378	0.224171	CD226	1
GO:0002891	positive regulation of immunoglobulin mediated immune response	1/62	35/13965	0.144376	0.278378	0.224171	CD226	1
GO:0007257	activation of JUN kinase activity	1/62	35/13965	0.144376	0.278378	0.224171	CD40LG	1
GO:0010043	response to zinc ion	1/62	35/13965	0.144376	0.278378	0.224171	MT1H	1
GO:0010712	regulation of collagen metabolic process	1/62	35/13965	0.144376	0.278378	0.224171	IL6	1
GO:0016572	histone phosphorylation	1/62	35/13965	0.144376	0.278378	0.224171	RPS6KA5	1
GO:0021879	forebrain neuron differentiation	1/62	35/13965	0.144376	0.278378	0.224171	PROX1	1
GO:0030514	negative regulation of BMP signaling pathway	1/62	35/13965	0.144376	0.278378	0.224171	GREM1	1
GO:0032350	regulation of hormone metabolic process	1/62	35/13965	0.144376	0.278378	0.224171	EGR1	1
GO:0048512	circadian behavior	1/62	35/13965	0.144376	0.278378	0.224171	EGR1	1
GO:0050435	amyloid-beta metabolic process	1/62	35/13965	0.144376	0.278378	0.224171	UNC13A	1
GO:1903018	regulation of glycoprotein metabolic process	1/62	35/13965	0.144376	0.278378	0.224171	HBEGF	1
GO:2000516	positive regulation of CD4-positive, alpha-beta T cell activation	1/62	35/13965	0.144376	0.278378	0.224171	IL23R	1
GO:2000725	regulation of cardiac muscle cell differentiation	1/62	35/13965	0.144376	0.278378	0.224171	GREM1	1
GO:1902532	negative regulation of intracellular signal transduction	4/62	458/13965	0.145541	0.278495	0.224265	ATF3/BANK1/PTGS2/SOCS3	4
GO:0019058	viral life cycle	3/62	298/13965	0.146135	0.278495	0.224265	CR2/PROX1/SLAMF1	3
GO:0090090	negative regulation of canonical Wnt signaling pathway	2/62	152/13965	0.146228	0.278495	0.224265	EGR1/GREM1	2
GO:0007610	behavior	4/62	459/13965	0.146357	0.278495	0.224265	EGR1/FOS/NR4A2/PTGS2	4
GO:0051216	cartilage development	2/62	153/13965	0.147761	0.278495	0.224265	FGF9/GREM1	2
GO:0001953	negative regulation of cell-matrix adhesion	1/62	36/13965	0.148185	0.278495	0.224265	MMP12	1
GO:0002369	T cell cytokine production	1/62	36/13965	0.148185	0.278495	0.224265	IL6	1
GO:0002639	positive regulation of immunoglobulin production	1/62	36/13965	0.148185	0.278495	0.224265	IL6	1
GO:0002823	negative regulation of adaptive immune response based on somatic recombination of immune receptors built from immunoglobulin superfamily domains	1/62	36/13965	0.148185	0.278495	0.224265	IL7R	1
GO:0006584	catecholamine metabolic process	1/62	36/13965	0.148185	0.278495	0.224265	NR4A2	1
GO:0006692	prostanoid metabolic process	1/62	36/13965	0.148185	0.278495	0.224265	PTGS2	1
GO:0006693	prostaglandin metabolic process	1/62	36/13965	0.148185	0.278495	0.224265	PTGS2	1
GO:0007622	rhythmic behavior	1/62	36/13965	0.148185	0.278495	0.224265	EGR1	1
GO:0009712	catechol-containing compound metabolic process	1/62	36/13965	0.148185	0.278495	0.224265	NR4A2	1
GO:0014037	Schwann cell differentiation	1/62	36/13965	0.148185	0.278495	0.224265	NAB1	1
GO:0015701	bicarbonate transport	1/62	36/13965	0.148185	0.278495	0.224265	SLC26A4	1
GO:0033003	regulation of mast cell activation	1/62	36/13965	0.148185	0.278495	0.224265	CD226	1
GO:0033146	regulation of intracellular estrogen receptor signaling pathway	1/62	36/13965	0.148185	0.278495	0.224265	ZNF366	1
GO:0042307	positive regulation of protein import into nucleus	1/62	36/13965	0.148185	0.278495	0.224265	PTGS2	1
GO:0042987	amyloid precursor protein catabolic process	1/62	36/13965	0.148185	0.278495	0.224265	UNC13A	1
GO:0043277	apoptotic cell clearance	1/62	36/13965	0.148185	0.278495	0.224265	ALOX15	1
GO:0050798	activated T cell proliferation	1/62	36/13965	0.148185	0.278495	0.224265	IL23R	1
GO:0071604	transforming growth factor beta production	1/62	36/13965	0.148185	0.278495	0.224265	PTGS2	1
GO:0072348	sulfur compound transport	1/62	36/13965	0.148185	0.278495	0.224265	SLC26A4	1
GO:1901985	positive regulation of protein acetylation	1/62	36/13965	0.148185	0.278495	0.224265	RPS6KA5	1
GO:1902893	regulation of pri-miRNA transcription by RNA polymerase II	1/62	36/13965	0.148185	0.278495	0.224265	FOS	1
GO:0009746	response to hexose	2/62	154/13965	0.149297	0.27977	0.225291	EGR1/PTGS2	2
GO:0030323	respiratory tube development	2/62	154/13965	0.149297	0.27977	0.225291	FGF9/PROX1	2
GO:0097529	myeloid leukocyte migration	2/62	154/13965	0.149297	0.27977	0.225291	GREM1/IL6	2
GO:0014075	response to amine	1/62	37/13965	0.151976	0.282597	0.227568	NR4A2	1
GO:0021695	cerebellar cortex development	1/62	37/13965	0.151976	0.282597	0.227568	PROX1	1
GO:0042304	regulation of fatty acid biosynthetic process	1/62	37/13965	0.151976	0.282597	0.227568	PTGS2	1
GO:0050873	brown fat cell differentiation	1/62	37/13965	0.151976	0.282597	0.227568	PTGS2	1
GO:0090049	regulation of cell migration involved in sprouting angiogenesis	1/62	37/13965	0.151976	0.282597	0.227568	PTGS2	1
GO:1903053	regulation of extracellular matrix organization	1/62	37/13965	0.151976	0.282597	0.227568	IL6	1
GO:1903115	regulation of actin filament-based movement	1/62	37/13965	0.151976	0.282597	0.227568	NOS1AP	1
GO:2000273	positive regulation of signaling receptor activity	1/62	37/13965	0.151976	0.282597	0.227568	GREM1	1
GO:0001659	temperature homeostasis	2/62	156/13965	0.15238	0.282804	0.227735	EGR1/PTGS2	2
GO:0006986	response to unfolded protein	2/62	156/13965	0.15238	0.282804	0.227735	ATF3/HSP90AA1	2
GO:0070997	neuron death	3/62	306/13965	0.154514	0.284684	0.229249	EGR1/FOS/NR4A2	3
GO:0046328	regulation of JNK cascade	2/62	158/13965	0.155476	0.284684	0.229249	CD40LG/SLAMF1	2
GO:0001774	microglial cell activation	1/62	38/13965	0.155751	0.284684	0.229249	IL6	1
GO:0002269	leukocyte activation involved in inflammatory response	1/62	38/13965	0.155751	0.284684	0.229249	IL6	1
GO:0008206	bile acid metabolic process	1/62	38/13965	0.155751	0.284684	0.229249	PROX1	1
GO:0030239	myofibril assembly	1/62	38/13965	0.155751	0.284684	0.229249	PROX1	1
GO:0031952	regulation of protein autophosphorylation	1/62	38/13965	0.155751	0.284684	0.229249	GREM1	1
GO:0035850	epithelial cell differentiation involved in kidney development	1/62	38/13965	0.155751	0.284684	0.229249	GREM1	1
GO:0042269	regulation of natural killer cell mediated cytotoxicity	1/62	38/13965	0.155751	0.284684	0.229249	CD226	1
GO:0050856	regulation of T cell receptor signaling pathway	1/62	38/13965	0.155751	0.284684	0.229249	CD226	1
GO:0050922	negative regulation of chemotaxis	1/62	38/13965	0.155751	0.284684	0.229249	GREM1	1
GO:0060042	retina morphogenesis in camera-type eye	1/62	38/13965	0.155751	0.284684	0.229249	PROX1	1
GO:0060393	regulation of pathway-restricted SMAD protein phosphorylation	1/62	38/13965	0.155751	0.284684	0.229249	GREM1	1
GO:1903672	positive regulation of sprouting angiogenesis	1/62	38/13965	0.155751	0.284684	0.229249	PTGS2	1
GO:1904591	positive regulation of protein import	1/62	38/13965	0.155751	0.284684	0.229249	PTGS2	1
GO:2000179	positive regulation of neural precursor cell proliferation	1/62	38/13965	0.155751	0.284684	0.229249	PROX1	1
GO:0030177	positive regulation of Wnt signaling pathway	2/62	159/13965	0.157029	0.286207	0.230475	FGF9/LGR5	2
GO:0034284	response to monosaccharide	2/62	159/13965	0.157029	0.286207	0.230475	EGR1/PTGS2	2
GO:0042742	defense response to bacterium	2/62	159/13965	0.157029	0.286207	0.230475	IL23R/IL6	2
GO:0032970	regulation of actin filament-based process	3/62	309/13965	0.157696	0.287153	0.231237	ALOX15/NOS1AP/PROX1	3
GO:0006694	steroid biosynthetic process	2/62	160/13965	0.158584	0.288498	0.23232	EGR1/PROX1	2
GO:0006509	membrane protein ectodomain proteolysis	1/62	39/13965	0.15951	0.289092	0.232799	ADAM19	1
GO:0032964	collagen biosynthetic process	1/62	39/13965	0.15951	0.289092	0.232799	IL6	1
GO:0055010	ventricular cardiac muscle tissue morphogenesis	1/62	39/13965	0.15951	0.289092	0.232799	PROX1	1
GO:0060412	ventricular septum morphogenesis	1/62	39/13965	0.15951	0.289092	0.232799	PROX1	1
GO:0048736	appendage development	2/62	161/13965	0.160143	0.289697	0.233285	FGF9/GREM1	2
GO:0060173	limb development	2/62	161/13965	0.160143	0.289697	0.233285	FGF9/GREM1	2
GO:0001666	response to hypoxia	3/62	312/13965	0.160899	0.290791	0.234167	EGR1/NR4A2/PTGS2	3
GO:0009994	oocyte differentiation	1/62	40/13965	0.163252	0.292612	0.235632	LGR5	1
GO:0010883	regulation of lipid storage	1/62	40/13965	0.163252	0.292612	0.235632	IL6	1
GO:0021762	substantia nigra development	1/62	40/13965	0.163252	0.292612	0.235632	FGF9	1
GO:0045668	negative regulation of osteoblast differentiation	1/62	40/13965	0.163252	0.292612	0.235632	GREM1	1
GO:0048168	regulation of neuronal synaptic plasticity	1/62	40/13965	0.163252	0.292612	0.235632	UNC13A	1
GO:0050706	regulation of interleukin-1 beta secretion	1/62	40/13965	0.163252	0.292612	0.235632	ORM1	1
GO:0071470	cellular response to osmotic stress	1/62	40/13965	0.163252	0.292612	0.235632	PTGS2	1
GO:0086009	membrane repolarization	1/62	40/13965	0.163252	0.292612	0.235632	NOS1AP	1
GO:0071478	cellular response to radiation	2/62	163/13965	0.163269	0.292612	0.235632	EGR1/PTGS2	2
GO:0006575	cellular modified amino acid metabolic process	2/62	165/13965	0.166406	0.297053	0.239209	FOLH1/SLC5A5	2
GO:0002715	regulation of natural killer cell mediated immunity	1/62	41/13965	0.166977	0.297053	0.239209	CD226	1
GO:0006911	phagocytosis, engulfment	1/62	41/13965	0.166977	0.297053	0.239209	ALOX15	1
GO:0042551	neuron maturation	1/62	41/13965	0.166977	0.297053	0.239209	NR4A2	1
GO:0072604	interleukin-6 secretion	1/62	41/13965	0.166977	0.297053	0.239209	BANK1	1
GO:0097366	response to bronchodilator	1/62	41/13965	0.166977	0.297053	0.239209	NR4A2	1
GO:2000351	regulation of endothelial cell apoptotic process	1/62	41/13965	0.166977	0.297053	0.239209	CD40LG	1
GO:2000404	regulation of T cell migration	1/62	41/13965	0.166977	0.297053	0.239209	CCR6	1
GO:0035690	cellular response to drug	3/62	318/13965	0.167364	0.297467	0.239542	EGR1/IL6/PTGS2	3
GO:0032271	regulation of protein polymerization	2/62	166/13965	0.167979	0.298285	0.240201	ALOX15/HSP90AA1	2
GO:0007623	circadian rhythm	2/62	167/13965	0.169554	0.298939	0.240728	EGR1/PROX1	2
GO:1902905	positive regulation of supramolecular fiber organization	2/62	167/13965	0.169554	0.298939	0.240728	ALOX15/PROX1	2
GO:0008089	anterograde axonal transport	1/62	42/13965	0.170686	0.298939	0.240728	KIF5C	1
GO:0010463	mesenchymal cell proliferation	1/62	42/13965	0.170686	0.298939	0.240728	FGF9	1
GO:0014009	glial cell proliferation	1/62	42/13965	0.170686	0.298939	0.240728	IL6	1
GO:0030199	collagen fibril organization	1/62	42/13965	0.170686	0.298939	0.240728	GREM1	1
GO:0032330	regulation of chondrocyte differentiation	1/62	42/13965	0.170686	0.298939	0.240728	GREM1	1
GO:0042088	T-helper 1 type immune response	1/62	42/13965	0.170686	0.298939	0.240728	IL23R	1
GO:0045599	negative regulation of fat cell differentiation	1/62	42/13965	0.170686	0.298939	0.240728	IL6	1
GO:0051055	negative regulation of lipid biosynthetic process	1/62	42/13965	0.170686	0.298939	0.240728	PROX1	1
GO:0060389	pathway-restricted SMAD protein phosphorylation	1/62	42/13965	0.170686	0.298939	0.240728	GREM1	1
GO:0061383	trabecula morphogenesis	1/62	42/13965	0.170686	0.298939	0.240728	GREM1	1
GO:0061614	pri-miRNA transcription by RNA polymerase II	1/62	42/13965	0.170686	0.298939	0.240728	FOS	1
GO:0070231	T cell apoptotic process	1/62	42/13965	0.170686	0.298939	0.240728	IL7R	1
GO:1901016	regulation of potassium ion transmembrane transporter activity	1/62	42/13965	0.170686	0.298939	0.240728	NOS1AP	1
GO:0030278	regulation of ossification	2/62	168/13965	0.171132	0.298939	0.240728	GREM1/IL6	2
GO:0034341	response to interferon-gamma	2/62	168/13965	0.171132	0.298939	0.240728	IL23R/SOCS3	2
GO:1901654	response to ketone	2/62	168/13965	0.171132	0.298939	0.240728	FOS/FOSB	2
GO:0036293	response to decreased oxygen levels	3/62	322/13965	0.171717	0.29969	0.241332	EGR1/NR4A2/PTGS2	3
GO:0048598	embryonic morphogenesis	4/62	490/13965	0.172545	0.300864	0.242278	FGF9/GREM1/PROX1/SOCS3	4
GO:0035966	response to topologically incorrect protein	2/62	170/13965	0.174295	0.301073	0.242446	ATF3/HSP90AA1	2
GO:0002686	negative regulation of leukocyte migration	1/62	43/13965	0.174379	0.301073	0.242446	GREM1	1
GO:0002833	positive regulation of response to biotic stimulus	1/62	43/13965	0.174379	0.301073	0.242446	CD226	1
GO:0007566	embryo implantation	1/62	43/13965	0.174379	0.301073	0.242446	PTGS2	1
GO:0034198	cellular response to amino acid starvation	1/62	43/13965	0.174379	0.301073	0.242446	ATF3	1
GO:0042059	negative regulation of epidermal growth factor receptor signaling pathway	1/62	43/13965	0.174379	0.301073	0.242446	HBEGF	1
GO:0051898	negative regulation of protein kinase B signaling	1/62	43/13965	0.174379	0.301073	0.242446	BANK1	1
GO:0060395	SMAD protein signal transduction	1/62	43/13965	0.174379	0.301073	0.242446	FOS	1
GO:0060711	labyrinthine layer development	1/62	43/13965	0.174379	0.301073	0.242446	SOCS3	1
GO:1904645	response to amyloid-beta	1/62	43/13965	0.174379	0.301073	0.242446	MMP12	1
GO:2000107	negative regulation of leukocyte apoptotic process	1/62	43/13965	0.174379	0.301073	0.242446	IL7R	1
GO:0060541	respiratory system development	2/62	171/13965	0.17588	0.303394	0.244315	FGF9/PROX1	2
GO:0002704	negative regulation of leukocyte mediated immunity	1/62	44/13965	0.178056	0.305239	0.245801	IL7R	1
GO:0003341	cilium movement	1/62	44/13965	0.178056	0.305239	0.245801	CCDC65	1
GO:0043370	regulation of CD4-positive, alpha-beta T cell differentiation	1/62	44/13965	0.178056	0.305239	0.245801	IL23R	1
GO:0046638	positive regulation of alpha-beta T cell differentiation	1/62	44/13965	0.178056	0.305239	0.245801	IL23R	1
GO:0060038	cardiac muscle cell proliferation	1/62	44/13965	0.178056	0.305239	0.245801	FGF9	1
GO:0071675	regulation of mononuclear cell migration	1/62	44/13965	0.178056	0.305239	0.245801	GREM1	1
GO:0098900	regulation of action potential	1/62	44/13965	0.178056	0.305239	0.245801	NOS1AP	1
GO:0060348	bone development	2/62	173/13965	0.179058	0.306685	0.246965	GREM1/NAB1	2
GO:0001894	tissue homeostasis	2/62	174/13965	0.180651	0.308503	0.24843	IL6/PRR4	2
GO:0003229	ventricular cardiac muscle tissue development	1/62	45/13965	0.181717	0.308503	0.24843	PROX1	1
GO:0006984	ER-nucleus signaling pathway	1/62	45/13965	0.181717	0.308503	0.24843	ATF3	1
GO:0019229	regulation of vasoconstriction	1/62	45/13965	0.181717	0.308503	0.24843	PTGS2	1
GO:0021872	forebrain generation of neurons	1/62	45/13965	0.181717	0.308503	0.24843	PROX1	1
GO:0035722	interleukin-12-mediated signaling pathway	1/62	45/13965	0.181717	0.308503	0.24843	IL12RB2	1
GO:0061900	glial cell activation	1/62	45/13965	0.181717	0.308503	0.24843	IL6	1
GO:0070228	regulation of lymphocyte apoptotic process	1/62	45/13965	0.181717	0.308503	0.24843	IL7R	1
GO:0086002	cardiac muscle cell action potential involved in contraction	1/62	45/13965	0.181717	0.308503	0.24843	NOS1AP	1
GO:0090303	positive regulation of wound healing	1/62	45/13965	0.181717	0.308503	0.24843	HBEGF	1
GO:0048762	mesenchymal cell differentiation	2/62	175/13965	0.182245	0.308858	0.248715	GREM1/IL6	2
GO:0090092	regulation of transmembrane receptor protein serine/threonine kinase signaling pathway	2/62	175/13965	0.182245	0.308858	0.248715	FGF9/GREM1	2
GO:0071897	DNA biosynthetic process	2/62	176/13965	0.183842	0.310461	0.250006	GREM1/HSP90AA1	2
GO:0002090	regulation of receptor internalization	1/62	46/13965	0.185361	0.310461	0.250006	GREM1	1
GO:0002931	response to ischemia	1/62	46/13965	0.185361	0.310461	0.250006	EGR1	1
GO:0010718	positive regulation of epithelial to mesenchymal transition	1/62	46/13965	0.185361	0.310461	0.250006	IL6	1
GO:0021536	diencephalon development	1/62	46/13965	0.185361	0.310461	0.250006	NR4A2	1
GO:0048260	positive regulation of receptor-mediated endocytosis	1/62	46/13965	0.185361	0.310461	0.250006	GREM1	1
GO:0061005	cell differentiation involved in kidney development	1/62	46/13965	0.185361	0.310461	0.250006	GREM1	1
GO:1900449	regulation of glutamate receptor signaling pathway	1/62	46/13965	0.185361	0.310461	0.250006	UNC13A	1
GO:1905207	regulation of cardiocyte differentiation	1/62	46/13965	0.185361	0.310461	0.250006	GREM1	1
GO:1990928	response to amino acid starvation	1/62	46/13965	0.185361	0.310461	0.250006	ATF3	1
GO:0007281	germ cell development	2/62	177/13965	0.185441	0.310461	0.250006	CCR6/LGR5	2
GO:0007411	axon guidance	2/62	177/13965	0.185441	0.310461	0.250006	KIF5C/RPS6KA5	2
GO:0010001	glial cell differentiation	2/62	177/13965	0.185441	0.310461	0.250006	IL6/NAB1	2
GO:0042445	hormone metabolic process	2/62	177/13965	0.185441	0.310461	0.250006	EGR1/SLC5A5	2
GO:0045089	positive regulation of innate immune response	3/62	335/13965	0.186087	0.311273	0.25066	CD226/MMP12/RPS6KA5	3
GO:0009743	response to carbohydrate	2/62	178/13965	0.187042	0.312076	0.251307	EGR1/PTGS2	2
GO:0097485	neuron projection guidance	2/62	179/13965	0.188645	0.312076	0.251307	KIF5C/RPS6KA5	2
GO:0001961	positive regulation of cytokine-mediated signaling pathway	1/62	47/13965	0.18899	0.312076	0.251307	MMP12	1
GO:0050702	interleukin-1 beta secretion	1/62	47/13965	0.18899	0.312076	0.251307	ORM1	1
GO:0050704	regulation of interleukin-1 secretion	1/62	47/13965	0.18899	0.312076	0.251307	ORM1	1
GO:0050732	negative regulation of peptidyl-tyrosine phosphorylation	1/62	47/13965	0.18899	0.312076	0.251307	SOCS3	1
GO:0051148	negative regulation of muscle cell differentiation	1/62	47/13965	0.18899	0.312076	0.251307	FGF9	1
GO:0051353	positive regulation of oxidoreductase activity	1/62	47/13965	0.18899	0.312076	0.251307	NOS1AP	1
GO:0060350	endochondral bone morphogenesis	1/62	47/13965	0.18899	0.312076	0.251307	NAB1	1
GO:0071349	cellular response to interleukin-12	1/62	47/13965	0.18899	0.312076	0.251307	IL12RB2	1
GO:0072577	endothelial cell apoptotic process	1/62	47/13965	0.18899	0.312076	0.251307	CD40LG	1
GO:1901185	negative regulation of ERBB signaling pathway	1/62	47/13965	0.18899	0.312076	0.251307	HBEGF	1
GO:1904705	regulation of vascular smooth muscle cell proliferation	1/62	47/13965	0.18899	0.312076	0.251307	FGF9	1
GO:1990874	vascular smooth muscle cell proliferation	1/62	47/13965	0.18899	0.312076	0.251307	FGF9	1
GO:2001238	positive regulation of extrinsic apoptotic signaling pathway	1/62	47/13965	0.18899	0.312076	0.251307	ATF3	1
GO:0002573	myeloid leukocyte differentiation	2/62	180/13965	0.19025	0.313621	0.252551	FOS/IL23R	2
GO:0048588	developmental cell growth	2/62	180/13965	0.19025	0.313621	0.252551	HSP90AA1/UNC13A	2
GO:0048705	skeletal system morphogenesis	2/62	181/13965	0.191857	0.314016	0.252869	GREM1/NAB1	2
GO:0071456	cellular response to hypoxia	2/62	181/13965	0.191857	0.314016	0.252869	EGR1/PTGS2	2
GO:0001658	branching involved in ureteric bud morphogenesis	1/62	48/13965	0.192603	0.314016	0.252869	GREM1	1
GO:0002712	regulation of B cell mediated immunity	1/62	48/13965	0.192603	0.314016	0.252869	CD226	1
GO:0002889	regulation of immunoglobulin mediated immune response	1/62	48/13965	0.192603	0.314016	0.252869	CD226	1
GO:0006968	cellular defense response	1/62	48/13965	0.192603	0.314016	0.252869	CCR6	1
GO:0009435	NAD biosynthetic process	1/62	48/13965	0.192603	0.314016	0.252869	PTGS2	1
GO:0035065	regulation of histone acetylation	1/62	48/13965	0.192603	0.314016	0.252869	RPS6KA5	1
GO:0043551	regulation of phosphatidylinositol 3-kinase activity	1/62	48/13965	0.192603	0.314016	0.252869	SOCS3	1
GO:0046513	ceramide biosynthetic process	1/62	48/13965	0.192603	0.314016	0.252869	B3GALT2	1
GO:0070671	response to interleukin-12	1/62	48/13965	0.192603	0.314016	0.252869	IL12RB2	1
GO:0071320	cellular response to cAMP	1/62	48/13965	0.192603	0.314016	0.252869	SLC5A5	1
GO:0098586	cellular response to virus	1/62	48/13965	0.192603	0.314016	0.252869	MMP12	1
GO:0006816	calcium ion transport	3/62	341/13965	0.192827	0.314117	0.25295	MS4A1/NOS1AP/PTGS2	3
GO:0070482	response to oxygen levels	3/62	343/13965	0.195088	0.317532	0.2557	EGR1/NR4A2/PTGS2	3
GO:0006940	regulation of smooth muscle contraction	1/62	49/13965	0.1962	0.317735	0.255864	PTGS2	1
GO:0033555	multicellular organismal response to stress	1/62	49/13965	0.1962	0.317735	0.255864	NR4A2	1
GO:0042982	amyloid precursor protein metabolic process	1/62	49/13965	0.1962	0.317735	0.255864	UNC13A	1
GO:0045453	bone resorption	1/62	49/13965	0.1962	0.317735	0.255864	IL6	1
GO:0055008	cardiac muscle tissue morphogenesis	1/62	49/13965	0.1962	0.317735	0.255864	PROX1	1
GO:0060688	regulation of morphogenesis of a branching structure	1/62	49/13965	0.1962	0.317735	0.255864	GREM1	1
GO:0030520	intracellular estrogen receptor signaling pathway	1/62	50/13965	0.199781	0.321647	0.259014	ZNF366	1
GO:0035904	aorta development	1/62	50/13965	0.199781	0.321647	0.259014	PROX1	1
GO:0035924	cellular response to vascular endothelial growth factor stimulus	1/62	50/13965	0.199781	0.321647	0.259014	NR4A1	1
GO:0045071	negative regulation of viral genome replication	1/62	50/13965	0.199781	0.321647	0.259014	PROX1	1
GO:0098930	axonal transport	1/62	50/13965	0.199781	0.321647	0.259014	KIF5C	1
GO:0099024	plasma membrane invagination	1/62	50/13965	0.199781	0.321647	0.259014	ALOX15	1
GO:1902041	regulation of extrinsic apoptotic signaling pathway via death domain receptors	1/62	50/13965	0.199781	0.321647	0.259014	ATF3	1
GO:0007254	JNK cascade	2/62	187/13965	0.201537	0.323935	0.260857	CD40LG/SLAMF1	2
GO:0051495	positive regulation of cytoskeleton organization	2/62	187/13965	0.201537	0.323935	0.260857	ALOX15/PROX1	2
GO:0001558	regulation of cell growth	3/62	349/13965	0.201911	0.324266	0.261123	GREM1/HBEGF/UNC13A	3
GO:0002720	positive regulation of cytokine production involved in immune response	1/62	51/13965	0.203347	0.324951	0.261674	IL6	1
GO:0032835	glomerulus development	1/62	51/13965	0.203347	0.324951	0.261674	EGR1	1
GO:0045824	negative regulation of innate immune response	1/62	51/13965	0.203347	0.324951	0.261674	MMP12	1
GO:0048857	neural nucleus development	1/62	51/13965	0.203347	0.324951	0.261674	FGF9	1
GO:0055021	regulation of cardiac muscle tissue growth	1/62	51/13965	0.203347	0.324951	0.261674	FGF9	1
GO:0061098	positive regulation of protein tyrosine kinase activity	1/62	51/13965	0.203347	0.324951	0.261674	GREM1	1
GO:0023061	signal release	3/62	351/13965	0.204198	0.326042	0.262553	BLK/IL6/UNC13A	3
GO:0060560	developmental growth involved in morphogenesis	2/62	190/13965	0.2064	0.328991	0.264928	HSP90AA1/UNC13A	2
GO:0006305	DNA alkylation	1/62	52/13965	0.206896	0.328991	0.264928	FOS	1
GO:0006306	DNA methylation	1/62	52/13965	0.206896	0.328991	0.264928	FOS	1
GO:0045576	mast cell activation	1/62	52/13965	0.206896	0.328991	0.264928	CD226	1
GO:0051926	negative regulation of calcium ion transport	1/62	52/13965	0.206896	0.328991	0.264928	PTGS2	1
GO:0060249	anatomical structure homeostasis	3/62	354/13965	0.207641	0.329903	0.265662	HSP90AA1/IL6/PRR4	3
GO:0008016	regulation of heart contraction	2/62	191/13965	0.208024	0.329969	0.265715	HBEGF/NOS1AP	2
GO:0036294	cellular response to decreased oxygen levels	2/62	191/13965	0.208024	0.329969	0.265715	EGR1/PTGS2	2
GO:0035418	protein localization to synapse	1/62	53/13965	0.210431	0.332422	0.267691	KIF5C	1
GO:0042306	regulation of protein import into nucleus	1/62	53/13965	0.210431	0.332422	0.267691	PTGS2	1
GO:0043030	regulation of macrophage activation	1/62	53/13965	0.210431	0.332422	0.267691	IL6	1
GO:0043536	positive regulation of blood vessel endothelial cell migration	1/62	53/13965	0.210431	0.332422	0.267691	PTGS2	1
GO:0051145	smooth muscle cell differentiation	1/62	53/13965	0.210431	0.332422	0.267691	FGF9	1
GO:0048568	embryonic organ development	3/62	357/13965	0.211097	0.333202	0.268319	FGF9/PROX1/SOCS3	3
GO:0007160	cell-matrix adhesion	2/62	194/13965	0.212904	0.334155	0.269087	GREM1/MMP12	2
GO:0030072	peptide hormone secretion	2/62	194/13965	0.212904	0.334155	0.269087	BLK/IL6	2
GO:2001233	regulation of apoptotic signaling pathway	3/62	359/13965	0.213409	0.334155	0.269087	ATF3/NR4A2/PTGS2	3
GO:0002088	lens development in camera-type eye	1/62	54/13965	0.213949	0.334155	0.269087	PROX1	1
GO:0007585	respiratory gaseous exchange	1/62	54/13965	0.213949	0.334155	0.269087	NR4A2	1
GO:0009247	glycolipid biosynthetic process	1/62	54/13965	0.213949	0.334155	0.269087	B3GALT2	1
GO:0010332	response to gamma radiation	1/62	54/13965	0.213949	0.334155	0.269087	EGR1	1
GO:0034113	heterotypic cell-cell adhesion	1/62	54/13965	0.213949	0.334155	0.269087	ALOX15	1
GO:0045600	positive regulation of fat cell differentiation	1/62	54/13965	0.213949	0.334155	0.269087	PTGS2	1
GO:0060675	ureteric bud morphogenesis	1/62	54/13965	0.213949	0.334155	0.269087	GREM1	1
GO:0060760	positive regulation of response to cytokine stimulus	1/62	54/13965	0.213949	0.334155	0.269087	MMP12	1
GO:1903036	positive regulation of response to wounding	1/62	54/13965	0.213949	0.334155	0.269087	HBEGF	1
GO:2000756	regulation of peptidyl-lysine acetylation	1/62	54/13965	0.213949	0.334155	0.269087	RPS6KA5	1
GO:0001933	negative regulation of protein phosphorylation	3/62	360/13965	0.214567	0.334849	0.269645	ATF3/GREM1/SOCS3	3
GO:0090257	regulation of muscle system process	2/62	196/13965	0.216164	0.335826	0.270432	NOS1AP/PTGS2	2
GO:0097305	response to alcohol	2/62	196/13965	0.216164	0.335826	0.270432	FOS/FOSB	2
GO:2001234	negative regulation of apoptotic signaling pathway	2/62	196/13965	0.216164	0.335826	0.270432	NR4A2/PTGS2	2
GO:0030317	flagellated sperm motility	1/62	55/13965	0.217453	0.335826	0.270432	CCR6	1
GO:0031295	T cell costimulation	1/62	55/13965	0.217453	0.335826	0.270432	CD40LG	1
GO:0033619	membrane protein proteolysis	1/62	55/13965	0.217453	0.335826	0.270432	ADAM19	1
GO:0042267	natural killer cell mediated cytotoxicity	1/62	55/13965	0.217453	0.335826	0.270432	CD226	1
GO:0050701	interleukin-1 secretion	1/62	55/13965	0.217453	0.335826	0.270432	ORM1	1
GO:0072171	mesonephric tubule morphogenesis	1/62	55/13965	0.217453	0.335826	0.270432	GREM1	1
GO:0072347	response to anesthetic	1/62	55/13965	0.217453	0.335826	0.270432	FOSB	1
GO:0097722	sperm motility	1/62	55/13965	0.217453	0.335826	0.270432	CCR6	1
GO:1902476	chloride transmembrane transport	1/62	55/13965	0.217453	0.335826	0.270432	SLC26A4	1
GO:2000514	regulation of CD4-positive, alpha-beta T cell activation	1/62	55/13965	0.217453	0.335826	0.270432	IL23R	1
GO:0051701	interaction with host	2/62	197/13965	0.217796	0.336087	0.270642	CR2/SLAMF1	2
GO:0098542	defense response to other organism	3/62	363/13965	0.218049	0.33621	0.270741	IL23R/IL6/MMP12	3
GO:0043900	regulation of multi-organism process	3/62	365/13965	0.220378	0.337704	0.271944	IL23R/MMP12/PROX1	3
GO:0001895	retina homeostasis	1/62	56/13965	0.220941	0.337704	0.271944	PRR4	1
GO:0014855	striated muscle cell proliferation	1/62	56/13965	0.220941	0.337704	0.271944	FGF9	1
GO:0031294	lymphocyte costimulation	1/62	56/13965	0.220941	0.337704	0.271944	CD40LG	1
GO:0032922	circadian regulation of gene expression	1/62	56/13965	0.220941	0.337704	0.271944	EGR1	1
GO:0043550	regulation of lipid kinase activity	1/62	56/13965	0.220941	0.337704	0.271944	SOCS3	1
GO:0045669	positive regulation of osteoblast differentiation	1/62	56/13965	0.220941	0.337704	0.271944	IL6	1
GO:0055013	cardiac muscle cell development	1/62	56/13965	0.220941	0.337704	0.271944	PROX1	1
GO:0070509	calcium ion import	1/62	56/13965	0.220941	0.337704	0.271944	MS4A1	1
GO:0086003	cardiac muscle cell contraction	1/62	56/13965	0.220941	0.337704	0.271944	NOS1AP	1
GO:1904589	regulation of protein import	1/62	56/13965	0.220941	0.337704	0.271944	PTGS2	1
GO:0006687	glycosphingolipid metabolic process	1/62	57/13965	0.224413	0.340319	0.27405	B3GALT2	1
GO:0032024	positive regulation of insulin secretion	1/62	57/13965	0.224413	0.340319	0.27405	BLK	1
GO:0050710	negative regulation of cytokine secretion	1/62	57/13965	0.224413	0.340319	0.27405	BANK1	1
GO:0050805	negative regulation of synaptic transmission	1/62	57/13965	0.224413	0.340319	0.27405	PTGS2	1
GO:0050830	defense response to Gram-positive bacterium	1/62	57/13965	0.224413	0.340319	0.27405	IL6	1
GO:0060135	maternal process involved in female pregnancy	1/62	57/13965	0.224413	0.340319	0.27405	PTGS2	1
GO:0060415	muscle tissue morphogenesis	1/62	57/13965	0.224413	0.340319	0.27405	PROX1	1
GO:0061035	regulation of cartilage development	1/62	57/13965	0.224413	0.340319	0.27405	GREM1	1
GO:0072678	T cell migration	1/62	57/13965	0.224413	0.340319	0.27405	CCR6	1
GO:2001259	positive regulation of cation channel activity	1/62	57/13965	0.224413	0.340319	0.27405	NOS1AP	1
GO:0007611	learning or memory	2/62	202/13965	0.225972	0.342145	0.27552	FOS/PTGS2	2
GO:0051924	regulation of calcium ion transport	2/62	202/13965	0.225972	0.342145	0.27552	NOS1AP/PTGS2	2
GO:0010324	membrane invagination	1/62	58/13965	0.227871	0.343138	0.27632	ALOX15	1
GO:0014910	regulation of smooth muscle cell migration	1/62	58/13965	0.227871	0.343138	0.27632	FGF9	1
GO:0019915	lipid storage	1/62	58/13965	0.227871	0.343138	0.27632	IL6	1
GO:0042310	vasoconstriction	1/62	58/13965	0.227871	0.343138	0.27632	PTGS2	1
GO:0042698	ovulation cycle	1/62	58/13965	0.227871	0.343138	0.27632	EGR1	1
GO:0045685	regulation of glial cell differentiation	1/62	58/13965	0.227871	0.343138	0.27632	IL6	1
GO:0046635	positive regulation of alpha-beta T cell activation	1/62	58/13965	0.227871	0.343138	0.27632	IL23R	1
GO:0031669	cellular response to nutrient levels	2/62	205/13965	0.230889	0.346164	0.278756	ATF3/PTGS2	2
GO:0051146	striated muscle cell differentiation	2/62	205/13965	0.230889	0.346164	0.278756	GREM1/PROX1	2
GO:0002228	natural killer cell mediated immunity	1/62	59/13965	0.231313	0.346164	0.278756	CD226	1
GO:0003208	cardiac ventricle morphogenesis	1/62	59/13965	0.231313	0.346164	0.278756	PROX1	1
GO:0010812	negative regulation of cell-substrate adhesion	1/62	59/13965	0.231313	0.346164	0.278756	MMP12	1
GO:0046824	positive regulation of nucleocytoplasmic transport	1/62	59/13965	0.231313	0.346164	0.278756	PTGS2	1
GO:0097194	execution phase of apoptosis	1/62	59/13965	0.231313	0.346164	0.278756	IL6	1
GO:2000401	regulation of lymphocyte migration	1/62	59/13965	0.231313	0.346164	0.278756	CCR6	1
GO:0000302	response to reactive oxygen species	2/62	206/13965	0.23253	0.347446	0.279789	FOS/IL6	2
GO:0071453	cellular response to oxygen levels	2/62	206/13965	0.23253	0.347446	0.279789	EGR1/PTGS2	2
GO:0090596	sensory organ morphogenesis	2/62	207/13965	0.234172	0.347524	0.279852	FGF9/PROX1	2
GO:0007631	feeding behavior	1/62	60/13965	0.23474	0.347524	0.279852	FOS	1
GO:0008088	axo-dendritic transport	1/62	60/13965	0.23474	0.347524	0.279852	KIF5C	1
GO:0008306	associative learning	1/62	60/13965	0.23474	0.347524	0.279852	FOS	1
GO:0048708	astrocyte differentiation	1/62	60/13965	0.23474	0.347524	0.279852	IL6	1
GO:0048844	artery morphogenesis	1/62	60/13965	0.23474	0.347524	0.279852	PROX1	1
GO:0050918	positive chemotaxis	1/62	60/13965	0.23474	0.347524	0.279852	CCR4	1
GO:0051893	regulation of focal adhesion assembly	1/62	60/13965	0.23474	0.347524	0.279852	GREM1	1
GO:0070227	lymphocyte apoptotic process	1/62	60/13965	0.23474	0.347524	0.279852	IL7R	1
GO:0086001	cardiac muscle cell action potential	1/62	60/13965	0.23474	0.347524	0.279852	NOS1AP	1
GO:0090109	regulation of cell-substrate junction assembly	1/62	60/13965	0.23474	0.347524	0.279852	GREM1	1
GO:1901379	regulation of potassium ion transmembrane transport	1/62	60/13965	0.23474	0.347524	0.279852	NOS1AP	1
GO:1903320	regulation of protein modification by small protein conjugation or removal	2/62	209/13965	0.237458	0.350694	0.282405	EGR1/HSP90AA1	2
GO:0008344	adult locomotory behavior	1/62	61/13965	0.238153	0.350694	0.282405	NR4A2	1
GO:0021675	nerve development	1/62	61/13965	0.238153	0.350694	0.282405	UNC13A	1
GO:0030279	negative regulation of ossification	1/62	61/13965	0.238153	0.350694	0.282405	GREM1	1
GO:0055006	cardiac cell development	1/62	61/13965	0.238153	0.350694	0.282405	PROX1	1
GO:0070373	negative regulation of ERK1 and ERK2 cascade	1/62	61/13965	0.238153	0.350694	0.282405	ATF3	1
GO:0097756	negative regulation of blood vessel diameter	1/62	61/13965	0.238153	0.350694	0.282405	PTGS2	1
GO:0007018	microtubule-based movement	2/62	211/13965	0.240746	0.353974	0.285046	CCDC65/KIF5C	2
GO:0045637	regulation of myeloid cell differentiation	2/62	211/13965	0.240746	0.353974	0.285046	FOS/IL23R	2
GO:0019674	NAD metabolic process	1/62	62/13965	0.24155	0.354616	0.285563	PTGS2	1
GO:0030500	regulation of bone mineralization	1/62	62/13965	0.24155	0.354616	0.285563	GREM1	1
GO:0045926	negative regulation of growth	2/62	213/13965	0.244037	0.357689	0.288037	GREM1/MT1H	2
GO:0014015	positive regulation of gliogenesis	1/62	63/13965	0.244932	0.357689	0.288037	IL6	1
GO:0014909	smooth muscle cell migration	1/62	63/13965	0.244932	0.357689	0.288037	FGF9	1
GO:0048644	muscle organ morphogenesis	1/62	63/13965	0.244932	0.357689	0.288037	PROX1	1
GO:0055117	regulation of cardiac muscle contraction	1/62	63/13965	0.244932	0.357689	0.288037	NOS1AP	1
GO:0072078	nephron tubule morphogenesis	1/62	63/13965	0.244932	0.357689	0.288037	GREM1	1
GO:0062012	regulation of small molecule metabolic process	3/62	386/13965	0.245124	0.357689	0.288037	EGR1/PROX1/PTGS2	3
GO:0090066	regulation of anatomical structure size	3/62	386/13965	0.245124	0.357689	0.288037	ALOX15/IL7R/PTGS2	3
GO:0051258	protein polymerization	2/62	214/13965	0.245684	0.358235	0.288477	ALOX15/HSP90AA1	2
GO:0050769	positive regulation of neurogenesis	3/62	387/13965	0.246315	0.358884	0.289	IL6/PROX1/UNC13A	3
GO:0060047	heart contraction	2/62	215/13965	0.247331	0.359606	0.289581	HBEGF/NOS1AP	2
GO:0007422	peripheral nervous system development	1/62	64/13965	0.248299	0.359606	0.289581	NAB1	1
GO:0030510	regulation of BMP signaling pathway	1/62	64/13965	0.248299	0.359606	0.289581	GREM1	1
GO:0031670	cellular response to nutrient	1/62	64/13965	0.248299	0.359606	0.289581	PTGS2	1
GO:0043627	response to estrogen	1/62	64/13965	0.248299	0.359606	0.289581	ZNF366	1
GO:0048477	oogenesis	1/62	64/13965	0.248299	0.359606	0.289581	LGR5	1
GO:0050871	positive regulation of B cell activation	1/62	64/13965	0.248299	0.359606	0.289581	IL6	1
GO:1901983	regulation of protein acetylation	1/62	64/13965	0.248299	0.359606	0.289581	RPS6KA5	1
GO:0007004	telomere maintenance via telomerase	1/62	65/13965	0.251652	0.363101	0.292396	HSP90AA1	1
GO:0060411	cardiac septum morphogenesis	1/62	65/13965	0.251652	0.363101	0.292396	PROX1	1
GO:0072088	nephron epithelium morphogenesis	1/62	65/13965	0.251652	0.363101	0.292396	GREM1	1
GO:1902117	positive regulation of organelle assembly	1/62	65/13965	0.251652	0.363101	0.292396	PROX1	1
GO:1903670	regulation of sprouting angiogenesis	1/62	65/13965	0.251652	0.363101	0.292396	PTGS2	1
GO:0042326	negative regulation of phosphorylation	3/62	393/13965	0.253478	0.365463	0.294297	ATF3/GREM1/SOCS3	3
GO:0003281	ventricular septum development	1/62	66/13965	0.25499	0.365732	0.294514	PROX1	1
GO:0009953	dorsal/ventral pattern formation	1/62	66/13965	0.25499	0.365732	0.294514	GREM1	1
GO:0021766	hippocampus development	1/62	66/13965	0.25499	0.365732	0.294514	PROX1	1
GO:0046889	positive regulation of lipid biosynthetic process	1/62	66/13965	0.25499	0.365732	0.294514	PTGS2	1
GO:0051781	positive regulation of cell division	1/62	66/13965	0.25499	0.365732	0.294514	FGF9	1
GO:0070664	negative regulation of leukocyte proliferation	1/62	66/13965	0.25499	0.365732	0.294514	GREM1	1
GO:1903391	regulation of adherens junction organization	1/62	66/13965	0.25499	0.365732	0.294514	GREM1	1
GO:0031334	positive regulation of protein complex assembly	2/62	220/13965	0.255571	0.366294	0.294967	ALOX15/HSP90AA1	2
GO:0090287	regulation of cellular response to growth factor stimulus	2/62	221/13965	0.257221	0.368039	0.296373	FGF9/GREM1	2
GO:0006278	RNA-dependent DNA biosynthetic process	1/62	67/13965	0.258313	0.368039	0.296373	HSP90AA1	1
GO:0007215	glutamate receptor signaling pathway	1/62	67/13965	0.258313	0.368039	0.296373	UNC13A	1
GO:0008652	cellular amino acid biosynthetic process	1/62	67/13965	0.258313	0.368039	0.296373	FOLH1	1
GO:0043507	positive regulation of JUN kinase activity	1/62	67/13965	0.258313	0.368039	0.296373	CD40LG	1
GO:0044728	DNA methylation or demethylation	1/62	67/13965	0.258313	0.368039	0.296373	FOS	1
GO:0072028	nephron morphogenesis	1/62	67/13965	0.258313	0.368039	0.296373	GREM1	1
GO:2000177	regulation of neural precursor cell proliferation	1/62	67/13965	0.258313	0.368039	0.296373	PROX1	1
GO:0006446	regulation of translational initiation	1/62	68/13965	0.261622	0.372479	0.299948	BANK1	1
GO:0031667	response to nutrient levels	3/62	400/13965	0.261876	0.372566	0.300018	ATF3/PROX1/PTGS2	3
GO:0003015	heart process	2/62	224/13965	0.26217	0.372709	0.300133	HBEGF/NOS1AP	2
GO:0006885	regulation of pH	1/62	69/13965	0.264916	0.375509	0.302387	SLC26A4	1
GO:0033238	regulation of cellular amine metabolic process	1/62	69/13965	0.264916	0.375509	0.302387	NR4A2	1
GO:0043154	negative regulation of cysteine-type endopeptidase activity involved in apoptotic process	1/62	69/13965	0.264916	0.375509	0.302387	PTGS2	1
GO:0071479	cellular response to ionizing radiation	1/62	69/13965	0.264916	0.375509	0.302387	EGR1	1
GO:0030100	regulation of endocytosis	2/62	227/13965	0.26712	0.378215	0.304567	ALOX15/GREM1	2
GO:0033143	regulation of intracellular steroid hormone receptor signaling pathway	1/62	70/13965	0.268196	0.378215	0.304567	ZNF366	1
GO:0042446	hormone biosynthetic process	1/62	70/13965	0.268196	0.378215	0.304567	EGR1	1
GO:0043266	regulation of potassium ion transport	1/62	70/13965	0.268196	0.378215	0.304567	NOS1AP	1
GO:0045833	negative regulation of lipid metabolic process	1/62	70/13965	0.268196	0.378215	0.304567	PROX1	1
GO:0110110	positive regulation of animal organ morphogenesis	1/62	70/13965	0.268196	0.378215	0.304567	GREM1	1
GO:1900182	positive regulation of protein localization to nucleus	1/62	70/13965	0.268196	0.378215	0.304567	PTGS2	1
GO:0008589	regulation of smoothened signaling pathway	1/62	71/13965	0.271461	0.381428	0.307154	FGF9	1
GO:0021510	spinal cord development	1/62	71/13965	0.271461	0.381428	0.307154	PROX1	1
GO:0055017	cardiac muscle tissue growth	1/62	71/13965	0.271461	0.381428	0.307154	FGF9	1
GO:0098661	inorganic anion transmembrane transport	1/62	71/13965	0.271461	0.381428	0.307154	SLC26A4	1
GO:1901224	positive regulation of NIK/NF-kappaB signaling	1/62	71/13965	0.271461	0.381428	0.307154	GREM1	1
GO:0016925	protein sumoylation	1/62	72/13965	0.274712	0.384597	0.309706	EGR1	1
GO:0045682	regulation of epidermis development	1/62	72/13965	0.274712	0.384597	0.309706	NAB1	1
GO:0071260	cellular response to mechanical stimulus	1/62	72/13965	0.274712	0.384597	0.309706	PTGS2	1
GO:0090277	positive regulation of peptide hormone secretion	1/62	72/13965	0.274712	0.384597	0.309706	BLK	1
GO:1903901	negative regulation of viral life cycle	1/62	72/13965	0.274712	0.384597	0.309706	PROX1	1
GO:0048562	embryonic organ morphogenesis	2/62	232/13965	0.275372	0.385242	0.310225	FGF9/PROX1	2
GO:0006672	ceramide metabolic process	1/62	73/13965	0.277949	0.387165	0.311774	B3GALT2	1
GO:0032481	positive regulation of type I interferon production	1/62	73/13965	0.277949	0.387165	0.311774	MMP12	1
GO:0032760	positive regulation of tumor necrosis factor production	1/62	73/13965	0.277949	0.387165	0.311774	ORM1	1
GO:0045445	myoblast differentiation	1/62	73/13965	0.277949	0.387165	0.311774	GREM1	1
GO:0070167	regulation of biomineral tissue development	1/62	73/13965	0.277949	0.387165	0.311774	GREM1	1
GO:0070542	response to fatty acid	1/62	73/13965	0.277949	0.387165	0.311774	PTGS2	1
GO:0051480	regulation of cytosolic calcium ion concentration	2/62	234/13965	0.278672	0.387893	0.31236	GTF2I/MS4A1	2
GO:0038093	Fc receptor signaling pathway	2/62	235/13965	0.280322	0.389457	0.31362	FOS/HSP90AA1	2
GO:0006821	chloride transport	1/62	74/13965	0.281172	0.389457	0.31362	SLC26A4	1
GO:0019217	regulation of fatty acid metabolic process	1/62	74/13965	0.281172	0.389457	0.31362	PTGS2	1
GO:0032755	positive regulation of interleukin-6 production	1/62	74/13965	0.281172	0.389457	0.31362	IL6	1
GO:1901019	regulation of calcium ion transmembrane transporter activity	1/62	74/13965	0.281172	0.389457	0.31362	NOS1AP	1
GO:2000106	regulation of leukocyte apoptotic process	1/62	74/13965	0.281172	0.389457	0.31362	IL7R	1
GO:0008015	blood circulation	3/62	416/13965	0.281207	0.389457	0.31362	HBEGF/NOS1AP/PTGS2	3
GO:0050890	cognition	2/62	236/13965	0.281972	0.390236	0.314247	FOS/PTGS2	2
GO:0000079	regulation of cyclin-dependent protein serine/threonine kinase activity	1/62	75/13965	0.28438	0.391048	0.314901	PROX1	1
GO:0006094	gluconeogenesis	1/62	75/13965	0.28438	0.391048	0.314901	ATF3	1
GO:0006942	regulation of striated muscle contraction	1/62	75/13965	0.28438	0.391048	0.314901	NOS1AP	1
GO:0006970	response to osmotic stress	1/62	75/13965	0.28438	0.391048	0.314901	PTGS2	1
GO:0010927	cellular component assembly involved in morphogenesis	1/62	75/13965	0.28438	0.391048	0.314901	PROX1	1
GO:0014812	muscle cell migration	1/62	75/13965	0.28438	0.391048	0.314901	FGF9	1
GO:0061418	regulation of transcription from RNA polymerase II promoter in response to hypoxia	1/62	75/13965	0.28438	0.391048	0.314901	EGR1	1
GO:0090100	positive regulation of transmembrane receptor protein serine/threonine kinase signaling pathway	1/62	75/13965	0.28438	0.391048	0.314901	FGF9	1
GO:1903725	regulation of phospholipid metabolic process	1/62	75/13965	0.28438	0.391048	0.314901	SOCS3	1
GO:0002718	regulation of cytokine production involved in immune response	1/62	76/13965	0.287574	0.393201	0.316635	IL6	1
GO:0008625	extrinsic apoptotic signaling pathway via death domain receptors	1/62	76/13965	0.287574	0.393201	0.316635	ATF3	1
GO:0009791	post-embryonic development	1/62	76/13965	0.287574	0.393201	0.316635	NR4A2	1
GO:0034644	cellular response to UV	1/62	76/13965	0.287574	0.393201	0.316635	PTGS2	1
GO:0050764	regulation of phagocytosis	1/62	76/13965	0.287574	0.393201	0.316635	ALOX15	1
GO:1900034	regulation of cellular response to heat	1/62	76/13965	0.287574	0.393201	0.316635	HSP90AA1	1
GO:1903557	positive regulation of tumor necrosis factor superfamily cytokine production	1/62	76/13965	0.287574	0.393201	0.316635	ORM1	1
GO:2000117	negative regulation of cysteine-type endopeptidase activity	1/62	76/13965	0.287574	0.393201	0.316635	PTGS2	1
GO:0042063	gliogenesis	2/62	240/13965	0.288568	0.394281	0.317505	IL6/NAB1	2
GO:0022412	cellular process involved in reproduction in multicellular organism	2/62	241/13965	0.290217	0.395415	0.318417	CCR6/LGR5	2
GO:0034976	response to endoplasmic reticulum stress	2/62	241/13965	0.290217	0.395415	0.318417	ALOX15/ATF3	2
GO:0043010	camera-type eye development	2/62	241/13965	0.290217	0.395415	0.318417	NDP/PROX1	2
GO:0048511	rhythmic process	2/62	241/13965	0.290217	0.395415	0.318417	EGR1/PROX1	2
GO:0010833	telomere maintenance via telomere lengthening	1/62	77/13965	0.290755	0.39559	0.318558	HSP90AA1	1
GO:0030838	positive regulation of actin filament polymerization	1/62	77/13965	0.290755	0.39559	0.318558	ALOX15	1
GO:0003013	circulatory system process	3/62	425/13965	0.292147	0.397205	0.319859	HBEGF/NOS1AP/PTGS2	3
GO:0002027	regulation of heart rate	1/62	78/13965	0.293921	0.398495	0.320897	NOS1AP	1
GO:0019319	hexose biosynthetic process	1/62	78/13965	0.293921	0.398495	0.320897	ATF3	1
GO:0042058	regulation of epidermal growth factor receptor signaling pathway	1/62	78/13965	0.293921	0.398495	0.320897	HBEGF	1
GO:1904029	regulation of cyclin-dependent protein kinase activity	1/62	78/13965	0.293921	0.398495	0.320897	PROX1	1
GO:0046879	hormone secretion	2/62	244/13965	0.295159	0.399893	0.322024	BLK/IL6	2
GO:0050900	leukocyte migration	3/62	429/13965	0.297021	0.400241	0.322304	CCR6/GREM1/IL6	3
GO:0001776	leukocyte homeostasis	1/62	79/13965	0.297073	0.400241	0.322304	IL6	1
GO:0001892	embryonic placenta development	1/62	79/13965	0.297073	0.400241	0.322304	SOCS3	1
GO:0007045	cell-substrate adherens junction assembly	1/62	79/13965	0.297073	0.400241	0.322304	GREM1	1
GO:0031058	positive regulation of histone modification	1/62	79/13965	0.297073	0.400241	0.322304	RPS6KA5	1
GO:0045778	positive regulation of ossification	1/62	79/13965	0.297073	0.400241	0.322304	IL6	1
GO:0046928	regulation of neurotransmitter secretion	1/62	79/13965	0.297073	0.400241	0.322304	UNC13A	1
GO:0048041	focal adhesion assembly	1/62	79/13965	0.297073	0.400241	0.322304	GREM1	1
GO:0000018	regulation of DNA recombination	1/62	80/13965	0.300212	0.402504	0.324126	IL7R	1
GO:0019233	sensory perception of pain	1/62	80/13965	0.300212	0.402504	0.324126	PTGS2	1
GO:0043506	regulation of JUN kinase activity	1/62	80/13965	0.300212	0.402504	0.324126	CD40LG	1
GO:0060349	bone morphogenesis	1/62	80/13965	0.300212	0.402504	0.324126	NAB1	1
GO:0061097	regulation of protein tyrosine kinase activity	1/62	80/13965	0.300212	0.402504	0.324126	GREM1	1
GO:0072080	nephron tubule development	1/62	80/13965	0.300212	0.402504	0.324126	GREM1	1
GO:0110020	regulation of actomyosin structure organization	1/62	80/13965	0.300212	0.402504	0.324126	PROX1	1
GO:0051962	positive regulation of nervous system development	3/62	434/13965	0.303122	0.405568	0.326593	IL6/PROX1/UNC13A	3
GO:0000041	transition metal ion transport	1/62	81/13965	0.303336	0.405568	0.326593	TMEM163	1
GO:0002065	columnar/cuboidal epithelial cell differentiation	1/62	81/13965	0.303336	0.405568	0.326593	PROX1	1
GO:0002690	positive regulation of leukocyte chemotaxis	1/62	81/13965	0.303336	0.405568	0.326593	IL6	1
GO:0071375	cellular response to peptide hormone stimulus	2/62	250/13965	0.305031	0.407472	0.328126	NR4A1/NR4A2	2
GO:0001942	hair follicle development	1/62	82/13965	0.306447	0.407472	0.328126	LGR5	1
GO:0006626	protein targeting to mitochondrion	1/62	82/13965	0.306447	0.407472	0.328126	HSP90AA1	1
GO:0006958	complement activation, classical pathway	1/62	82/13965	0.306447	0.407472	0.328126	CR2	1
GO:0033273	response to vitamin	1/62	82/13965	0.306447	0.407472	0.328126	PTGS2	1
GO:0042116	macrophage activation	1/62	82/13965	0.306447	0.407472	0.328126	IL6	1
GO:0046364	monosaccharide biosynthetic process	1/62	82/13965	0.306447	0.407472	0.328126	ATF3	1
GO:0048259	regulation of receptor-mediated endocytosis	1/62	82/13965	0.306447	0.407472	0.328126	GREM1	1
GO:0009914	hormone transport	2/62	252/13965	0.308318	0.409336	0.329628	BLK/IL6	2
GO:0006835	dicarboxylic acid transport	1/62	83/13965	0.309545	0.409336	0.329628	SLC26A4	1
GO:0021549	cerebellum development	1/62	83/13965	0.309545	0.409336	0.329628	PROX1	1
GO:0035270	endocrine system development	1/62	83/13965	0.309545	0.409336	0.329628	IL6	1
GO:0043535	regulation of blood vessel endothelial cell migration	1/62	83/13965	0.309545	0.409336	0.329628	PTGS2	1
GO:0060840	artery development	1/62	83/13965	0.309545	0.409336	0.329628	PROX1	1
GO:0060993	kidney morphogenesis	1/62	83/13965	0.309545	0.409336	0.329628	GREM1	1
GO:0062014	negative regulation of small molecule metabolic process	1/62	83/13965	0.309545	0.409336	0.329628	PROX1	1
GO:0021761	limbic system development	1/62	84/13965	0.312628	0.410883	0.330873	PROX1	1
GO:0022404	molting cycle process	1/62	84/13965	0.312628	0.410883	0.330873	LGR5	1
GO:0022405	hair cycle process	1/62	84/13965	0.312628	0.410883	0.330873	LGR5	1
GO:0030148	sphingolipid biosynthetic process	1/62	84/13965	0.312628	0.410883	0.330873	B3GALT2	1
GO:0043279	response to alkaloid	1/62	84/13965	0.312628	0.410883	0.330873	FOSB	1
GO:0070301	cellular response to hydrogen peroxide	1/62	84/13965	0.312628	0.410883	0.330873	IL6	1
GO:0072676	lymphocyte migration	1/62	84/13965	0.312628	0.410883	0.330873	CCR6	1
GO:0098773	skin epidermis development	1/62	84/13965	0.312628	0.410883	0.330873	LGR5	1
GO:1901184	regulation of ERBB signaling pathway	1/62	84/13965	0.312628	0.410883	0.330873	HBEGF	1
GO:0010720	positive regulation of cell development	3/62	442/13965	0.312898	0.410958	0.330934	IL6/PROX1/UNC13A	3
GO:0001657	ureteric bud development	1/62	85/13965	0.315699	0.413792	0.333216	GREM1	1
GO:0045069	regulation of viral genome replication	1/62	85/13965	0.315699	0.413792	0.333216	PROX1	1
GO:0048525	negative regulation of viral process	1/62	85/13965	0.315699	0.413792	0.333216	PROX1	1
GO:0002702	positive regulation of production of molecular mediator of immune response	1/62	86/13965	0.318755	0.416105	0.335078	IL6	1
GO:0008543	fibroblast growth factor receptor signaling pathway	1/62	86/13965	0.318755	0.416105	0.335078	FGF9	1
GO:0032414	positive regulation of ion transmembrane transporter activity	1/62	86/13965	0.318755	0.416105	0.335078	NOS1AP	1
GO:0072163	mesonephric epithelium development	1/62	86/13965	0.318755	0.416105	0.335078	GREM1	1
GO:0072164	mesonephric tubule development	1/62	86/13965	0.318755	0.416105	0.335078	GREM1	1
GO:0098869	cellular oxidant detoxification	1/62	86/13965	0.318755	0.416105	0.335078	PTGS2	1
GO:0006939	smooth muscle contraction	1/62	87/13965	0.321799	0.419511	0.337821	PTGS2	1
GO:0097327	response to antineoplastic agent	1/62	87/13965	0.321799	0.419511	0.337821	EGR1	1
GO:0009416	response to light stimulus	2/62	262/13965	0.324703	0.422037	0.339855	FOS/PTGS2	2
GO:0034612	response to tumor necrosis factor	2/62	262/13965	0.324703	0.422037	0.339855	CD40LG/PTGS2	2
GO:0034333	adherens junction assembly	1/62	88/13965	0.324828	0.422037	0.339855	GREM1	1
GO:1901888	regulation of cell junction assembly	1/62	88/13965	0.324828	0.422037	0.339855	GREM1	1
GO:2001243	negative regulation of intrinsic apoptotic signaling pathway	1/62	88/13965	0.324828	0.422037	0.339855	PTGS2	1
GO:0008202	steroid metabolic process	2/62	263/13965	0.326337	0.423712	0.341205	EGR1/PROX1	2
GO:0022037	metencephalon development	1/62	89/13965	0.327845	0.424244	0.341633	PROX1	1
GO:0045446	endothelial cell differentiation	1/62	89/13965	0.327845	0.424244	0.341633	PROX1	1
GO:0060333	interferon-gamma-mediated signaling pathway	1/62	89/13965	0.327845	0.424244	0.341633	SOCS3	1
GO:1990823	response to leukemia inhibitory factor	1/62	89/13965	0.327845	0.424244	0.341633	SOCS3	1
GO:1990830	cellular response to leukemia inhibitory factor	1/62	89/13965	0.327845	0.424244	0.341633	SOCS3	1
GO:0044089	positive regulation of cellular component biogenesis	3/62	455/13965	0.328808	0.425206	0.342407	ALOX15/HSP90AA1/PROX1	3
GO:0001823	mesonephros development	1/62	90/13965	0.330848	0.426701	0.343612	GREM1	1
GO:0016525	negative regulation of angiogenesis	1/62	90/13965	0.330848	0.426701	0.343612	GTF2I	1
GO:0031623	receptor internalization	1/62	90/13965	0.330848	0.426701	0.343612	GREM1	1
GO:1905269	positive regulation of chromatin organization	1/62	90/13965	0.330848	0.426701	0.343612	RPS6KA5	1
GO:0044057	regulation of system process	3/62	458/13965	0.332482	0.428522	0.345078	HBEGF/NOS1AP/PTGS2	3
GO:0006304	DNA modification	1/62	91/13965	0.333838	0.429411	0.345794	FOS	1
GO:0048593	camera-type eye morphogenesis	1/62	91/13965	0.333838	0.429411	0.345794	PROX1	1
GO:0048675	axon extension	1/62	91/13965	0.333838	0.429411	0.345794	HSP90AA1	1
GO:0007596	blood coagulation	2/62	269/13965	0.33612	0.432059	0.347926	CD40LG/IL6	2
GO:0002367	cytokine production involved in immune response	1/62	92/13965	0.336815	0.43209	0.347951	IL6	1
GO:0007613	memory	1/62	92/13965	0.336815	0.43209	0.347951	PTGS2	1
GO:2000181	negative regulation of blood vessel morphogenesis	1/62	92/13965	0.336815	0.43209	0.347951	GTF2I	1
GO:0022411	cellular component disassembly	3/62	462/13965	0.33738	0.432527	0.348303	ADAMTS4/IL6/MMP12	3
GO:0050817	coagulation	2/62	270/13965	0.337747	0.432711	0.348451	CD40LG/IL6	2
GO:0042752	regulation of circadian rhythm	1/62	93/13965	0.339779	0.434737	0.350083	PROX1	1
GO:0070252	actin-mediated cell contraction	1/62	93/13965	0.339779	0.434737	0.350083	NOS1AP	1
GO:0006898	receptor-mediated endocytosis	2/62	272/13965	0.340997	0.435719	0.350873	GREM1/HSP90AA1	2
GO:0032956	regulation of actin cytoskeleton organization	2/62	272/13965	0.340997	0.435719	0.350873	ALOX15/PROX1	2
GO:0007044	cell-substrate junction assembly	1/62	94/13965	0.34273	0.436489	0.351493	GREM1	1
GO:0032411	positive regulation of transporter activity	1/62	94/13965	0.34273	0.436489	0.351493	NOS1AP	1
GO:0072009	nephron epithelium development	1/62	94/13965	0.34273	0.436489	0.351493	GREM1	1
GO:0097711	ciliary basal body-plasma membrane docking	1/62	94/13965	0.34273	0.436489	0.351493	HSP90AA1	1
GO:1990748	cellular detoxification	1/62	94/13965	0.34273	0.436489	0.351493	PTGS2	1
GO:0007599	hemostasis	2/62	274/13965	0.344243	0.438128	0.352813	CD40LG/IL6	2
GO:0002455	humoral immune response mediated by circulating immunoglobulin	1/62	95/13965	0.345668	0.439073	0.353574	CR2	1
GO:0021782	glial cell development	1/62	95/13965	0.345668	0.439073	0.353574	IL6	1
GO:0090101	negative regulation of transmembrane receptor protein serine/threonine kinase signaling pathway	1/62	95/13965	0.345668	0.439073	0.353574	GREM1	1
GO:0007507	heart development	3/62	471/13965	0.348396	0.441627	0.355631	FGF9/GREM1/PROX1	3
GO:0035296	regulation of tube diameter	1/62	96/13965	0.348593	0.441627	0.355631	PTGS2	1
GO:0097746	regulation of blood vessel diameter	1/62	96/13965	0.348593	0.441627	0.355631	PTGS2	1
GO:1901222	regulation of NIK/NF-kappaB signaling	1/62	96/13965	0.348593	0.441627	0.355631	GREM1	1
GO:0006936	muscle contraction	2/62	277/13965	0.349103	0.441694	0.355685	NOS1AP/PTGS2	2
GO:0007568	aging	2/62	277/13965	0.349103	0.441694	0.355685	FOS/PTGS2	2
GO:0006664	glycolipid metabolic process	1/62	97/13965	0.351505	0.444151	0.357663	B3GALT2	1
GO:0034754	cellular hormone metabolic process	1/62	97/13965	0.351505	0.444151	0.357663	EGR1	1
GO:1902903	regulation of supramolecular fiber organization	2/62	280/13965	0.353951	0.445329	0.358612	ALOX15/PROX1	2
GO:0009855	determination of bilateral symmetry	1/62	98/13965	0.354404	0.445329	0.358612	GREM1	1
GO:0014013	regulation of gliogenesis	1/62	98/13965	0.354404	0.445329	0.358612	IL6	1
GO:0046822	regulation of nucleocytoplasmic transport	1/62	98/13965	0.354404	0.445329	0.358612	PTGS2	1
GO:0060359	response to ammonium ion	1/62	98/13965	0.354404	0.445329	0.358612	FOSB	1
GO:0071804	cellular potassium ion transport	1/62	98/13965	0.354404	0.445329	0.358612	NOS1AP	1
GO:0071805	potassium ion transmembrane transport	1/62	98/13965	0.354404	0.445329	0.358612	NOS1AP	1
GO:1903509	liposaccharide metabolic process	1/62	98/13965	0.354404	0.445329	0.358612	B3GALT2	1
GO:0120031	plasma membrane bounded cell projection assembly	3/62	476/13965	0.354511	0.445329	0.358612	CCDC65/HSP90AA1/RAPGEF6	3
GO:0019932	second-messenger-mediated signaling	2/62	282/13965	0.357177	0.447366	0.360252	CCR6/NOS1AP	2
GO:0001508	action potential	1/62	99/13965	0.35729	0.447366	0.360252	NOS1AP	1
GO:0003279	cardiac septum development	1/62	99/13965	0.35729	0.447366	0.360252	PROX1	1
GO:0007286	spermatid development	1/62	99/13965	0.35729	0.447366	0.360252	CCR6	1
GO:0009799	specification of symmetry	1/62	99/13965	0.35729	0.447366	0.360252	GREM1	1
GO:0002446	neutrophil mediated immunity	3/62	479/13965	0.358178	0.448186	0.360913	HSP90AA1/IL6/ORM1	3
GO:0030449	regulation of complement activation	1/62	100/13965	0.360164	0.449798	0.362211	CR2	1
GO:0098754	detoxification	1/62	100/13965	0.360164	0.449798	0.362211	PTGS2	1
GO:2000257	regulation of protein activation cascade	1/62	100/13965	0.360164	0.449798	0.362211	CR2	1
GO:0030031	cell projection assembly	3/62	482/13965	0.361842	0.451221	0.363357	CCDC65/HSP90AA1/RAPGEF6	3
GO:0071214	cellular response to abiotic stimulus	2/62	285/13965	0.362005	0.451221	0.363357	EGR1/PTGS2	2
GO:0104004	cellular response to environmental stimulus	2/62	285/13965	0.362005	0.451221	0.363357	EGR1/PTGS2	2
GO:0002223	stimulatory C-type lectin receptor signaling pathway	1/62	101/13965	0.363025	0.45191	0.363912	RPS6KA5	1
GO:0046887	positive regulation of hormone secretion	1/62	101/13965	0.363025	0.45191	0.363912	BLK	1
GO:0048706	embryonic skeletal system development	1/62	102/13965	0.365874	0.455163	0.366531	FGF9	1
GO:0050880	regulation of blood vessel size	1/62	103/13965	0.36871	0.458101	0.368897	PTGS2	1
GO:0071482	cellular response to light stimulus	1/62	103/13965	0.36871	0.458101	0.368897	PTGS2	1
GO:0002220	innate immune response activating cell surface receptor signaling pathway	1/62	104/13965	0.371534	0.46024	0.370619	RPS6KA5	1
GO:0035150	regulation of tube size	1/62	104/13965	0.371534	0.46024	0.370619	PTGS2	1
GO:0051588	regulation of neurotransmitter transport	1/62	104/13965	0.371534	0.46024	0.370619	UNC13A	1
GO:0060048	cardiac muscle contraction	1/62	104/13965	0.371534	0.46024	0.370619	NOS1AP	1
GO:0032535	regulation of cellular component size	2/62	291/13965	0.371622	0.46024	0.370619	ALOX15/IL7R	2
GO:0001101	response to acid chemical	2/62	292/13965	0.37322	0.461923	0.371974	EGR1/PTGS2	2
GO:0045936	negative regulation of phosphate metabolic process	3/62	492/13965	0.374038	0.46213	0.372142	ATF3/GREM1/SOCS3	3
GO:0002698	negative regulation of immune effector process	1/62	105/13965	0.374345	0.46213	0.372142	IL7R	1
GO:0022612	gland morphogenesis	1/62	105/13965	0.374345	0.46213	0.372142	PROX1	1
GO:0048515	spermatid differentiation	1/62	105/13965	0.374345	0.46213	0.372142	CCR6	1
GO:0007276	gamete generation	3/62	493/13965	0.375255	0.462663	0.372571	CCR6/LGR5/PTGS2	3
GO:0010563	negative regulation of phosphorus metabolic process	3/62	493/13965	0.375255	0.462663	0.372571	ATF3/GREM1/SOCS3	3
GO:0044106	cellular amine metabolic process	1/62	106/13965	0.377143	0.464398	0.373968	NR4A2	1
GO:0048565	digestive tract development	1/62	106/13965	0.377143	0.464398	0.373968	FGF9	1
GO:0051186	cofactor metabolic process	3/62	496/13965	0.378906	0.466047	0.375296	FOLH1/HSP90AA1/PTGS2	3
GO:0006956	complement activation	1/62	107/13965	0.37993	0.466047	0.375296	CR2	1
GO:0008037	cell recognition	1/62	107/13965	0.37993	0.466047	0.375296	CD226	1
GO:0017148	negative regulation of translation	1/62	107/13965	0.37993	0.466047	0.375296	BANK1	1
GO:0019079	viral genome replication	1/62	107/13965	0.37993	0.466047	0.375296	PROX1	1
GO:0030534	adult behavior	1/62	107/13965	0.37993	0.466047	0.375296	NR4A2	1
GO:0003158	endothelium development	1/62	108/13965	0.382704	0.467458	0.376432	PROX1	1
GO:0030968	endoplasmic reticulum unfolded protein response	1/62	108/13965	0.382704	0.467458	0.376432	ATF3	1
GO:0050709	negative regulation of protein secretion	1/62	108/13965	0.382704	0.467458	0.376432	BANK1	1
GO:0055067	monovalent inorganic cation homeostasis	1/62	108/13965	0.382704	0.467458	0.376432	SLC26A4	1
GO:1900180	regulation of protein localization to nucleus	1/62	108/13965	0.382704	0.467458	0.376432	PTGS2	1
GO:0006417	regulation of translation	2/62	298/13965	0.382773	0.467458	0.376432	BANK1/IL6	2
GO:0071902	positive regulation of protein serine/threonine kinase activity	2/62	298/13965	0.382773	0.467458	0.376432	CD40LG/PROX1	2
GO:0007015	actin filament organization	2/62	299/13965	0.38436	0.469099	0.377753	ALOX15/PROX1	2
GO:0045727	positive regulation of translation	1/62	109/13965	0.385466	0.469855	0.378362	IL6	1
GO:0055002	striated muscle cell development	1/62	109/13965	0.385466	0.469855	0.378362	PROX1	1
GO:0045666	positive regulation of neuron differentiation	2/62	300/13965	0.385945	0.470142	0.378593	PROX1/UNC13A	2
GO:0010959	regulation of metal ion transport	2/62	301/13965	0.387528	0.471773	0.379907	NOS1AP/PTGS2	2
GO:0003206	cardiac chamber morphogenesis	1/62	110/13965	0.388216	0.472016	0.380102	PROX1	1
GO:0030048	actin filament-based movement	1/62	110/13965	0.388216	0.472016	0.380102	NOS1AP	1
GO:0001838	embryonic epithelial tube formation	1/62	111/13965	0.390953	0.474448	0.382061	GREM1	1
GO:0007006	mitochondrial membrane organization	1/62	111/13965	0.390953	0.474448	0.382061	HSP90AA1	1
GO:0008584	male gonad development	1/62	111/13965	0.390953	0.474448	0.382061	FGF9	1
GO:0002792	negative regulation of peptide secretion	1/62	112/13965	0.393679	0.476559	0.38376	BANK1	1
GO:0003231	cardiac ventricle development	1/62	112/13965	0.393679	0.476559	0.38376	PROX1	1
GO:0032355	response to estradiol	1/62	112/13965	0.393679	0.476559	0.38376	PTGS2	1
GO:0046546	development of primary male sexual characteristics	1/62	112/13965	0.393679	0.476559	0.38376	FGF9	1
GO:0006631	fatty acid metabolic process	2/62	306/13965	0.395418	0.478065	0.384973	ALOX15/PTGS2	2
GO:0030900	forebrain development	2/62	306/13965	0.395418	0.478065	0.384973	NR4A2/PROX1	2
GO:0009308	amine metabolic process	1/62	113/13965	0.396393	0.478345	0.385199	NR4A2	1
GO:0050680	negative regulation of epithelial cell proliferation	1/62	113/13965	0.396393	0.478345	0.385199	IL26	1
GO:0061041	regulation of wound healing	1/62	113/13965	0.396393	0.478345	0.385199	HBEGF	1
GO:0060271	cilium assembly	2/62	307/13965	0.396991	0.478768	0.385539	CCDC65/HSP90AA1	2
GO:1901653	cellular response to peptide	2/62	308/13965	0.398562	0.479211	0.385896	NR4A1/NR4A2	2
GO:0001889	liver development	1/62	114/13965	0.399094	0.479211	0.385896	PROX1	1
GO:0002576	platelet degranulation	1/62	114/13965	0.399094	0.479211	0.385896	ORM1	1
GO:0042552	myelination	1/62	114/13965	0.399094	0.479211	0.385896	NAB1	1
GO:0055123	digestive system development	1/62	114/13965	0.399094	0.479211	0.385896	FGF9	1
GO:1904064	positive regulation of cation transmembrane transport	1/62	114/13965	0.399094	0.479211	0.385896	NOS1AP	1
GO:1905952	regulation of lipid localization	1/62	114/13965	0.399094	0.479211	0.385896	IL6	1
GO:0006874	cellular calcium ion homeostasis	2/62	310/13965	0.401698	0.481543	0.387774	GTF2I/MS4A1	2
GO:0007224	smoothened signaling pathway	1/62	115/13965	0.401784	0.481543	0.387774	FGF9	1
GO:0062013	positive regulation of small molecule metabolic process	1/62	115/13965	0.401784	0.481543	0.387774	PTGS2	1
GO:0007605	sensory perception of sound	1/62	116/13965	0.404462	0.484152	0.389875	SLC26A4	1
GO:0030518	intracellular steroid hormone receptor signaling pathway	1/62	116/13965	0.404462	0.484152	0.389875	ZNF366	1
GO:0002920	regulation of humoral immune response	1/62	117/13965	0.407128	0.485538	0.390991	CR2	1
GO:0032479	regulation of type I interferon production	1/62	117/13965	0.407128	0.485538	0.390991	MMP12	1
GO:0043271	negative regulation of ion transport	1/62	117/13965	0.407128	0.485538	0.390991	PTGS2	1
GO:0045834	positive regulation of lipid metabolic process	1/62	117/13965	0.407128	0.485538	0.390991	PTGS2	1
GO:0048592	eye morphogenesis	1/62	117/13965	0.407128	0.485538	0.390991	PROX1	1
GO:0061008	hepaticobiliary system development	1/62	117/13965	0.407128	0.485538	0.390991	PROX1	1
GO:0007272	ensheathment of neurons	1/62	118/13965	0.409783	0.4872	0.39233	NAB1	1
GO:0008366	axon ensheathment	1/62	118/13965	0.409783	0.4872	0.39233	NAB1	1
GO:0046467	membrane lipid biosynthetic process	1/62	118/13965	0.409783	0.4872	0.39233	B3GALT2	1
GO:0051250	negative regulation of lymphocyte activation	1/62	118/13965	0.409783	0.4872	0.39233	BANK1	1
GO:0061351	neural precursor cell proliferation	1/62	118/13965	0.409783	0.4872	0.39233	PROX1	1
GO:0044782	cilium organization	2/62	316/13965	0.411063	0.488422	0.393314	CCDC65/HSP90AA1	2
GO:0030902	hindbrain development	1/62	119/13965	0.412425	0.488838	0.393648	PROX1	1
GO:0032606	type I interferon production	1/62	119/13965	0.412425	0.488838	0.393648	MMP12	1
GO:0034620	cellular response to unfolded protein	1/62	119/13965	0.412425	0.488838	0.393648	ATF3	1
GO:0072655	establishment of protein localization to mitochondrion	1/62	119/13965	0.412425	0.488838	0.393648	HSP90AA1	1
GO:0031331	positive regulation of cellular catabolic process	2/62	318/13965	0.41417	0.490152	0.394707	HSP90AA1/IL6	2
GO:0002687	positive regulation of leukocyte migration	1/62	120/13965	0.415056	0.490152	0.394707	IL6	1
GO:0030010	establishment of cell polarity	1/62	120/13965	0.415056	0.490152	0.394707	HSP90AA1	1
GO:0030833	regulation of actin filament polymerization	1/62	120/13965	0.415056	0.490152	0.394707	ALOX15	1
GO:0072376	protein activation cascade	1/62	120/13965	0.415056	0.490152	0.394707	CR2	1
GO:0090288	negative regulation of cellular response to growth factor stimulus	1/62	120/13965	0.415056	0.490152	0.394707	GREM1	1
GO:0008277	regulation of G protein-coupled receptor signaling pathway	1/62	121/13965	0.417676	0.492343	0.396471	RGS16	1
GO:0055001	muscle cell development	1/62	121/13965	0.417676	0.492343	0.396471	PROX1	1
GO:1903169	regulation of calcium ion transmembrane transport	1/62	121/13965	0.417676	0.492343	0.396471	NOS1AP	1
GO:0043524	negative regulation of neuron apoptotic process	1/62	122/13965	0.420284	0.494299	0.398046	NR4A2	1
GO:0070585	protein localization to mitochondrion	1/62	122/13965	0.420284	0.494299	0.398046	HSP90AA1	1
GO:1903364	positive regulation of cellular protein catabolic process	1/62	122/13965	0.420284	0.494299	0.398046	HSP90AA1	1
GO:0055074	calcium ion homeostasis	2/62	322/13965	0.420359	0.494299	0.398046	GTF2I/MS4A1	2
GO:0009100	glycoprotein metabolic process	2/62	323/13965	0.421901	0.49551	0.399021	HBEGF/MMP12	2
GO:0043547	positive regulation of GTPase activity	2/62	323/13965	0.421901	0.49551	0.399021	RAPGEF6/RGS16	2
GO:0007269	neurotransmitter secretion	1/62	123/13965	0.42288	0.496358	0.399704	UNC13A	1
GO:0072503	cellular divalent inorganic cation homeostasis	2/62	325/13965	0.42498	0.498181	0.401172	GTF2I/MS4A1	2
GO:0060402	calcium ion transport into cytosol	1/62	124/13965	0.425465	0.498181	0.401172	MS4A1	1
GO:0072073	kidney epithelium development	1/62	124/13965	0.425465	0.498181	0.401172	GREM1	1
GO:0099643	signal release from synapse	1/62	124/13965	0.425465	0.498181	0.401172	UNC13A	1
GO:0034767	positive regulation of ion transmembrane transport	1/62	125/13965	0.428039	0.500891	0.403354	NOS1AP	1
GO:0031056	regulation of histone modification	1/62	126/13965	0.430601	0.50328	0.405278	RPS6KA5	1
GO:0034249	negative regulation of cellular amide metabolic process	1/62	126/13965	0.430601	0.50328	0.405278	BANK1	1
GO:0019359	nicotinamide nucleotide biosynthetic process	1/62	127/13965	0.433152	0.505039	0.406695	PTGS2	1
GO:0019363	pyridine nucleotide biosynthetic process	1/62	127/13965	0.433152	0.505039	0.406695	PTGS2	1
GO:0042542	response to hydrogen peroxide	1/62	127/13965	0.433152	0.505039	0.406695	IL6	1
GO:0048754	branching morphogenesis of an epithelial tube	1/62	127/13965	0.433152	0.505039	0.406695	GREM1	1
GO:0050804	modulation of chemical synaptic transmission	2/62	332/13965	0.43569	0.505863	0.407359	PTGS2/UNC13A	2
GO:0003018	vascular process in circulatory system	1/62	128/13965	0.435692	0.505863	0.407359	PTGS2	1
GO:0007033	vacuole organization	1/62	128/13965	0.435692	0.505863	0.407359	NDP	1
GO:0009267	cellular response to starvation	1/62	128/13965	0.435692	0.505863	0.407359	ATF3	1
GO:0034250	positive regulation of cellular amide metabolic process	1/62	128/13965	0.435692	0.505863	0.407359	IL6	1
GO:0034332	adherens junction organization	1/62	128/13965	0.435692	0.505863	0.407359	GREM1	1
GO:0045807	positive regulation of endocytosis	1/62	128/13965	0.435692	0.505863	0.407359	GREM1	1
GO:0099177	regulation of trans-synaptic signaling	2/62	333/13965	0.437212	0.507324	0.408535	PTGS2/UNC13A	2
GO:0046661	male sex differentiation	1/62	130/13965	0.440738	0.510801	0.411335	FGF9	1
GO:0072525	pyridine-containing compound biosynthetic process	1/62	130/13965	0.440738	0.510801	0.411335	PTGS2	1
GO:0006665	sphingolipid metabolic process	1/62	131/13965	0.443244	0.512783	0.412931	B3GALT2	1
GO:0035967	cellular response to topologically incorrect protein	1/62	131/13965	0.443244	0.512783	0.412931	ATF3	1
GO:1903900	regulation of viral life cycle	1/62	131/13965	0.443244	0.512783	0.412931	PROX1	1
GO:2001257	regulation of cation channel activity	1/62	132/13965	0.445739	0.515361	0.415007	NOS1AP	1
GO:0016331	morphogenesis of embryonic epithelium	1/62	133/13965	0.448223	0.517614	0.416821	GREM1	1
GO:2001236	regulation of extrinsic apoptotic signaling pathway	1/62	133/13965	0.448223	0.517614	0.416821	ATF3	1
GO:0006732	coenzyme metabolic process	2/62	341/13965	0.449308	0.518556	0.417579	FOLH1/PTGS2	2
GO:0050954	sensory perception of mechanical stimulus	1/62	134/13965	0.450697	0.519848	0.41862	SLC26A4	1
GO:0000187	activation of MAPK activity	1/62	135/13965	0.453159	0.520513	0.419156	CD40LG	1
GO:0002433	immune response-regulating cell surface receptor signaling pathway involved in phagocytosis	1/62	135/13965	0.453159	0.520513	0.419156	HSP90AA1	1
GO:0006941	striated muscle contraction	1/62	135/13965	0.453159	0.520513	0.419156	NOS1AP	1
GO:0009411	response to UV	1/62	135/13965	0.453159	0.520513	0.419156	PTGS2	1
GO:0030041	actin filament polymerization	1/62	135/13965	0.453159	0.520513	0.419156	ALOX15	1
GO:0038096	Fc-gamma receptor signaling pathway involved in phagocytosis	1/62	135/13965	0.453159	0.520513	0.419156	HSP90AA1	1
GO:0060401	cytosolic calcium ion transport	1/62	135/13965	0.453159	0.520513	0.419156	MS4A1	1
GO:0072507	divalent inorganic cation homeostasis	2/62	344/13965	0.453807	0.520948	0.419506	GTF2I/MS4A1	2
GO:0018205	peptidyl-lysine modification	2/62	346/13965	0.456796	0.523332	0.421426	EGR1/RPS6KA5	2
GO:0002262	myeloid cell homeostasis	1/62	137/13965	0.458051	0.523332	0.421426	IL6	1
GO:0006813	potassium ion transport	1/62	137/13965	0.458051	0.523332	0.421426	NOS1AP	1
GO:0008217	regulation of blood pressure	1/62	137/13965	0.458051	0.523332	0.421426	PTGS2	1
GO:0021543	pallium development	1/62	137/13965	0.458051	0.523332	0.421426	PROX1	1
GO:0038094	Fc-gamma receptor signaling pathway	1/62	137/13965	0.458051	0.523332	0.421426	HSP90AA1	1
GO:0051028	mRNA transport	1/62	137/13965	0.458051	0.523332	0.421426	KIF5C	1
GO:0051262	protein tetramerization	1/62	137/13965	0.458051	0.523332	0.421426	MS4A1	1
GO:0008064	regulation of actin polymerization or depolymerization	1/62	138/13965	0.460481	0.525487	0.423161	ALOX15	1
GO:0140056	organelle localization by membrane tethering	1/62	138/13965	0.460481	0.525487	0.423161	HSP90AA1	1
GO:0034248	regulation of cellular amide metabolic process	2/62	349/13965	0.461261	0.526066	0.423628	BANK1/IL6	2
GO:0030832	regulation of actin filament length	1/62	139/13965	0.4629	0.527002	0.424381	ALOX15	1
GO:0050796	regulation of insulin secretion	1/62	139/13965	0.4629	0.527002	0.424381	BLK	1
GO:1903034	regulation of response to wounding	1/62	139/13965	0.4629	0.527002	0.424381	HBEGF	1
GO:0010970	transport along microtubule	1/62	140/13965	0.465309	0.527878	0.425087	KIF5C	1
GO:0031032	actomyosin structure organization	1/62	140/13965	0.465309	0.527878	0.425087	PROX1	1
GO:0051302	regulation of cell division	1/62	140/13965	0.465309	0.527878	0.425087	FGF9	1
GO:0071466	cellular response to xenobiotic stimulus	1/62	140/13965	0.465309	0.527878	0.425087	EGR1	1
GO:0099111	microtubule-based transport	1/62	140/13965	0.465309	0.527878	0.425087	KIF5C	1
GO:0099173	postsynapse organization	1/62	140/13965	0.465309	0.527878	0.425087	NOS1AP	1
GO:0003012	muscle system process	2/62	353/13965	0.467183	0.529045	0.426026	NOS1AP/PTGS2	2
GO:0000723	telomere maintenance	1/62	141/13965	0.467707	0.529045	0.426026	HSP90AA1	1
GO:0008361	regulation of cell size	1/62	141/13965	0.467707	0.529045	0.426026	IL7R	1
GO:0019827	stem cell population maintenance	1/62	141/13965	0.467707	0.529045	0.426026	PROX1	1
GO:0021915	neural tube development	1/62	141/13965	0.467707	0.529045	0.426026	PROX1	1
GO:0010212	response to ionizing radiation	1/62	142/13965	0.470094	0.531124	0.4277	EGR1	1
GO:0016573	histone acetylation	1/62	142/13965	0.470094	0.531124	0.4277	RPS6KA5	1
GO:0098727	maintenance of cell number	1/62	143/13965	0.472471	0.533497	0.429611	PROX1	1
GO:0002695	negative regulation of leukocyte activation	1/62	144/13965	0.474837	0.53523	0.431007	BANK1	1
GO:0043433	negative regulation of DNA-binding transcription factor activity	1/62	144/13965	0.474837	0.53523	0.431007	PROX1	1
GO:0090316	positive regulation of intracellular protein transport	1/62	144/13965	0.474837	0.53523	0.431007	PTGS2	1
GO:0018393	internal peptidyl-lysine acetylation	1/62	145/13965	0.477193	0.537556	0.43288	RPS6KA5	1
GO:0030099	myeloid cell differentiation	2/62	360/13965	0.477456	0.537556	0.43288	FOS/IL23R	2
GO:0032200	telomere organization	1/62	146/13965	0.479538	0.539585	0.434514	HSP90AA1	1
GO:0022406	membrane docking	1/62	147/13965	0.481873	0.541267	0.435868	HSP90AA1	1
GO:0030308	negative regulation of cell growth	1/62	147/13965	0.481873	0.541267	0.435868	GREM1	1
GO:0043409	negative regulation of MAPK cascade	1/62	147/13965	0.481873	0.541267	0.435868	ATF3	1
GO:0006644	phospholipid metabolic process	2/62	364/13965	0.483274	0.542525	0.436882	ALOX15/SOCS3	2
GO:0009896	positive regulation of catabolic process	2/62	365/13965	0.484723	0.543835	0.437936	HSP90AA1/IL6	2
GO:0003205	cardiac chamber development	1/62	149/13965	0.486513	0.544263	0.438281	PROX1	1
GO:0009749	response to glucose	1/62	149/13965	0.486513	0.544263	0.438281	EGR1	1
GO:0070613	regulation of protein processing	1/62	149/13965	0.486513	0.544263	0.438281	CR2	1
GO:0071346	cellular response to interferon-gamma	1/62	149/13965	0.486513	0.544263	0.438281	SOCS3	1
GO:1902275	regulation of chromatin organization	1/62	149/13965	0.486513	0.544263	0.438281	RPS6KA5	1
GO:0006475	internal protein amino acid acetylation	1/62	150/13965	0.488817	0.546525	0.440102	RPS6KA5	1
GO:0030705	cytoskeleton-dependent intracellular transport	1/62	151/13965	0.491111	0.548138	0.441401	KIF5C	1
GO:1903317	regulation of protein maturation	1/62	151/13965	0.491111	0.548138	0.441401	CR2	1
GO:2001242	regulation of intrinsic apoptotic signaling pathway	1/62	151/13965	0.491111	0.548138	0.441401	PTGS2	1
GO:0015672	monovalent inorganic cation transport	2/62	371/13965	0.493362	0.550052	0.442942	NOS1AP/SLC5A5	2
GO:0038061	NIK/NF-kappaB signaling	1/62	152/13965	0.493395	0.550052	0.442942	GREM1	1
GO:0018394	peptidyl-lysine acetylation	1/62	153/13965	0.495669	0.55195	0.444471	RPS6KA5	1
GO:0043901	negative regulation of multi-organism process	1/62	153/13965	0.495669	0.55195	0.444471	PROX1	1
GO:0008544	epidermis development	2/62	373/13965	0.496222	0.552248	0.444711	LGR5/NAB1	2
GO:0007179	transforming growth factor beta receptor signaling pathway	1/62	154/13965	0.497933	0.553832	0.445987	FOS	1
GO:0043254	regulation of protein complex assembly	2/62	375/13965	0.499073	0.55478	0.44675	ALOX15/HSP90AA1	2
GO:0051224	negative regulation of protein transport	1/62	155/13965	0.500187	0.555699	0.44749	BANK1	1
GO:0006814	sodium ion transport	1/62	156/13965	0.502431	0.556911	0.448466	SLC5A5	1
GO:0010951	negative regulation of endopeptidase activity	1/62	156/13965	0.502431	0.556911	0.448466	PTGS2	1
GO:0033209	tumor necrosis factor-mediated signaling pathway	1/62	156/13965	0.502431	0.556911	0.448466	CD40LG	1
GO:1901136	carbohydrate derivative catabolic process	1/62	156/13965	0.502431	0.556911	0.448466	MMP12	1
GO:2001252	positive regulation of chromosome organization	1/62	157/13965	0.504665	0.559067	0.450202	RPS6KA5	1
GO:0008154	actin polymerization or depolymerization	1/62	159/13965	0.509103	0.562693	0.453122	ALOX15	1
GO:0050821	protein stabilization	1/62	159/13965	0.509103	0.562693	0.453122	HSP90AA1	1
GO:0090276	regulation of peptide hormone secretion	1/62	159/13965	0.509103	0.562693	0.453122	BLK	1
GO:1904950	negative regulation of establishment of protein localization	1/62	159/13965	0.509103	0.562693	0.453122	BANK1	1
GO:0071222	cellular response to lipopolysaccharide	1/62	160/13965	0.511308	0.564806	0.454824	IL6	1
GO:0006457	protein folding	1/62	161/13965	0.513502	0.566907	0.456515	HSP90AA1	1
GO:0019362	pyridine nucleotide metabolic process	1/62	162/13965	0.515687	0.568021	0.457412	PTGS2	1
GO:0046496	nicotinamide nucleotide metabolic process	1/62	162/13965	0.515687	0.568021	0.457412	PTGS2	1
GO:0050866	negative regulation of cell activation	1/62	162/13965	0.515687	0.568021	0.457412	BANK1	1
GO:1903531	negative regulation of secretion by cell	1/62	162/13965	0.515687	0.568021	0.457412	BANK1	1
GO:0007163	establishment or maintenance of cell polarity	1/62	163/13965	0.517863	0.568795	0.458036	HSP90AA1	1
GO:0019722	calcium-mediated signaling	1/62	163/13965	0.517863	0.568795	0.458036	CCR6	1
GO:0030073	insulin secretion	1/62	163/13965	0.517863	0.568795	0.458036	BLK	1
GO:0034764	positive regulation of transmembrane transport	1/62	163/13965	0.517863	0.568795	0.458036	NOS1AP	1
GO:0043112	receptor metabolic process	1/62	163/13965	0.517863	0.568795	0.458036	GREM1	1
GO:0038095	Fc-epsilon receptor signaling pathway	1/62	164/13965	0.520029	0.570202	0.459169	FOS	1
GO:0042594	response to starvation	1/62	164/13965	0.520029	0.570202	0.459169	ATF3	1
GO:0097164	ammonium ion metabolic process	1/62	164/13965	0.520029	0.570202	0.459169	NR4A2	1
GO:0043087	regulation of GTPase activity	2/62	391/13965	0.521511	0.571503	0.460216	RAPGEF6/RGS16	2
GO:0010466	negative regulation of peptidase activity	1/62	165/13965	0.522185	0.571917	0.46055	PTGS2	1
GO:0050657	nucleic acid transport	1/62	166/13965	0.524332	0.573293	0.461658	KIF5C	1
GO:0050658	RNA transport	1/62	166/13965	0.524332	0.573293	0.461658	KIF5C	1
GO:2001235	positive regulation of apoptotic signaling pathway	1/62	166/13965	0.524332	0.573293	0.461658	ATF3	1
GO:0071219	cellular response to molecule of bacterial origin	1/62	167/13965	0.526469	0.574979	0.463016	IL6	1
GO:0072524	pyridine-containing compound metabolic process	1/62	167/13965	0.526469	0.574979	0.463016	PTGS2	1
GO:0006875	cellular metal ion homeostasis	2/62	395/13965	0.527018	0.575254	0.463237	GTF2I/MS4A1	2
GO:1902115	regulation of organelle assembly	1/62	168/13965	0.528597	0.576325	0.4641	PROX1	1
GO:1905330	regulation of morphogenesis of an epithelium	1/62	168/13965	0.528597	0.576325	0.4641	GREM1	1
GO:0022618	ribonucleoprotein complex assembly	1/62	169/13965	0.530715	0.577983	0.465434	HSP90AA1	1
GO:0051236	establishment of RNA localization	1/62	169/13965	0.530715	0.577983	0.465434	KIF5C	1
GO:0051051	negative regulation of transport	2/62	401/13965	0.535201	0.58254	0.469104	BANK1/PTGS2	2
GO:0008406	gonad development	1/62	173/13965	0.539095	0.586448	0.472251	FGF9	1
GO:0010389	regulation of G2/M transition of mitotic cell cycle	1/62	174/13965	0.541167	0.588371	0.4738	HSP90AA1	1
GO:0006643	membrane lipid metabolic process	1/62	175/13965	0.54323	0.589618	0.474804	B3GALT2	1
GO:0006733	oxidoreduction coenzyme metabolic process	1/62	175/13965	0.54323	0.589618	0.474804	PTGS2	1
GO:0016051	carbohydrate biosynthetic process	1/62	175/13965	0.54323	0.589618	0.474804	ATF3	1
GO:0043281	regulation of cysteine-type endopeptidase activity involved in apoptotic process	1/62	176/13965	0.545283	0.591183	0.476064	PTGS2	1
GO:1901215	negative regulation of neuron death	1/62	176/13965	0.545283	0.591183	0.476064	NR4A2	1
GO:0006473	protein acetylation	1/62	177/13965	0.547328	0.592734	0.477313	RPS6KA5	1
GO:0050852	T cell receptor signaling pathway	1/62	177/13965	0.547328	0.592734	0.477313	CD226	1
GO:0045137	development of primary sexual characteristics	1/62	178/13965	0.549364	0.594605	0.47882	FGF9	1
GO:0050878	regulation of body fluid levels	2/62	412/13965	0.549956	0.594913	0.479068	CD40LG/IL6	2
GO:0002064	epithelial cell development	1/62	179/13965	0.55139	0.595797	0.47978	PROX1	1
GO:0043523	regulation of neuron apoptotic process	1/62	179/13965	0.55139	0.595797	0.47978	NR4A2	1
GO:0071229	cellular response to acid chemical	1/62	180/13965	0.553408	0.597643	0.481266	EGR1	1
GO:0006413	translational initiation	1/62	181/13965	0.555416	0.599142	0.482474	BANK1	1
GO:0071826	ribonucleoprotein complex subunit organization	1/62	181/13965	0.555416	0.599142	0.482474	HSP90AA1	1
GO:0045732	positive regulation of protein catabolic process	1/62	182/13965	0.557416	0.600629	0.483671	HSP90AA1	1
GO:0051048	negative regulation of secretion	1/62	182/13965	0.557416	0.600629	0.483671	BANK1	1
GO:0060627	regulation of vesicle-mediated transport	2/62	419/13965	0.559178	0.601767	0.484588	ALOX15/GREM1	2
GO:0006006	glucose metabolic process	1/62	183/13965	0.559407	0.601767	0.484588	ATF3	1
GO:0031396	regulation of protein ubiquitination	1/62	183/13965	0.559407	0.601767	0.484588	HSP90AA1	1
GO:0007584	response to nutrient	1/62	187/13965	0.567283	0.609561	0.490863	PTGS2	1
GO:0050792	regulation of viral process	1/62	187/13965	0.567283	0.609561	0.490863	PROX1	1
GO:0032886	regulation of microtubule-based process	1/62	188/13965	0.56923	0.611313	0.492274	CCDC65	1
GO:0071216	cellular response to biotic stimulus	1/62	189/13965	0.571168	0.612714	0.493402	IL6	1
GO:0098656	anion transmembrane transport	1/62	189/13965	0.571168	0.612714	0.493402	SLC26A4	1
GO:1902749	regulation of cell cycle G2/M phase transition	1/62	191/13965	0.57502	0.616503	0.496454	HSP90AA1	1
GO:0000075	cell cycle checkpoint	1/62	192/13965	0.576933	0.618211	0.497829	PROX1	1
GO:0032388	positive regulation of intracellular transport	1/62	194/13965	0.580733	0.621594	0.500553	PTGS2	1
GO:0097191	extrinsic apoptotic signaling pathway	1/62	194/13965	0.580733	0.621594	0.500553	ATF3	1
GO:0051493	regulation of cytoskeleton organization	2/62	437/13965	0.582288	0.622579	0.501347	ALOX15/PROX1	2
GO:0032412	regulation of ion transmembrane transporter activity	1/62	195/13965	0.582621	0.622579	0.501347	NOS1AP	1
GO:0046777	protein autophosphorylation	1/62	195/13965	0.582621	0.622579	0.501347	GREM1	1
GO:0071900	regulation of protein serine/threonine kinase activity	2/62	438/13965	0.583546	0.623223	0.501866	CD40LG/PROX1	2
GO:0006469	negative regulation of protein kinase activity	1/62	197/13965	0.586371	0.625894	0.504017	SOCS3	1
GO:0030003	cellular cation homeostasis	2/62	441/13965	0.587304	0.626498	0.504503	GTF2I/MS4A1	2
GO:0006403	RNA localization	1/62	198/13965	0.588234	0.626498	0.504503	KIF5C	1
GO:0046474	glycerophospholipid biosynthetic process	1/62	198/13965	0.588234	0.626498	0.504503	ALOX15	1
GO:2000116	regulation of cysteine-type endopeptidase activity	1/62	198/13965	0.588234	0.626498	0.504503	PTGS2	1
GO:0006836	neurotransmitter transport	1/62	199/13965	0.590088	0.628127	0.505814	UNC13A	1
GO:0071560	cellular response to transforming growth factor beta stimulus	1/62	201/13965	0.593772	0.6317	0.508692	FOS	1
GO:0022898	regulation of transmembrane transporter activity	1/62	202/13965	0.595602	0.633298	0.509979	NOS1AP	1
GO:0006873	cellular ion homeostasis	2/62	451/13965	0.599655	0.637257	0.513167	GTF2I/MS4A1	2
GO:0046883	regulation of hormone secretion	1/62	205/13965	0.601043	0.63803	0.513789	BLK	1
GO:0051402	neuron apoptotic process	1/62	205/13965	0.601043	0.63803	0.513789	NR4A2	1
GO:0055065	metal ion homeostasis	2/62	453/13965	0.602092	0.638793	0.514404	GTF2I/MS4A1	2
GO:0071559	response to transforming growth factor beta	1/62	206/13965	0.602841	0.639236	0.51476	FOS	1
GO:0021537	telencephalon development	1/62	207/13965	0.60463	0.640431	0.515722	PROX1	1
GO:0034329	cell junction assembly	1/62	207/13965	0.60463	0.640431	0.515722	GREM1	1
GO:0006820	anion transport	2/62	456/13965	0.605728	0.641242	0.516376	SLC26A4/SLC5A5	2
GO:0007204	positive regulation of cytosolic calcium ion concentration	1/62	208/13965	0.606412	0.641615	0.516676	MS4A1	1
GO:0015931	nucleobase-containing compound transport	1/62	209/13965	0.608186	0.642436	0.517337	KIF5C	1
GO:0048863	stem cell differentiation	1/62	209/13965	0.608186	0.642436	0.517337	GREM1	1
GO:0110053	regulation of actin filament organization	1/62	209/13965	0.608186	0.642436	0.517337	ALOX15	1
GO:0006839	mitochondrial transport	1/62	210/13965	0.609952	0.643598	0.518272	HSP90AA1	1
GO:0033157	regulation of intracellular protein transport	1/62	210/13965	0.609952	0.643598	0.518272	PTGS2	1
GO:0003007	heart morphogenesis	1/62	211/13965	0.61171	0.6451	0.519483	PROX1	1
GO:0032409	regulation of transporter activity	1/62	213/13965	0.615203	0.647723	0.521595	NOS1AP	1
GO:0043543	protein acylation	1/62	213/13965	0.615203	0.647723	0.521595	RPS6KA5	1
GO:0043903	regulation of symbiosis, encompassing mutualism through parasitism	1/62	213/13965	0.615203	0.647723	0.521595	PROX1	1
GO:0033673	negative regulation of kinase activity	1/62	214/13965	0.616938	0.649196	0.522781	SOCS3	1
GO:0043312	neutrophil degranulation	2/62	468/13965	0.620026	0.65209	0.525111	HSP90AA1/ORM1	2
GO:0007548	sex differentiation	1/62	217/13965	0.622096	0.653556	0.526292	FGF9	1
GO:0019318	hexose metabolic process	1/62	217/13965	0.622096	0.653556	0.526292	ATF3	1
GO:0002283	neutrophil activation involved in immune response	2/62	471/13965	0.623539	0.654279	0.526874	HSP90AA1/ORM1	2
GO:0032868	response to insulin	1/62	218/13965	0.623801	0.654279	0.526874	EGR1	1
GO:1903362	regulation of cellular protein catabolic process	1/62	218/13965	0.623801	0.654279	0.526874	HSP90AA1	1
GO:0043270	positive regulation of ion transport	1/62	219/13965	0.625497	0.655703	0.528021	NOS1AP	1
GO:1903827	regulation of cellular protein localization	2/62	477/13965	0.630492	0.660581	0.531948	HSP90AA1/PTGS2	2
GO:0007268	chemical synaptic transmission	2/62	478/13965	0.631641	0.661068	0.532341	PTGS2/UNC13A	2
GO:0098916	anterograde trans-synaptic signaling	2/62	478/13965	0.631641	0.661068	0.532341	PTGS2/UNC13A	2
GO:0050768	negative regulation of neurogenesis	1/62	224/13965	0.633868	0.662747	0.533693	IL6	1
GO:0042119	neutrophil activation	2/62	480/13965	0.633932	0.662747	0.533693	HSP90AA1/ORM1	2
GO:0000086	G2/M transition of mitotic cell cycle	1/62	225/13965	0.63552	0.663689	0.534452	HSP90AA1	1
GO:0045017	glycerolipid biosynthetic process	1/62	225/13965	0.63552	0.663689	0.534452	ALOX15	1
GO:0099537	trans-synaptic signaling	2/62	482/13965	0.636211	0.664052	0.534744	PTGS2/UNC13A	2
GO:2000027	regulation of animal organ morphogenesis	1/62	226/13965	0.637165	0.664688	0.535256	GREM1	1
GO:0072659	protein localization to plasma membrane	1/62	227/13965	0.638802	0.666037	0.536342	RAPGEF6	1
GO:0009108	coenzyme biosynthetic process	1/62	228/13965	0.640432	0.667376	0.537421	PTGS2	1
GO:0036230	granulocyte activation	2/62	487/13965	0.641863	0.668146	0.538041	HSP90AA1/ORM1	2
GO:0099536	synaptic signaling	2/62	487/13965	0.641863	0.668146	0.538041	PTGS2/UNC13A	2
GO:0043406	positive regulation of MAP kinase activity	1/62	230/13965	0.643671	0.669667	0.539266	CD40LG	1
GO:0007162	negative regulation of cell adhesion	1/62	231/13965	0.645279	0.670619	0.540032	MMP12	1
GO:0008654	phospholipid biosynthetic process	1/62	231/13965	0.645279	0.670619	0.540032	ALOX15	1
GO:0030336	negative regulation of cell migration	1/62	234/13965	0.650062	0.675226	0.543742	GREM1	1
GO:0010976	positive regulation of neuron projection development	1/62	237/13965	0.654781	0.679762	0.547395	UNC13A	1
GO:0043414	macromolecule methylation	1/62	240/13965	0.659438	0.684229	0.550992	FOS	1
GO:0051348	negative regulation of transferase activity	1/62	241/13965	0.660976	0.685089	0.551685	SOCS3	1
GO:0051961	negative regulation of nervous system development	1/62	241/13965	0.660976	0.685089	0.551685	IL6	1
GO:0005996	monosaccharide metabolic process	1/62	242/13965	0.662508	0.686309	0.552666	ATF3	1
GO:0044839	cell cycle G2/M phase transition	1/62	244/13965	0.665551	0.689091	0.554907	HSP90AA1	1
GO:0070588	calcium ion transmembrane transport	1/62	245/13965	0.667062	0.689547	0.555275	NOS1AP	1
GO:0071356	cellular response to tumor necrosis factor	1/62	245/13965	0.667062	0.689547	0.555275	CD40LG	1
GO:2000146	negative regulation of cell motility	1/62	245/13965	0.667062	0.689547	0.555275	GREM1	1
GO:0090305	nucleic acid phosphodiester bond hydrolysis	1/62	246/13965	0.668567	0.690733	0.556229	IL6	1
GO:0015849	organic acid transport	1/62	248/13965	0.671556	0.69308	0.558119	SLC26A4	1
GO:0046942	carboxylic acid transport	1/62	248/13965	0.671556	0.69308	0.558119	SLC26A4	1
GO:0016485	protein processing	1/62	251/13965	0.675989	0.697283	0.561504	CR2	1
GO:0045861	negative regulation of proteolysis	1/62	254/13965	0.680364	0.701422	0.564837	PTGS2	1
GO:0003002	regionalization	1/62	255/13965	0.68181	0.702162	0.565433	GREM1	1
GO:0031647	regulation of protein stability	1/62	255/13965	0.68181	0.702162	0.565433	HSP90AA1	1
GO:0010721	negative regulation of cell development	1/62	259/13965	0.687527	0.707296	0.569567	IL6	1
GO:1904062	regulation of cation transmembrane transport	1/62	259/13965	0.687527	0.707296	0.569567	NOS1AP	1
GO:0034330	cell junction organization	1/62	261/13965	0.690348	0.709065	0.570992	GREM1	1
GO:0051235	maintenance of location	1/62	261/13965	0.690348	0.709065	0.570992	IL6	1
GO:0097193	intrinsic apoptotic signaling pathway	1/62	261/13965	0.690348	0.709065	0.570992	PTGS2	1
GO:0051271	negative regulation of cellular component movement	1/62	262/13965	0.691749	0.710127	0.571847	GREM1	1
GO:1990778	protein localization to cell periphery	1/62	263/13965	0.693144	0.711181	0.572695	RAPGEF6	1
GO:0002758	innate immune response-activating signal transduction	1/62	266/13965	0.69729	0.715056	0.575816	RPS6KA5	1
GO:0009101	glycoprotein biosynthetic process	1/62	268/13965	0.700024	0.717479	0.577767	HBEGF	1
GO:0090150	establishment of protein localization to membrane	1/62	269/13965	0.701382	0.718489	0.578581	HSP90AA1	1
GO:0040013	negative regulation of locomotion	1/62	274/13965	0.708081	0.724967	0.583797	GREM1	1
GO:0006650	glycerophospholipid metabolic process	1/62	277/13965	0.71203	0.728623	0.586742	ALOX15	1
GO:0002218	activation of innate immune response	1/62	286/13965	0.723562	0.740032	0.595929	RPS6KA5	1
GO:0051188	cofactor biosynthetic process	1/62	290/13965	0.72854	0.74473	0.599712	PTGS2	1
GO:0033044	regulation of chromosome organization	1/62	293/13965	0.732216	0.748092	0.602419	RPS6KA5	1
GO:0052548	regulation of endopeptidase activity	1/62	294/13965	0.73343	0.748936	0.603099	PTGS2	1
GO:0010876	lipid localization	1/62	295/13965	0.734639	0.748983	0.603137	IL6	1
GO:0032259	methylation	1/62	295/13965	0.734639	0.748983	0.603137	FOS	1
GO:0043405	regulation of MAP kinase activity	1/62	295/13965	0.734639	0.748983	0.603137	CD40LG	1
GO:1903829	positive regulation of cellular protein localization	1/62	301/13965	0.74178	0.755865	0.608678	PTGS2	1
GO:0042391	regulation of membrane potential	1/62	303/13965	0.744118	0.757848	0.610275	NOS1AP	1
GO:0051604	protein maturation	1/62	306/13965	0.747587	0.760979	0.612796	CR2	1
GO:0007265	Ras protein signal transduction	1/62	313/13965	0.7555	0.768629	0.618957	RAPGEF6	1
GO:0001701	in utero embryonic development	1/62	315/13965	0.757716	0.770477	0.620445	SOCS3	1
GO:0006520	cellular amino acid metabolic process	1/62	318/13965	0.761003	0.773412	0.622809	FOLH1	1
GO:0052547	regulation of peptidase activity	1/62	320/13965	0.763169	0.775207	0.624254	PTGS2	1
GO:0009165	nucleotide biosynthetic process	1/62	323/13965	0.766383	0.777654	0.626224	PTGS2	1
GO:0045787	positive regulation of cell cycle	1/62	323/13965	0.766383	0.777654	0.626224	PROX1	1
GO:0031346	positive regulation of cell projection organization	1/62	325/13965	0.768502	0.779394	0.627626	UNC13A	1
GO:1901293	nucleoside phosphate biosynthetic process	1/62	326/13965	0.769554	0.780052	0.628156	PTGS2	1
GO:0007389	pattern specification process	1/62	329/13965	0.772683	0.782812	0.630379	GREM1	1
GO:0042176	regulation of protein catabolic process	1/62	335/13965	0.778815	0.788612	0.635049	HSP90AA1	1
GO:0022613	ribonucleoprotein complex biogenesis	1/62	338/13965	0.78182	0.790825	0.636831	HSP90AA1	1
GO:0051346	negative regulation of hydrolase activity	1/62	338/13965	0.78182	0.790825	0.636831	PTGS2	1
GO:0046486	glycerolipid metabolic process	1/62	340/13965	0.783801	0.792	0.637777	ALOX15	1
GO:0050808	synapse organization	1/62	340/13965	0.783801	0.792	0.637777	NOS1AP	1
GO:0006605	protein targeting	1/62	342/13965	0.785764	0.793569	0.63904	HSP90AA1	1
GO:0043588	skin development	1/62	343/13965	0.786739	0.794138	0.639499	LGR5	1
GO:0034765	regulation of ion transmembrane transport	1/62	362/13965	0.804457	0.811598	0.653559	NOS1AP	1
GO:0015711	organic anion transport	1/62	364/13965	0.806235	0.812544	0.65432	SLC26A4	1
GO:0032386	regulation of intracellular transport	1/62	364/13965	0.806235	0.812544	0.65432	PTGS2	1
GO:0048732	gland development	1/62	365/13965	0.807118	0.81301	0.654696	PROX1	1
GO:0007283	spermatogenesis	1/62	368/13965	0.809744	0.81523	0.656484	CCR6	1
GO:1901990	regulation of mitotic cell cycle phase transition	1/62	377/13965	0.817414	0.822522	0.662356	HSP90AA1	1
GO:0048232	male gamete generation	1/62	380/13965	0.819902	0.824597	0.664026	CCR6	1
GO:0016570	histone modification	1/62	390/13965	0.827957	0.832265	0.670201	RPS6KA5	1
GO:0022604	regulation of cell morphogenesis	1/62	392/13965	0.829525	0.833407	0.671121	UNC13A	1
GO:0016569	covalent chromatin modification	1/62	399/13965	0.834903	0.838374	0.675121	RPS6KA5	1
GO:1901987	regulation of cell cycle phase transition	1/62	406/13965	0.840114	0.843169	0.678982	HSP90AA1	1
GO:0010975	regulation of neuron projection development	1/62	409/13965	0.842297	0.844921	0.680393	UNC13A	1
GO:0034762	regulation of transmembrane transport	1/62	431/13965	0.857437	0.859662	0.692264	NOS1AP	1
GO:0007005	mitochondrion organization	1/62	436/13965	0.860673	0.862459	0.694516	HSP90AA1	1
GO:0007264	small GTPase mediated signal transduction	1/62	450/13965	0.869355	0.870707	0.701158	RAPGEF6	1
GO:0006914	autophagy	1/62	458/13965	0.874075	0.874527	0.704234	HSP90AA1	1
GO:0061919	process utilizing autophagic mechanism	1/62	458/13965	0.874075	0.874527	0.704234	HSP90AA1	1
GO:0051259	protein complex oligomerization	1/62	491/13965	0.891832	0.891832	0.718169	MS4A1	1
