# Supplementary material for: A new paradigm for leprosy diagnosis based on host gene expression
Source: PLoS Pathog. 2021 Oct 25;17(10):e1009972. doi: 10.1371/journal.ppat.1009972 (PMC8568100; doi:10.1371/journal.ppat.1009972)
Supplement: S11 Table — (XLS) [file ppat.1009972.s015.xls]

## Sheet: Sheet1
oligo	forward 5'-3'	reverse 5'-3'
APOL3	AGAGGCCACCAAATACTTCCG	CTCATCCCTGGGCAATTCAG
BIRC3	CCAAGTGGTTTCCAAGGTGTGA	AACTGGCTTGAACTTGACGGA
BLK-ex11	GGCTTGGCTCGAATCATCGACA	GAAGACCCCGAAGTGGATGGCTT
BLK-ex9	GCTGGTCAGGAAACTCGGGTC	ATCACGTTGGCCTCACCCAGA
CCR7	GTGGTGGCTCTCCTTGTCAT	AAGTTCCGCACGTCCTTCTT
CD38	GAAAGGACTGCAGCAACAACC	TCACATGGACCACATCACAGG
CXCL10	TCCACGTGTTGAGATCATTGCTA	TGATGGCCTTCGATTCTGGA
CXCL11	GCTACAGTTGTTCAAGGCTTCC	GGAGGCTTTCTCAATATCTGCC
CXCL9	GATTGGAGTGCAAGGAACCC	TAGTCCCTTGGTTGGTGCTG
GBP3	CCAGCGATCCAGCGAAAGAA	CATTGGGCCTGTCATGTGGA
IDO1	AATCCACGATCATGTGAACCCA	AACCCTTCATACACCAGACCG
IDO2	AAATTGGGAACCTGGAGACCATC	GCTGCAAGATAGCATTCGTGG
SLAMF7	GAGTACGACACAATCCCTCACA	CATCTTTTTCGGTATTTCCACAG
STAP1	TGTACTGAACCCTATGCCAGC	GGGTTCTTCTGGAGCATCTCA
TLR10	GCCAATTCTGACCGTGTCAAC	CTGAATTCCCACGGCTTGC
